# Supplementary material for: Discovery of Prognostic Biomarker Candidates of Lacunar Infarction by Quantitative Proteomics of Microvesicles Enriched Plasma
Source: PLoS One. 2014 Apr 21;9(4):e94663. doi: 10.1371/journal.pone.0094663 (PMC3994162; doi:10.1371/journal.pone.0094663)
Supplement: Table S1 — Complete information of the full list of the qualified proteins obtained from the bias and background corrected iTRAQ data set. (XLSX) [file pone.0094663.s001.xlsx]

## Sheet: Microvesicles_iTRAQ_Protein Sum
N	Unused	Total	%Cov	%Cov(50)	%Cov(95)	Accession	Name	Species	Peptides(95%)	115:114	PVal 115:114	EF 115:114	LowerCI 115:114	UpperCI 115:114	116:114	PVal 116:114	EF 116:114	LowerCI 116:114	UpperCI 116:114	117:114	PVal 117:114	EF 117:114	LowerCI 117:114	UpperCI 117:114																Biological Processes	Molecular Function	PANTHER ID
1	1099.8	1099.8	97.83	90.16	86.23	P01023	A2MG_HUMAN Alpha-2-macroglobulin OS=Homo sapiens GN=A2M PE=1 SV=2		2474	1	0.228829	1	1	1	1.01859	2.93423e-06	1	1.01859	1.01859	1.0666	0	1	1.0666	1.0666
2	643.82	643.86	87.71	66.97	62.52	C0JYY2	C0JYY2_HUMAN Apolipoprotein B (Including Ag(X) antigen) OS=Homo sapiens GN=APOB PE=4 SV=1		618	1.69044	0.228471	1.23595	1.36773	2.44343	2.83139	0.0771177	1.27057	2.22844	4.87528	1.33045	0.557121	1.45881	0.912011	2.1677
3	256.99	257.11	92.66	70.84	68.79	P01024	CO3_HUMAN Complement C3 OS=Homo sapiens GN=C3 PE=1 SV=2		291	1.5417	2.12967e-07	1.13763	1.35519	1.78649	0.218776	0	2.07014	0.113763	0.452898	0.30479	2.22045e-16	1.75388	0.172187	0.534564
4	226.58	226.58	100	85.55	83.74	P02768	ALBU_HUMAN Serum albumin OS=Homo sapiens GN=ALB PE=1 SV=2		433	1.15878	0.220065	1.09648	1.05682	1.25893	0.138038	1.67205e-08	2.26986	0.0570164	0.313329	0.120226	2.21694e-07	2.35505	0.0457088	0.283139
5	217.42	217.42	85.33	55.74	52.85	P02751	FINC_HUMAN Fibronectin OS=Homo sapiens GN=FN1 PE=1 SV=3		229
6	203.3	203.3	89.8	61.63	57.35	C9J195	C9J195_HUMAN Putative uncharacterized protein IGHV3-6 (Fragment) OS=Homo sapiens GN=IGHV3-6 PE=4 SV=1		519	0.83946	0.788735	1.1272	0.737904	0.946237	0.981748	0.941525	1.31826	0.744732	1.2942	0.912011	0.886716	1.25893	0.724436	1.14815
7	155.13	155.13	86.49	48.61	47.92	P02671	FIBA_HUMAN Fibrinogen alpha chain OS=Homo sapiens GN=FGA PE=1 SV=2		267	0.92045	0.815674	1.27057	0.83946	1.1695	4.7863	8.69971e-13	1.94089	2.46604	12.1339	3.94457	5.50686e-11	1.88799	2.0893	10.3753
8	139.91	144.09	87.39	47.25	44.84	B0UZ85	B0UZ85_HUMAN Complement component 4B (Childo blood group) OS=Homo sapiens GN=C4B PE=4 SV=1		136	1.01859	0.9018	1.43219	0.711214	1.45881	1.21339	0.666827	1.25893	0.963829	1.52757	1.10662	0.998169	1.6293	0.679204	1.80302
9	130.15	130.17	92.16	66.95	63.56	A8K008	A8K008_HUMAN cDNA FLJ78387 OS=Homo sapiens PE=2 SV=1		161	0.855067	0.764536	2.0893	0.405509	1.78649	0.625173	0.448187	2.0893	0.299226	1.30617	0.903649	0.857867	2.0893	0.432514	1.88799
10	124.22	124.22	98.17	80.65	78	P02675	FIBB_HUMAN Fibrinogen beta chain OS=Homo sapiens GN=FGB PE=1 SV=2		209	0.293765	1.05064e-05	2.0893	0.188799	0.613762	2.0893	9.71495e-08	1.27057	1.64437	2.44343	1.20226	0.0246655	1.08643	1.10662	1.30617
11	105.96	105.96	91.63	77.34	67	P00738	HPT_HUMAN Haptoglobin OS=Homo sapiens GN=HP PE=1 SV=1		171	1.94089	0.13107	1.2942	1.49968	4.74242	1.80302	0.075123	1.31826	1.36773	3.56451	0.57544	0.0108774	1.39316	0.158489	0.801678
12	101.72	101.74	88.83	70.49	68.91	P02787	TRFE_HUMAN Serotransferrin OS=Homo sapiens GN=TF PE=1 SV=2		78	1.5417	0.522749	1.2942	1.19124	2.208	0.660693	0.590879	1.83654	0.325087	1.21339	0.401791	0.444445	1.57036	0.0570164	0.630957
13	99.38	99.43	86.98	64.46	57.17	P02679	FIBG_HUMAN Fibrinogen gamma chain OS=Homo sapiens GN=FGG PE=1 SV=3		193	0.296483	6.03394e-08	1.59956	0.205116	0.474242	1.38038	0.00207122	1.0666	1.2942	1.45881	0.549541	5.31718e-05	1.21339	0.469894	0.666807
14	76.09	76.09	91.93	55.43	53.88	P04264	K2C1_HUMAN Keratin, type II cytoskeletal 1 OS=Homo sapiens GN=KRT1 PE=1 SV=6		69	8.47227	0.000232774	3.01995	2.80543	22.6986	23.9883	6.43929e-15	3.28095	7.31139	51.0505	18.0302	1.6509e-12	3.28095	5.49541	40.5509
15	76.01	76.08	75.31	42.16	42.16	A8K5A4	A8K5A4_HUMAN cDNA FLJ76826, highly similar to Homo sapiens ceruloplasmin (ferroxidase) (CP), mRNA OS=Homo sapiens PE=2 SV=1		63	1.7378	1.4229e-05	1.22462	1.41906	2.22844	0.134276	8.07488e-05	2.99226	0.0390841	0.401791	0.937562	0.646289	1.11686	0.831764	1.04713
16	74.47	92.08	89.47	59.72	56.07	Q96K68	Q96K68_HUMAN cDNA FLJ14473 fis, clone MAMMA1001080, highly similar to Homo sapiens SNC73 protein (SNC73) mRNA OS=Homo sapiens PE=2 SV=1		117	0.847227	0.751939	2.0893	0.405509	1.77011	0.954993	0.939664	2.0893	0.457088	1.99526	0.731139	0.581621	2.0893	0.349945	1.52757
17	72.96	72.98	82.63	60.59	59.32	Q6GMX0	Q6GMX0_HUMAN Putative uncharacterized protein OS=Homo sapiens PE=2 SV=1		204	0.981748	0.987474	2.0893	0.469894	2.05116	0.879023	0.809778	2.0893	0.420727	1.83654	0.862979	0.783224	2.0893	0.413047	1.80302
18	71.06	71.08	65.2	16.74	15.75	P04275	VWF_HUMAN von Willebrand factor OS=Homo sapiens GN=VWF PE=1 SV=3		44	1.35519	0.0470725	1.19124	1.13763	7.51623	3.94457	1.39888e-14	1.57036	2.51189	29.3765	4.2462	5.89306e-13	1.58489	2.67917	31.3329
19	59.71	60.38	92.64	52.74	46.92	P13645	K1C10_HUMAN Keratin, type I cytoskeletal 10 OS=Homo sapiens GN=KRT10 PE=1 SV=6		53	1.83654	0.000271777	1.23595	1.48594	18.0302	4.9204	6.03683e-10	1.41906	3.46737	40.9261	4.74242	1.23256e-09	1.41906	3.34195	39.4457
20	59.33	59.33	69.13	32.49	29.65	P08603	CFAH_HUMAN Complement factor H OS=Homo sapiens GN=CFH PE=1 SV=4		35
21	54.37	54.39	99.32	84.35	78.91	P68871	HBB_HUMAN Hemoglobin subunit beta OS=Homo sapiens GN=HBB PE=1 SV=2		64	1.99526	0.389083	1.15878	1.72187	2.53513	1.75388	0.481265	1.15878	1.51356	2.208	0.963829	0.894388	1.14815	0.83946	1.10662
22	52.9	53.68	66.29	21.18	18.14	P01031	CO5_HUMAN Complement C5 OS=Homo sapiens GN=C5 PE=1 SV=4		29	1.31826	0.0210228	1.15878	1.13763	1.6293	0.359749	0.00207292	1.83654	0.131826	0.660693	0.559758	0.109566	1.41906	0.30479	0.794328
23	51.93	51.98	54.21	9.658	8.807	Q9Y6R7	FCGBP_HUMAN IgGFc-binding protein OS=Homo sapiens GN=FCGBP PE=1 SV=3		31	1.01859	0.775054	1.15878	0.879023	1.7378	1.57036	0.015811	1.28233	1.22462	3.40408	1.83654	0.00251186	1.33045	1.38038	4.57088
24	49.53	166.17	80.23	38.53	33.13	B2R950	B2R950_HUMAN cDNA, FLJ94213, highly similar to Homo sapiens pregnancy-zone protein (PZP), mRNA OS=Homo sapiens PE=2 SV=1		233	0.895365	0.398467	1.18032	0.724436	1.05682	0.428549	0.00232839	1.48594	0.0554626	0.636796	1.27057	0.170203	1.19124	1.0666	1.59956
25	49.05	49.05	80.07	47.4	41.71	Q5VVQ8	Q5VVQ8_HUMAN Complement component 4 binding protein, alpha OS=Homo sapiens GN=C4BPA PE=2 SV=1		40	1.27057	0.211899	1.11686	1.13763	1.43219	1.41906	0.0381875	1.13763	1.24738	1.61436	0.349945	1.62803e-06	1.55597	0.203236	0.544503
26	47.07	47.07	89.08	48.79	44.54	A8K5J8	A8K5J8_HUMAN cDNA FLJ75066, highly similar to Homo sapiens complement component 1, r subcomponent (C1R), mRNA OS=Homo sapiens PE=2 SV=1		31	0.666807	0.0491303	1.14815	0.505825	0.765597	0.248886	3.3224e-05	1.52757	0.0505825	0.380189	0.231206	2.3032e-07	1.5417	0.0383707	0.356451
27	45.26	45.26	97	77.9	68.91	P02647	APOA1_HUMAN Apolipoprotein A-I OS=Homo sapiens GN=APOA1 PE=1 SV=1		30	0.772681	0.117773	1.10662	0.630957	0.855067	0.334195	6.43762e-06	1.49968	0.0711213	0.501187	0.524807	0.00259335	1.24738	0.288403	0.654636
28	45.17	46.66	85.71	54.74	48.31	P35527	K1C9_HUMAN Keratin, type I cytoskeletal 9 OS=Homo sapiens GN=KRT9 PE=1 SV=3		47	14.1906	3.88455e-08	6.30957	2.24905	28.8403	31.9154	4.72955e-14	6.25173	5.10505	51.0505	22.08	5.3437e-09	6.0256	3.66438	37.6704
29	43.72	81.3	87.05	64.03	55.16	Q6N093	Q6N093_HUMAN Putative uncharacterized protein DKFZp686I04196 (Fragment) OS=Homo sapiens GN=DKFZp686I04196 PE=1 SV=1		112
30	41.93	41.94	78.63	37.44	34.53	Q08380	LG3BP_HUMAN Galectin-3-binding protein OS=Homo sapiens GN=LGALS3BP PE=1 SV=1		44	0.301995	0.00139099	1.85353	0.178649	0.559758	0.255859	0.00127269	2.14783	0.165959	0.549541	0.77983	0.228797	1.1695	0.642688	0.912011
31	41.04	41.08	76.58	15.87	13.98	Q60FE2	Q60FE2_HUMAN Non-muscle myosin heavy polypeptide 9 OS=Homo sapiens GN=MYH9 PE=2 SV=1		25	0.487529	0.0981695	1.67494	0.0963829	0.816582	3.19154	4.26815e-07	1.45881	2.18776	11.8032	2.05116	0.000514395	1.35519	1.51356	7.51623
32	39.93	48.06	96.09	49.14	45.07	P35908	K22E_HUMAN Keratin, type II cytoskeletal 2 epidermal OS=Homo sapiens GN=KRT2 PE=1 SV=2		29	2.208	0.61563	1.69044	1.30617	15.417	8.70964	6.65278e-05	2.46604	3.53183	47.863	7.24436	1.03158e-05	2.37684	3.04789	41.6869
33	39.81	39.81	72.99	12.69	11.07	P21333	FLNA_HUMAN Filamin-A OS=Homo sapiens GN=FLNA PE=1 SV=4		21	0.879023	0.418129	1.24738	0.544503	1.09648	2.93765	3.17494e-08	1.51356	1.94089	7.44732	2.58226	1.34557e-06	1.45881	1.77011	6.85488
34	38.63	38.79	74.42	13.66	10.98	Q9Y490	TLN1_HUMAN Talin-1 OS=Homo sapiens GN=TLN1 PE=1 SV=3		19	0.654636	0.112263	1.28233	0.122462	0.83946	2.60615	3.27421e-06	1.36773	1.90546	7.65597	2.10863	4.13022e-05	1.35519	1.55597	4.83059
35	37.7	43.04	97.9	65.55	59.24	A2KBC4	A2KBC4_HUMAN Anti-TN-C scFv (Fragment) OS=Homo sapiens PE=2 SV=1		81
36	37.41	37.41	85.92	74.65	69.72	P69905	HBA_HUMAN Hemoglobin subunit alpha OS=Homo sapiens GN=HBA1 PE=1 SV=2		56	3.87258	0.0172768	1.69044	2.29087	7.7983	1.88799	0.0170131	1.38038	1.36773	3.37287	0.49204	0.688722	1.52757	0.12942	0.751623
37	35.16	35.16	81.56	54.76	47.26	O43866	CD5L_HUMAN CD5 antigen-like OS=Homo sapiens GN=CD5L PE=1 SV=1		28	0.461318	0.00188132	1.36773	0.2208	0.630957	0.855067	0.191465	1.09648	0.731139	0.937562	1.03753	0.99957	1.08643	0.954993	1.1272
38	34.01	34.01	97.45	66.81	51.06	A2NUT2	A2NUT2_HUMAN Lambda-chain (AA -20 to 215) OS=Homo sapiens PE=2 SV=1		53	0.672977	0.56106	1.43219	0.301995	0.963829	0.544503	0.356014	1.55597	0.143219	0.847227	1.49968	0.652983	1.28233	1.1695	2.65461
39	33.88	33.91	63.16	25.91	20.24	P07477	TRY1_HUMAN Trypsin-1 OS=Homo sapiens GN=PRSS1 PE=1 SV=1		84
40	32.62	32.63	70.81	46.65	38.52	P01009	A1AT_HUMAN Alpha-1-antitrypsin OS=Homo sapiens GN=SERPINA1 PE=1 SV=3		21	0.751623	0.199536	1.08643	0.679204	0.816582	0.0903649	2.05198e-06	2.77971	0.0183654	0.251189	0.195884	1.26768e-05	1.83654	0.049204	0.359749
41	31.39	31.41	67.85	12.72	10.19	B4E1Z4	B4E1Z4_HUMAN cDNA FLJ55673, highly similar to Complement factor B (EC 3.4.21.47) OS=Homo sapiens PE=2 SV=1		13	1.40605	0.0492884	1.22462	1.14815	1.83654	0.405509	0.0110051	1.55597	0.138038	0.630957	0.440555	0.0137969	1.48594	0.131826	0.654636
42	30.31	30.95	80.86	34.57	22.35	P00747	PLMN_HUMAN Plasminogen OS=Homo sapiens GN=PLG PE=1 SV=2		14	1.43219	0.0434039	1.21339	1.18032	1.99526	0.912011	0.942015	1.24738	0.717794	1.13763	1.13763	0.452052	1.21339	0.937562	1.45881
43	30.28	30.31	71.78	27.8	20.93	P19823	ITIH2_HUMAN Inter-alpha-trypsin inhibitor heavy chain H2 OS=Homo sapiens GN=ITIH2 PE=1 SV=2		20	1.18032	0.868834	1.19124	0.990832	1.40605	1.19124	0.489493	1.18032	1.00925	1.43219	0.731139	0.405282	1.23595	0.519996	0.903649
44	30.08	30.13	77.83	25.14	25.14	P19827	ITIH1_HUMAN Inter-alpha-trypsin inhibitor heavy chain H1 OS=Homo sapiens GN=ITIH1 PE=1 SV=3		23	0.937562	0.968551	1.1695	0.801678	1.09648	0.801678	0.593731	1.21339	0.559758	0.972747	0.608135	0.129041	1.36773	0.222844	0.831764
45	28.49	30.51	71.32	23.82	23.82	Q4W5C3	Q4W5C3_HUMAN Kallikrein B, plasma (Fletcher factor) 1, isoform CRA_b OS=Homo sapiens GN=KLKB1 PE=2 SV=1		17	0.591562	0.0161215	1.22462	0.301995	0.724436	0.549541	0.0186142	1.27057	0.260615	0.698232	1.01859	0.925996	1.11686	0.912011	1.14815
46	28.16	51.69	90	43	36.8	Q6N091	Q6N091_HUMAN Putative uncharacterized protein DKFZp686C02220 (Fragment) OS=Homo sapiens GN=DKFZp686C02220 PE=1 SV=1		61
47	25.45	25.45	76.96	25	23.04	P01833	PIGR_HUMAN Polymeric immunoglobulin receptor OS=Homo sapiens GN=PIGR PE=1 SV=4		13	0.895365	0.710177	1.27057	0.648634	1.13763	0.559758	0.295179	1.45881	0.201372	0.816582	0.724436	0.544396	1.34276	0.457088	0.972747
48	24.94	24.95	63.61	21.75	20.27	P07225	PROS_HUMAN Vitamin K-dependent protein S OS=Homo sapiens GN=PROS1 PE=1 SV=1		13	1.43219	0.0866899	1.18032	1.21339	1.90546	1.04713	0.696055	1.19124	0.879023	1.25893	0.49204	0.0341059	1.41906	0.199526	0.698232
49	24.74	24.97	86.62	58.53	54.85	O75636	FCN3_HUMAN Ficolin-3 OS=Homo sapiens GN=FCN3 PE=1 SV=2		22	0.895365	0.723414	1.18032	0.691831	1.05682	0.744732	0.284658	1.23595	0.452898	0.92045	0.549541	0.133292	1.33045	0.158489	0.731139
50	24.01	24.37	79.35	18.71	15.05	B2RMS9	B2RMS9_HUMAN Inter-alpha (Globulin) inhibitor H4 (Plasma Kallikrein-sensitive glycoprotein) OS=Homo sapiens GN=ITIH4 PE=2 SV=1		14	1.69044	0.0292625	1.19124	1.41906	2.42103	0.731139	0.318115	1.30617	0.356451	0.954993	0.751623	0.367288	1.18032	0.440555	0.887156
51	21.44	21.44	85.43	29.65	29.65	O14791	APOL1_HUMAN Apolipoprotein L1 OS=Homo sapiens GN=APOL1 PE=1 SV=5		15	0.613762	0.0590079	1.25893	0.461318	0.772681	0.144544	0.000428552	3.34195	0.0369828	0.483059	0.685488	0.174509	1.25893	0.505825	0.862979
52	21.34	22.21	64.26	15.74	14.71	Q1HP67	Q1HP67_HUMAN Lipoprotein, Lp(A) OS=Homo sapiens GN=LPA PE=2 SV=1		14	2.80543	0.0237978	1.67494	1.67494	27.2898	9.12011	0.00508826	2.01372	4.52898	41.6869	7.37904	0.0023114	2.05116	3.59749	43.2514
53	19.94	19.97	69.7	27.92	27.92	P02790	HEMO_HUMAN Hemopexin OS=Homo sapiens GN=HPX PE=1 SV=2		12	1.18032	0.411323	1.15878	1.01859	1.40605	0.510505	0.0532187	1.47231	0.255859	0.751623	0.299226	0.00181721	1.99526	0.0801678	0.597035
54	18.89	32.84	100	69.17	64.17	Q0ZCJ4	Q0ZCJ4_HUMAN Immunglobulin heavy chain variable region (Fragment) OS=Homo sapiens PE=4 SV=1		36	0.660693	0.557723	1.1695	0.544503	0.772681	0.310456	0.27394	1.61436	0.120226	0.501187	0.49204	0.479191	1.30617	0.331131	0.642688
55	18.8	68.34	91.09	70.69	54.89	P00739	HPTR_HUMAN Haptoglobin-related protein OS=Homo sapiens GN=HPR PE=1 SV=2		77	0.474242	0.0595833	1.61436	0.1	0.765597	0.549541	0.126666	1.55597	0.16293	0.855067	1.01859	0.742826	1.48594	0.685488	1.51356
56	18.21	18.31	89.26	29.2	26.45	Q8WVW5	Q8WVW5_HUMAN Putative uncharacterized protein (Fragment) OS=Homo sapiens PE=2 SV=1		9	0.0862979	0.0347506	6.25173	0.0293765	0.539511	1.70608	0.0773534	1.39316	1.22462	2.51189	1.15878	0.559663	1.38038	0.83946	1.59956
57	18.19	18.25	64.16	11.1	8.735	Q59E99	Q59E99_HUMAN Thrombospondin 1 variant (Fragment) OS=Homo sapiens PE=2 SV=1		8	0.554626	0.0088965	1.20226	0.343558	0.666807	1.1695	0.509188	1.18032	0.990832	1.41906	1.02802	0.929965	1.11686	0.92045	1.1695
58	17.46	17.46	73.27	27.62	27.62	P10909	CLUS_HUMAN Clusterin OS=Homo sapiens GN=CLU PE=1 SV=1		10	0.809096	0.416874	1.22462	0.496592	0.990832	0.461318	0.207397	1.58489	0.0737904	0.731139	0.501187	0.0721332	1.41906	0.140605	0.711214
59	16.55	16.57	70.58	18.49	18.49	P00734	THRB_HUMAN Prothrombin OS=Homo sapiens GN=F2 PE=1 SV=2		9	1.5417	0.0866557	1.28233	1.20226	4.32514	1.38038	0.171317	1.39316	0.990832	2.51189	0.816582	0.916806	1.40605	0.376704	1.14815
60	16.23	113.61	90.53	64.63	56.63	Q5EFE5	Q5EFE5_HUMAN Anti-RhD monoclonal T125 gamma1 heavy chain OS=Homo sapiens PE=2 SV=1		145
61	16.01	16.01	97.79	37.85	27.76	P02649	APOE_HUMAN Apolipoprotein E OS=Homo sapiens GN=APOE PE=1 SV=1		8	0.691831	0.0740377	1.28233	0.390841	0.887156	0.648634	0.0489979	1.41906	0.30479	0.92045	0.487529	0.00807699	1.52757	0.109648	0.744732
62	15.94	21.46	85.59	25	22.88	P02533	K1C14_HUMAN Keratin, type I cytoskeletal 14 OS=Homo sapiens GN=KRT14 PE=1 SV=4		16	5.15229	0.0737778	3.19154	1.61436	31.3329	10.666	0.0269046	2.75423	3.87258	57.544	9.54993	0.0333009	3.28095	2.91072	46.9894
63	15.89	26.38	81.46	38.76	28.09	B1AN99	B1AN99_HUMAN Protease, serine, 3 (Fragment) OS=Homo sapiens GN=PRSS3 PE=3 SV=1		46
64	15.81	17.88	59.98	5.036	4.047	P12259	FA5_HUMAN Coagulation factor V OS=Homo sapiens GN=F5 PE=1 SV=3		8	0.672977	0.0748729	1.38038	0.248886	0.928966	1.0666	0.700982	1.33045	0.801678	1.41906	1.04713	0.855892	1.30617	0.801678	1.38038
65	14.75	14.77	56.63	23.13	21.45	B4DPP8	B4DPP8_HUMAN cDNA FLJ53075, highly similar to Kininogen-1 OS=Homo sapiens PE=2 SV=1		7	1.39316	0.329292	1.25893	1.10662	1.90546	1.30617	0.808979	1.34276	0.972747	1.80302	0.912011	0.414188	1.34276	0.679204	1.22462
66	14.03	14.14	69.06	43.88	38.85	Q86SX2	Q86SX2_HUMAN Full-length cDNA clone CS0DL004YM19 of B cells (Ramos cell line) of Homo sapiens (human) (Fragment) OS=Homo sapiens PE=2 SV=1		13
67	13.72	13.75	59.48	10.11	7.988	P08514	ITA2B_HUMAN Integrin alpha-IIb OS=Homo sapiens GN=ITGA2B PE=1 SV=3		6	1.11686	0.852762	1.51356	0.737904	1.49968	2.12814	0.00881551	1.44544	1.47231	5.01187	1.41906	0.211443	1.31826	1.07647	2.35505
68	13.68	13.7	66.1	21.71	12.76	B2R8I2	B2R8I2_HUMAN cDNA, FLJ93914, highly similar to Homo sapiens histidine-rich glycoprotein (HRG), mRNA OS=Homo sapiens PE=2 SV=1		7	0.619441	0.702028	1.35519	0.432514	0.83946	0.394457	0.387414	1.75388	0.197697	0.691831	0.296483	0.196748	1.95884	0.147231	0.580764
69	13.57	13.57	69.04	17.57	17.57	P04004	VTNC_HUMAN Vitronectin OS=Homo sapiens GN=VTN PE=1 SV=1		7	0.648634	0.406452	1.33045	0.334195	0.862979	0.972747	0.814363	1.33045	0.724436	1.2942	0.636796	0.407133	1.36773	0.270396	0.870964
70	13.44	13.44	56.7	16.07	16.07	B3KS79	B3KS79_HUMAN cDNA FLJ35730 fis, clone TESTI2003131, highly similar to ALPHA-1-ANTICHYMOTRYPSIN OS=Homo sapiens PE=2 SV=1		7	1.00925	0.90263	1.19124	0.847227	1.20226	0.505825	0.0649191	1.2942	0.229087	0.654636	0.383707	0.0226563	1.48594	0.0597035	0.570164
71	13.41	13.41	66.12	26.12	26.12	P02747	C1QC_HUMAN Complement C1q subcomponent subunit C OS=Homo sapiens GN=C1QC PE=1 SV=3		7	1.05682	0.771685	1.33045	0.794328	1.43219	1.07647	0.690515	1.33045	0.809096	1.48594	0.539511	0.0859304	1.51356	0.143219	0.816582
72	13.25	18.9	85.08	18.64	17.8	P13647	K2C5_HUMAN Keratin, type II cytoskeletal 5 OS=Homo sapiens GN=KRT5 PE=1 SV=3		9	1.78649	0.314266	1.58489	1.1272	31.9154	4.20727	0.0609881	1.87068	2.24905	54.4503	2.70396	0.13179	2.48886	1.08643	39.4457
73	12.52	131.58	95.14	67.01	64.71	P04220	MUCB_HUMAN Ig mu heavy chain disease protein OS=Homo sapiens PE=1 SV=1		309
74	12.5	12.5	72.96	50.31	36.48	P01591	IGJ_HUMAN Immunoglobulin J chain OS=Homo sapiens GN=IGJ PE=1 SV=4		16	0.765597	0.753067	1.19124	0.57544	0.912011	1.95884	0.0263252	1.27057	1.5417	2.72898	2.75423	0.00755448	1.33045	2.07014	3.98107
75	12.24	12.3	69.57	15.12	9.641	B7Z550	B7Z550_HUMAN cDNA FLJ59731, highly similar to Complement component C8 beta chain OS=Homo sapiens GN=C8B PE=2 SV=1		6	0.831764	0.671084	1.21339	0.636796	1.00925	0.436516	0.0193886	1.57036	0.110662	0.685488	0.390841	0.0120487	1.49968	0.102802	0.586138
76	12.21	12.21	58.31	36.62	20.56	P27169	PON1_HUMAN Serum paraoxonase/arylesterase 1 OS=Homo sapiens GN=PON1 PE=1 SV=2		6	0.751623	0.257912	1.30617	0.57544	0.981748	0.413047	0.0150198	1.48594	0.169044	0.613762	0.233346	0.0163795	1.95884	0.0413047	0.457088
77	12.13	12.13	52.91	30.04	30.04	P02743	SAMP_HUMAN Serum amyloid P-component OS=Homo sapiens GN=APCS PE=1 SV=2		6	1.35519	0.288606	1.23595	1.09648	1.85353	0.77983	0.36434	1.41906	0.474242	1.10662	0.636796	0.328289	1.45881	0.296483	0.928966
78	11.67	97.77	86.49	47.49	44.59	Q6N030	Q6N030_HUMAN Putative uncharacterized protein DKFZp686I15212 OS=Homo sapiens GN=DKFZp686I15212 PE=1 SV=1		95	0.724436	0.671737	1.2942	0.505825	0.937562	0.331131	0.160614	1.6293	0.114815	0.539511	0.194089	0.124749	2.0893	0.0293765	0.405509
79	11.06	11.06	58.38	14.75	13.33	P04217	A1BG_HUMAN Alpha-1B-glycoprotein OS=Homo sapiens GN=A1BG PE=1 SV=3		5	1.39316	0.256599	1.23595	1.1272	2.208	0.648634	0.996668	1.57036	0.201372	1.01859	0.654636	0.350949	1.36773	0.157036	0.895365
80	10.72	10.73	86.51	25.33	21.38	P02686	MBP_HUMAN Myelin basic protein OS=Homo sapiens GN=MBP PE=1 SV=3		5	1.07647	0.707845	1.7378	0.619441	6.13762	14.1906	1.19426e-05	1.97697	7.17794	66.0693	8.87156	5.22891e-05	1.88799	4.69894	57.544
81	10.44	12.55	80.92	49.62	43.51	Q0ZCH6	Q0ZCH6_HUMAN Immunglobulin heavy chain variable region (Fragment) OS=Homo sapiens PE=4 SV=1		9	0.608135	0.459999	1.48594	0.322107	0.903649	0.465586	0.201293	1.52757	0.134276	0.711214	0.49204	0.302859	1.75388	0.159956	0.862979
82	10.38	10.49	61.75	12.16	11.2	P00488	F13A_HUMAN Coagulation factor XIII A chain OS=Homo sapiens GN=F13A1 PE=1 SV=4		6	1.04713	0.855321	1.1695	0.895365	1.22462	1.23595	0.0612205	1.28233	0.963829	1.59956	1.09648	0.673711	1.24738	0.879023	1.36773
83	10.33	10.42	70.68	40.6	40.6	P06313	KV403_HUMAN Ig kappa chain V-IV region JI OS=Homo sapiens PE=4 SV=1		15	0.564937	0.388976	1.49968	0.277971	0.847227	1.34276	0.639903	1.33045	1.00925	1.80302	1.07647	0.94334	1.2942	0.831764	1.40605
84	10.16	10.16	70.57	18.32	18.32	Q5UGI6	Q5UGI6_HUMAN Serine/cysteine proteinase inhibitor clade G member 1 splice variant 2 (Fragment) OS=Homo sapiens GN=SERPING1 PE=2 SV=1		5	1.09648	0.373264	1.45881	0.751623	1.55597	0.704693	0.391733	1.22462	0.349945	0.862979	0.409261	0.0236839	1.75388	0.0636796	0.717794
85	10.09	10.1	58.76	13.81	13.81	Q53GY3	Q53GY3_HUMAN Angiotensinogen variant (Fragment) OS=Homo sapiens PE=2 SV=1		5	0.772681	0.50424	1.27057	0.559758	0.981748	0.42462	0.136731	1.78649	0.140605	0.758578	0.510505	0.180228	1.61436	0.177011	0.824138
86	10.01	26.7	75.54	54.51	45.92	Q6GMW4	Q6GMW4_HUMAN IGL@ protein OS=Homo sapiens GN=IGL@ PE=1 SV=1		45	0.946237	0.907107	1.24738	0.758578	1.18032	1.03753	0.897096	1.69044	0.613762	1.77011	1.99526	0.346969	1.31826	1.51356	2.75423
87	9.96	9.97	78.88	26.69	23.51	P02746	C1QB_HUMAN Complement C1q subcomponent subunit B OS=Homo sapiens GN=C1QB PE=1 SV=2		7	1.15878	0.543119	1.23595	0.937562	1.52757	0.954993	0.902236	1.27057	0.744732	1.21339	0.758578	0.620865	1.24738	0.515229	0.946237
88	9.71	9.82	61.01	11.53	11.53	Q8TCF0	Q8TCF0_HUMAN LBP protein OS=Homo sapiens GN=LBP PE=2 SV=1		5	1.40605	0.38727	1.33045	1.05682	2.01372	0.824138	0.976745	1.52757	0.515229	1.25893	0.444631	0.0668624	1.61436	0.122462	0.717794
89	9.58	29.46	80.83	52.08	40	Q65ZC9	Q65ZC9_HUMAN Single-chain Fv (Fragment) OS=Homo sapiens GN=scFv PE=1 SV=1		29
90	9.5	61.5	76.89	43.91	38.03	Q6MZX7	Q6MZX7_HUMAN Putative uncharacterized protein DKFZp686M24218 OS=Homo sapiens GN=DKFZp686M24218 PE=1 SV=1		73	1.18032	0.766063	1.13763	1.03753	1.40605	0.630957	0.610877	1.38038	0.319154	0.870964	0.405509	0.399081	1.44544	0.0787046	0.586138
91	9.33	9.35	57.37	9.156	9.156	P48740	MASP1_HUMAN Mannan-binding lectin serine protease 1 OS=Homo sapiens GN=MASP1 PE=1 SV=3		5	0.963829	0.938933	1.11686	0.862979	1.07647	1.01859	0.735741	1.1272	0.903649	1.14815	0.990832	0.968086	1.11686	0.887156	1.10662
92	9.28	9.35	66.86	6.189	6.189	Q13201	MMRN1_HUMAN Multimerin-1 OS=Homo sapiens GN=MMRN1 PE=1 SV=3		5	0.487529	0.0801498	1.6293	0.105682	0.794328	0.903649	0.529877	1.48594	0.544503	1.34276	0.636796	0.309019	1.52757	0.258226	0.972747
93	8.94	8.98	60.13	20.89	16.67	P02774	VTDB_HUMAN Vitamin D-binding protein OS=Homo sapiens GN=GC PE=1 SV=1		5	1.1272	0.440803	1.15878	0.972747	1.2942	0.912011	0.624071	1.35519	0.679204	1.23595	0.928966	0.607852	1.27057	0.737904	1.18032
94	8.68	10.2	60.79	0.1456	0.02329	Q8WZ42	TITIN_HUMAN Titin OS=Homo sapiens GN=TTN PE=1 SV=2		1	0.685488	0.663506	1.27057	0.505825	0.870964	0.772681	0.757643	1.25893	0.60256	0.972747	1.55597	0.560206	1.27057	1.22462	1.99526
95	8.67	8.67	52.82	10.13	8.472	P06276	CHLE_HUMAN Cholinesterase OS=Homo sapiens GN=BCHE PE=1 SV=1		5	1.67494	0.394512	1.27057	1.31826	4.16869	0.554626	0.276631	1.8197	0.253513	1.00925	0.501187	0.36648	1.95884	0.0457088	0.981748
96	8.59	21.38	88.89	63.25	63.25	A6NKN1	A6NKN1_HUMAN Putative uncharacterized protein ENSP00000375035 OS=Homo sapiens PE=4 SV=1		21	0.772681	0.605173	1.15878	0.597035	0.895365	0.549541	0.116896	1.28233	0.251189	0.704693	0.772681	0.531373	1.15878	0.586138	0.895365
97	8.29	8.4	69.87	6.184	6.184	P02786	TFR1_HUMAN Transferrin receptor protein 1 OS=Homo sapiens GN=TFRC PE=1 SV=2		5	1.35519	0.0610168	1.30617	1.03753	2.03236	1.14815	0.635806	1.25893	0.912011	1.58489	1.02802	0.881246	1.52757	0.672977	1.55597
98	8.2	27.01	89.39	53.79	50	A8MUN6	A8MUN6_HUMAN Putative uncharacterized protein ENSP00000381660 (Fragment) OS=Homo sapiens PE=4 SV=2		53	0.666807	0.63164	1.1695	0.515229	0.77983	0.416869	0.418436	1.30617	0.2208	0.544503	0.672977	0.61448	1.1695	0.529663	0.787046
99	8.2	8.24	75.72	25.24	18.53	Q15485	FCN2_HUMAN Ficolin-2 OS=Homo sapiens GN=FCN2 PE=1 SV=2		5	1.0666	0.903173	1.38038	0.772681	1.47231	1.34276	0.508905	1.38038	0.972747	1.85353	0.928966	0.991041	1.5417	0.608135	1.43219
100	8.19	8.79	75.76	54.55	46.46	A2MYD0	A2MYD0_HUMAN V1-17 protein (Fragment) OS=Homo sapiens GN=V1-17 PE=4 SV=1		5	0.990832	0.924594	1.14815	0.862979	1.13763	1.14815	0.660715	1.15878	0.990832	1.31826	1.19124	0.819958	1.14815	1.03753	1.36773
101	8.12	8.13	54.6	5.567	5.567	P13671	CO6_HUMAN Complement component C6 OS=Homo sapiens GN=C6 PE=1 SV=3		4	0.990832	0.973172	1.11686	0.887156	1.10662	0.92045	0.530335	1.11686	0.824138	1.02802	0.963829	0.634522	1.13763	0.847227	1.09648
102	8.11	10.67	80.87	59.13	59.13	P04433	KV309_HUMAN Ig kappa chain V-III region VG (Fragment) OS=Homo sapiens PE=1 SV=1		11	0.972747	0.911712	1.18032	0.824138	1.14815	0.912011	0.916262	1.18032	0.772681	1.07647	1.0666	0.902933	1.18032	0.903649	1.25893
103	8.03	112.21	92.42	60	57.47	Q6MZQ6	Q6MZQ6_HUMAN Putative uncharacterized protein DKFZp686G11190 OS=Homo sapiens GN=DKFZp686G11190 PE=1 SV=1		177
104	7.99	21.76	87.41	21.1	18.26	P48668	K2C6C_HUMAN Keratin, type II cytoskeletal 6C OS=Homo sapiens GN=KRT6C PE=1 SV=3		10	2.10863	0.266599	1.78649	1.18032	41.3047	5.44503	0.0514221	1.80302	3.01995	67.2977	3.56451	0.0905447	1.75388	2.03236	58.0764
105	7.94	8.16	62.77	8.013	6.511	P43652	AFAM_HUMAN Afamin OS=Homo sapiens GN=AFM PE=1 SV=1		4	1.21339	0.452136	1.30617	0.928966	1.87068	0.343558	0.185702	1.94089	0.103753	0.666807	0.383707	0.0953718	1.65959	0.0963829	0.636796
106	7.88	7.9	59.59	12.84	9.76	P07357	CO8A_HUMAN Complement component C8 alpha chain OS=Homo sapiens GN=C8A PE=1 SV=2		4	0.809096	0.56692	1.45881	0.474242	1.18032	0.394457	0.214686	1.97697	0.0654636	0.77983	0.325087	0.133497	2.12814	0.0349945	0.691831
107	7.87	10.06	81.2	43.59	35.9	P06309	KV205_HUMAN Ig kappa chain V-II region GM607 (Fragment) OS=Homo sapiens PE=4 SV=1		15	0.765597	0.632564	2.10863	0.366438	1.61436	0.887156	0.823014	2.0893	0.42462	1.85353	0.549541	0.371724	2.0893	0.260615	1.14815
108	7.4	7.44	69.89	13.07	13.07	P02760	AMBP_HUMAN Protein AMBP OS=Homo sapiens GN=AMBP PE=1 SV=1		5	1.45881	0.3609	1.33045	1.09648	4.16869	1.35519	0.550531	1.36773	0.990832	2.48886	1.08643	0.494581	1.31826	0.824138	1.57036
109	6.98	64.21	94.05	51.13	47.43	Q6ZVX0	Q6ZVX0_HUMAN cDNA FLJ41981 fis, clone SMINT2011888, highly similar to Protein Tro alpha1 H,myeloma OS=Homo sapiens PE=1 SV=1		70	0.990832	0.993125	1.24738	0.794328	1.23595	0.809096	0.656747	1.83654	0.440555	1.48594	1.14815	0.613637	2.35505	0.487529	2.70396
110	6.94	6.95	68.32	48.51	48.51	P02776	PLF4_HUMAN Platelet factor 4 OS=Homo sapiens GN=PF4 PE=1 SV=2		4	0.483059	0.290125	1.49968	0.161436	0.724436	1.15878	0.68108	1.48594	0.77983	1.78649	0.465586	0.282237	1.61436	0.169044	0.751623
111	6.68	6.8	70.98	2.235	0.8184	P12111	CO6A3_HUMAN Collagen alpha-3(VI) chain OS=Homo sapiens GN=COL6A3 PE=1 SV=4		2	1.25893	0.81177	2.18776	0.57544	3.0761	1.88799	0.272073	1.49968	1.25893	3.40408	2.10863	0.274933	1.75388	1.20226	4.96592
112	6.63	6.63	69.4	14.19	8.426	P68363	TBA1B_HUMAN Tubulin alpha-1B chain OS=Homo sapiens GN=TUBA1B PE=1 SV=1		3	0.648634	0.321895	2.63027	0.246604	1.70608	1.09648	0.762988	5.19996	0.210863	5.70164	0.831764	0.62235	5.7544	0.144544	4.7863
113	6.57	26.16	81.63	48.98	45.58	Q9Y509	Q9Y509_HUMAN VH3 protein (Fragment) OS=Homo sapiens GN=VH3 PE=1 SV=1		23	1.40605	0.701201	9.12011	0.15417	12.8233	0.283139	0.266836	9.63829	0.0325087	2.72898	0.717794	0.555463	12.7057	0.0608135	9.12011
114	6.5	7.26	73.15	51.85	44.44	Q9UL83	Q9UL83_HUMAN Myosin-reactive immunoglobulin light chain variable region (Fragment) OS=Homo sapiens PE=1 SV=1		6	0.77983	0.489513	1.48594	0.401791	1.15878	0.524807	0.390611	1.77011	0.104713	0.928966	1.1272	0.493782	1.44544	0.77983	1.70608
115	6.38	6.38	75	47	20	P02652	APOA2_HUMAN Apolipoprotein A-II OS=Homo sapiens GN=APOA2 PE=1 SV=1		2	0.608135	0.102682	1.27057	0.363078	0.772681	0.47863	0.0243992	1.38038	0.212814	0.660693	0.648634	0.152536	1.36773	0.37325	0.887156
116	6.37	6.41	62.72	8.621	8.621	P01008	ANT3_HUMAN Antithrombin-III OS=Homo sapiens GN=SERPINC1 PE=1 SV=1		4	1.08643	0.683687	1.72187	0.630957	1.87068	1.38038	0.605326	1.61436	0.855067	2.58226	0.42462	0.103021	1.83654	0.0474242	0.77983
117	6.31	6.35	44.6	1.214	0.9538	P78509	RELN_HUMAN Reelin OS=Homo sapiens GN=RELN PE=1 SV=2		3	0.92045	0.780482	1.20226	0.765597	1.10662	1.1272	0.639108	1.27057	0.887156	1.43219	0.990832	0.799776	1.31826	0.758578	1.30617
118	6.26	23.39	93.88	79.59	71.43	A2J1N4	A2J1N4_HUMAN Rheumatoid factor RF-IP24 (Fragment) OS=Homo sapiens PE=2 SV=1		17	0.529663	0.356708	2.10863	0.253513	1.11686	0.57544	0.399905	2.10863	0.275423	1.21339	0.77983	0.654219	2.0893	0.37325	1.6293
119	6.09	17.1	100	56.2	39.67	Q9UL71	Q9UL71_HUMAN Myosin-reactive immunoglobulin heavy chain variable region (Fragment) OS=Homo sapiens PE=1 SV=1		20
120	6.08	32.55	76.39	58.37	49.79	Q8N5F4	Q8N5F4_HUMAN IGL@ protein OS=Homo sapiens GN=IGL@ PE=2 SV=1		54	1.48594	0.525011	1.58489	0.937562	2.72898	0.816582	0.78918	1.52757	0.356451	1.24738	1.77011	0.259226	1.64437	1.07647	3.40408
121	6.04	32.67	89.83	59.32	50.85	Q6GMX4	Q6GMX4_HUMAN IGL@ protein OS=Homo sapiens GN=IGL@ PE=2 SV=1		53	0.809096	0.754664	2.58226	0.313329	2.0893	1.07647	0.832935	2.0893	0.515229	2.24905	1.28233	0.604074	2.10863	0.608135	2.67917
122	6	8.07	86.32	34.19	34.19	C9JB93	C9JB93_HUMAN Putative uncharacterized protein ENSP00000417427 OS=Homo sapiens PE=4 SV=1		8
123	5.77	19.62	100	51.28	47.01	A6NKU8	A6NKU8_HUMAN Putative uncharacterized protein ENSP00000375015 OS=Homo sapiens PE=4 SV=1		17	0.642688	0.309263	2.0893	0.30479	1.34276	0.772681	0.501206	2.10863	0.369828	1.6293	0.887156	0.738317	6.79204	0.131826	6.0256
124	5.69	5.73	64.15	5.446	5.446	P05160	F13B_HUMAN Coagulation factor XIII B chain OS=Homo sapiens GN=F13B PE=1 SV=3		3	0.83946	0.402051	1.43219	0.586138	1.20226	1.01859	0.952566	1.47231	0.691831	1.49968	0.903649	0.581774	1.27057	0.711214	1.14815
125	5.54	28.91	78.63	60.26	51.71	Q6GMV8	Q6GMV8_HUMAN Putative uncharacterized protein OS=Homo sapiens PE=2 SV=1		46
126	5.52	61.28	83.4	47.98	44.33	Q6ZW64	Q6ZW64_HUMAN cDNA FLJ41552 fis, clone COLON2004478, highly similar to Protein Tro alpha1 H,myeloma OS=Homo sapiens PE=1 SV=1		86
127	5.47	69.4	84.94	63.6	61.09	Q8TCD0	Q8TCD0_HUMAN Putative uncharacterized protein OS=Homo sapiens PE=2 SV=1		188
128	5.42	5.48	64.58	6.65	3.581	Q5T0I2	Q5T0I2_HUMAN Gelsolin (Amyloidosis, Finnish type) OS=Homo sapiens GN=GSN PE=2 SV=1		2	1.00925	0.580608	1.13763	0.887156	1.14815	0.946237	0.807613	1.13763	0.831764	1.07647	0.972747	0.952519	1.1695	0.831764	1.13763
129	5.4	41.07	91.16	77.55	59.18	P02042	HBD_HUMAN Hemoglobin subunit delta OS=Homo sapiens GN=HBD PE=1 SV=2		40	2.46604	0.323232	1.31826	1.87068	3.94457	1.47231	0.578044	1.65959	0.887156	2.67917	1.41906	0.667411	1.41906	1	2.24905
130	5.35	8.07	76.23	24.59	24.59	Q9UL75	Q9UL75_HUMAN Myosin-reactive immunoglobulin heavy chain variable region (Fragment) OS=Homo sapiens PE=2 SV=1		5	0.636796	0.666345	1.38038	0.310456	0.879023	0.363078	0.493975	1.90546	0.0288403	0.691831	0.642688	0.703654	1.35519	0.328095	0.870964
131	5.35	6.25	64.55	0.06405	0	RRRQ8WZ42	TITIN_HUMAN Titin OS=Homo sapiens GN=TTN PE=1 SV=2		0	1.11686	0.643734	2.0893	0.534564	2.33346	1.41906	0.358595	8.55067	0.165959	12.0226	1.77011	0.246236	2.0893	0.847227	3.69828
132	5.3	5.31	78.51	10.75	8.657	P04406	G3P_HUMAN Glyceraldehyde-3-phosphate dehydrogenase OS=Homo sapiens GN=GAPDH PE=1 SV=3		2	0.937562	0.799803	3.43558	0.272898	3.22107	1.0666	0.90959	2.0893	0.510505	2.22844	0.963829	0.914906	3.19154	0.301995	3.0761
133	5.3	5.3	72.65	9.388	9.388	P02745	C1QA_HUMAN Complement C1q subcomponent subunit A OS=Homo sapiens GN=C1QA PE=1 SV=2		4	1.07647	0.785414	1.14815	0.937562	1.24738	1.08643	0.779514	1.18032	0.92045	1.28233	0.879023	0.693869	1.14815	0.765597	1.00925
134	5.24	13.55	78.02	53.85	46.15	Q86YQ1	Q86YQ1_HUMAN Hemoglobin alpha-2 (Fragment) OS=Homo sapiens GN=HBA2 PE=2 SV=1		8	1.44544	0.509971	2.0893	0.691831	3.04789	1.34276	0.576639	2.0893	0.642688	2.83139	1.34276	0.580247	2.0893	0.642688	2.80543
135	5.24	5.3	53.62	4.389	3.084	A8K2T4	A8K2T4_HUMAN cDNA FLJ78207, highly similar to Human complement protein component C7 mRNA OS=Homo sapiens PE=2 SV=1		2	1.47231	0.479163	1.34276	1.09648	2.29087	0.794328	0.367162	1.35519	0.496592	1.07647	1.2942	0.428947	1.23595	1.04713	1.78649
136	5.2	5.22	90.29	27.18	19.42	P62805	H4_HUMAN Histone H4 OS=Homo sapiens GN=HIST1H4A PE=1 SV=2		3	0.831764	0.314031	1.5417	0.539511	1.28233	0.816582	0.281267	1.52757	0.534564	1.24738	0.787046	0.307277	1.24738	0.630957	0.981748
137	5.19	22.74	90.68	66.95	50.85	Q0ZCG6	Q0ZCG6_HUMAN Immunglobulin heavy chain variable region (Fragment) OS=Homo sapiens PE=4 SV=1		23
138	5.01	5.03	76.3	10.19	2.593	Q16610	ECM1_HUMAN Extracellular matrix protein 1 OS=Homo sapiens GN=ECM1 PE=1 SV=2		1	1.04713	0.380368	1.55597	0.672977	1.6293	1.28233	0.0800667	1.55597	0.824138	1.99526	1.20226	0.214416	1.70608	0.704693	2.05116
139	4.92	4.92	76.36	25.45	12.73	Q53YJ2	Q53YJ2_HUMAN Dermcidin OS=Homo sapiens GN=PIF PE=2 SV=1		2	2.99226	0.336246	1.80302	1.65959	17.2187	5.44503	0.166121	1.5417	3.53183	40.1791	6.19441	0.166424	1.52757	4.05509	43.6516
140	4.9	42.06	87.29	61.3	59.04	Q9UNU2	Q9UNU2_HUMAN Complement protein C4B frameshift mutant (Fragment) OS=Homo sapiens GN=C4B PE=4 SV=1		38
141	4.8	4.8	61.64	7.539	5.543	Q9H4B7	TBB1_HUMAN Tubulin beta-1 chain OS=Homo sapiens GN=TUBB1 PE=1 SV=1		3	0.559758	0.226842	1.64437	0.0954993	0.92045	1.21339	0.743579	1.72187	0.704693	2.05116	1.20226	0.882556	1.55597	0.772681	1.99526
142	4.75	5.77	87.5	40.83	30.83	C9JVV8	C9JVV8_HUMAN Putative uncharacterized protein ENSP00000419300 OS=Homo sapiens PE=4 SV=1		3	1.02802	0.862474	1.38038	0.744732	1.41906	0.847227	0.797903	1.38038	0.613762	1.1695	1.14815	0.682806	1.38038	0.831764	1.58489
143	4.68	53.51	94.95	52.16	47.36	Q9NPP6	Q9NPP6_HUMAN Immunoglobulin heavy chain variant (Fragment) OS=Homo sapiens PE=2 SV=1		63
144	4.67	4.67	58.45	6.925	4.684	P08697	A2AP_HUMAN Alpha-2-antiplasmin OS=Homo sapiens GN=SERPINF2 PE=1 SV=3		2	1.05682	0.484872	1.67494	0.630957	1.78649	0.731139	0.287811	1.64437	0.366438	1.20226	0.349945	0.124797	1.57036	0.0201372	0.549541
145	4.64	4.67	84.85	18.79	14.55	A8K486	A8K486_HUMAN Peptidyl-prolyl cis-trans isomerase OS=Homo sapiens PE=2 SV=1		2	1.95884	0.147638	1.85353	1.05682	12.2462	7.04693	0.00654811	1.78649	3.94457	46.1318	5.44503	0.0106777	1.99526	2.72898	35.9749
146	4.61	16.18	99.19	56.91	37.4	B6EDE2	B6EDE2_HUMAN Epididymis luminal protein 180 (Fragment) OS=Homo sapiens GN=HEL180 PE=2 SV=1		12
147	4.5	5.41	85.34	42.24	23.28	P04434	KV310_HUMAN Ig kappa chain V-III region VH (Fragment) OS=Homo sapiens PE=4 SV=1		6	0.765597	0.63328	2.0893	0.366438	1.59956	0.731139	0.577823	2.0893	0.349945	1.52757	0.698232	0.537079	2.0893	0.334195	1.45881
148	4.45	17.75	95.92	37.76	37.76	A2J1M2	A2J1M2_HUMAN Rheumatoid factor RF-IP9 (Fragment) OS=Homo sapiens PE=2 SV=1		35	1.03753	0.892841	1.24738	0.831764	1.2942	1.00925	0.970844	1.33045	0.758578	1.34276	0.990832	0.991238	1.5417	0.642688	1.52757
149	4.4	6.4	75	38.89	32.41	P01598	KV106_HUMAN Ig kappa chain V-I region EU OS=Homo sapiens PE=1 SV=1		13	0.831764	0.734002	2.0893	0.398107	1.7378	0.870964	0.801712	2.0893	0.416869	1.8197	0.981748	0.977921	2.0893	0.469894	2.05116
150	4.32	4.34	56.35	4.114	4.114	P02748	CO9_HUMAN Complement component C9 OS=Homo sapiens GN=C9 PE=1 SV=2		2	1.41906	0.702511	1.39316	1.01859	2.24905	0.912011	0.790671	1.77011	0.47863	1.61436	0.390841	0.183651	2.12814	0.0409261	0.831764
151	4.26	4.29	50.3	5.01	3.206	P05546	HEP2_HUMAN Heparin cofactor 2 OS=Homo sapiens GN=SERPIND1 PE=1 SV=3		2	1.72187	0.400146	1.67494	1.02802	2.85759	0.524807	0.629111	1.69044	0.270396	0.887156	0.420727	0.746974	1.77011	0.0963829	0.744732
152	4.16	48.52	77.88	56.97	50.91	B9ZVL9	B9ZVL9_HUMAN Putative uncharacterized protein ENSP00000374988 (Fragment) OS=Homo sapiens PE=4 SV=1		64
153	4.09	26.34	99.14	56.9	52.59	A6NHF5	A6NHF5_HUMAN Putative uncharacterized protein ENSP00000375011 OS=Homo sapiens PE=4 SV=1		48	1	0.982926	2.0893	0.47863	2.0893	1.00925	0.967834	2.0893	0.483059	2.10863	1.21339	0.691866	2.0893	0.580764	2.53513
154	4.09	4.09	77.78	19.19	19.19	Q5NV84	Q5NV84_HUMAN V1-3 protein (Fragment) OS=Homo sapiens GN=IGLV2-11 PE=4 SV=1		4
155	4.04	4.04	74.2	8.986	8.986	P02749	APOH_HUMAN Beta-2-glycoprotein 1 OS=Homo sapiens GN=APOH PE=1 SV=3		2	0.903649	0.679158	2.10863	0.432514	1.90546	0.981748	0.753784	2.88403	0.340408	2.83139	0.895365	0.928994	2.44343	0.366438	2.18776
156	4.02	217.36	87.68	60.89	57.81	B7ZLE5	B7ZLE5_HUMAN FN1 protein OS=Homo sapiens GN=FN1 PE=2 SV=1		230
157	4	22.47	99.17	54.17	50	A2NYQ9	A2NYQ9_HUMAN Anti-folate binding protein (Fragment) OS=Homo sapiens GN=HuVH8B VH PE=2 SV=1		28
158	4	8.76	83	30	30	A2J1P0	A2J1P0_HUMAN Rheumatoid factor RF-IP16 (Fragment) OS=Homo sapiens PE=2 SV=1		11	0.824138	0.410804	1.14815	0.717794	0.946237	0.870964	0.525346	1.22462	0.704693	1.0666	0.847227	0.410585	1.19124	0.711214	1.00925
159	4	4.02	72.45	18.37	18.37	Q5NV83	Q5NV83_HUMAN V3-3 protein (Fragment) OS=Homo sapiens GN=IGLV7-46 PE=2 SV=1		2	0.83946	0.75561	1.21339	0.648634	1.01859	1.04713	0.975884	1.28233	0.816582	1.35519	1.33045	0.705859	1.28233	1.03753	1.85353
160	4	4.01	70.71	29.29	29.29	Q5NV65	Q5NV65_HUMAN V1-5 protein (Fragment) OS=Homo sapiens GN=IGLV2-18 PE=4 SV=1		2	1.18032	0.722342	2.0893	0.564937	2.48886	1.18032	0.646107	4.28549	0.275423	5.05825	1.94089	0.33463	2.10863	0.92045	4.05509
161	4	4.01	43.75	30.36	30.36	P01613	KV121_HUMAN Ig kappa chain V-I region Ni OS=Homo sapiens PE=1 SV=1		4
162	3.94	18.09	84.14	19.87	19.87	P08779	K1C16_HUMAN Keratin, type I cytoskeletal 16 OS=Homo sapiens GN=KRT16 PE=1 SV=4		14	1.21339	0.904696	1.94089	0.625173	2.75423	5.15229	0.0514224	1.48594	3.46737	18.8799	2.80543	0.136684	1.43219	1.95884	9.37562
163	3.87	3.88	72.4	5.363	5.363	B7ZM33	B7ZM33_HUMAN Peptidoglycan recognition protein 2 OS=Homo sapiens GN=PGLYRP2 PE=2 SV=1		2	1	0.976073	1.38038	0.724436	1.38038	1.01859	0.936856	2.1677	0.469894	2.208	0.887156	0.618532	1.47231	0.60256	1.30617
164	3.85	3.85	76.32	24.56	24.56	P06702	S10A9_HUMAN Protein S100-A9 OS=Homo sapiens GN=S100A9 PE=1 SV=1		2	1.18032	0.885311	2.33346	0.505825	4.7863	5.15229	0.084303	2.10863	2.44343	39.4457	3.66438	0.136767	2.0893	1.75388	28.0543
165	3.83	4.01	59.92	4.726	4.726	P06576	ATPB_HUMAN ATP synthase subunit beta, mitochondrial OS=Homo sapiens GN=ATP5B PE=1 SV=3		3
166	3.78	5.06	62.25	6.373	4.657	O14556	G3PT_HUMAN Glyceraldehyde-3-phosphate dehydrogenase, testis-specific OS=Homo sapiens GN=GAPDHS PE=1 SV=2		3	0.765597	0.618338	1.38038	0.554626	1.05682	0.731139	0.431433	1.38038	0.529663	1.00925	0.831764	0.688336	1.38038	0.60256	1.14815
167	3.76	4.46	73.19	6.262	5.284	B4DRT3	B4DRT3_HUMAN Pyruvate kinase OS=Homo sapiens PE=2 SV=1		2	1.07647	0.721906	2.0893	0.515229	2.24905	2.12814	0.18474	2.55859	0.831764	5.44503	2.12814	0.18453	2.0893	1.01859	4.48745
168	3.74	13.73	100	53.91	48.7	P01767	HV306_HUMAN Ig heavy chain V-III region BUT OS=Homo sapiens PE=1 SV=1		16
169	3.7	7.74	89.74	49.57	49.57	C9J327	C9J327_HUMAN Putative uncharacterized protein ENSP00000417344 OS=Homo sapiens PE=4 SV=1		21	1	0.982739	2.0893	0.47863	2.0893	1.25893	0.520391	2.10863	0.597035	2.63027	1.01859	0.922737	2.0893	0.487529	2.12814
170	3.62	17.57	81.9	57.76	53.45	P01781	HV320_HUMAN Ig heavy chain V-III region GAL OS=Homo sapiens PE=1 SV=1		20
171	3.58	3.61	68.88	4.979	4.979	Q8NF20	Q8NF20_HUMAN FLJ00382 protein (Fragment) OS=Homo sapiens GN=FLJ00382 PE=1 SV=1		2	0.383707	0.279648	1.52757	0.224905	0.586138	0.147231	0.109774	2.99226	0.0510505	0.440555	0.177011	0.25793	3.13329	0.0383707	0.554626
172	3.52	97.73	85.69	68.29	66.67	B4E1B2	B4E1B2_HUMAN cDNA FLJ53691, highly similar to Serotransferrin OS=Homo sapiens PE=2 SV=1		73	1	0.955262	2.0893	0.47863	2.0893	1.01859	0.996291	2.67917	0.380189	2.72898	0.758578	0.614717	2.10863	0.363078	1.59956
173	3.43	16.51	79.13	44.35	25.22	P01780	HV319_HUMAN Ig heavy chain V-III region JON OS=Homo sapiens PE=1 SV=1		9	0.83946	0.659711	2.0893	0.401791	1.75388	0.698232	0.410975	3.28095	0.214783	2.29087	0.731139	0.451537	5.05825	0.145881	3.69828
174	3.42	21.14	91.67	59.52	58.33	Q86W18	Q86W18_HUMAN Protease serine 1 (Fragment) OS=Homo sapiens GN=PRSS1 PE=2 SV=1		19
175	3.33	113.69	86.45	65.16	62.8	Q6GMX6	Q6GMX6_HUMAN IGH@ protein OS=Homo sapiens GN=IGH@ PE=1 SV=1		145	1.10662	0.831042	2.10863	0.524807	2.31206	1.38038	0.554157	2.0893	0.660693	2.88403	1.44544	0.513546	2.10863	0.685488	3.01995
176	3.3	3.35	80.1	6.21	2.229	Q59GB4	Q59GB4_HUMAN Dihydropyrimidinase-like 2 variant (Fragment) OS=Homo sapiens PE=2 SV=1		1	1.38038	0.500099	1.41906	0.972747	2.208	5.39511	0.0381266	1.69044	3.19154	12.2462	3.83707	0.0595515	1.69044	2.26986	9.72747
177	3.26	47.47	84.94	46.23	43.51	Q7Z379	Q7Z379_HUMAN Putative uncharacterized protein DKFZp686K04218 (Fragment) OS=Homo sapiens GN=DKFZp686K04218 PE=1 SV=1		41
178	3.26	3.27	45.14	1.4	0.6998	O75882	ATRN_HUMAN Attractin OS=Homo sapiens GN=ATRN PE=1 SV=2		1	2.67917	0.381346	1.83654	1.45881	18.8799	1.55597	0.571577	1.83654	0.847227	3.59749	0.946237	0.974507	2.29087	0.409261	2.1677
179	3.16	16.09	78.4	24	24	P06326	HV107_HUMAN Ig heavy chain V-I region Mot OS=Homo sapiens PE=1 SV=1		32
180	3.15	62.29	89.03	44.72	39.96	Q6MZX9	Q6MZX9_HUMAN Putative uncharacterized protein DKFZp686M08189 OS=Homo sapiens GN=DKFZp686M08189 PE=2 SV=1		67	0.711214	0.551313	2.0893	0.337287	1.48594	0.672977	0.507439	2.10863	0.322107	1.41906	0.559758	0.384317	2.10863	0.267917	1.18032
181	3.11	42.9	89.76	42.77	40.16	Q6N041	Q6N041_HUMAN Putative uncharacterized protein DKFZp686O16217 (Fragment) OS=Homo sapiens GN=DKFZp686O16217 PE=2 SV=1		43
182	3.11	15.32	100	38.79	34.48	P01779	HV318_HUMAN Ig heavy chain V-III region TUR OS=Homo sapiens PE=1 SV=1		36
183	3.02	3.03	70.71	5.051	2.273	P06727	APOA4_HUMAN Apolipoprotein A-IV OS=Homo sapiens GN=APOA4 PE=1 SV=3		1	0.972747	0.705944	1.27057	0.765597	1.23595	0.895365	0.340824	1.35519	0.660693	1.21339	0.937562	0.597541	1.18032	0.794328	1.10662
184	2.99	3.02	47.11	1.115	0.7666	RRRA2PYH4	HFM1_HUMAN Probable ATP-dependent DNA helicase HFM1 OS=Homo sapiens GN=HFM1 PE=1 SV=2		1
185	2.98	2.98	63.14	3.888	1.4	B4DZY8	B4DZY8_HUMAN cDNA FLJ53888, highly similar to Insulin-like growth factor-binding proteincomplex acid labile chain OS=Homo sapiens PE=2 SV=1		1	1.7378	0.255206	17.7011	0.0981748	21.677	1.00925	0.824376	19.0546	0.0529663	18.8799	0.990832	0.910272	18.8799	0.0524807	18.7068
186	2.93	12.86	71.31	42.62	38.52	P01762	HV301_HUMAN Ig heavy chain V-III region TRO OS=Homo sapiens PE=1 SV=1		6
187	2.93	2.94	44.04	5.688	1.835	P22792	CPN2_HUMAN Carboxypeptidase N subunit 2 OS=Homo sapiens GN=CPN2 PE=1 SV=2		1	0.981748	0.909544	1.24738	0.787046	1.22462	0.816582	0.818045	1.40605	0.580764	1.14815	0.648634	0.435482	1.24738	0.519996	0.809096
188	2.9	75.54	86.61	54.16	51.12	Q8NCL6	Q8NCL6_HUMAN cDNA FLJ90170 fis, clone MAMMA1000370, highly similar to Ig alpha-1 chain C region OS=Homo sapiens PE=1 SV=1		99	0.895365	0.839776	2.0893	0.428549	1.87068	1.09648	0.839309	2.0893	0.524807	2.29087	0.870964	0.79468	2.0893	0.416869	1.8197
189	2.85	4.94	73.68	15.79	15.79	C9JYV8	C9JYV8_HUMAN Putative uncharacterized protein ENSP00000413304 OS=Homo sapiens PE=4 SV=1		2	1.07647	0.73335	1.38038	0.77983	1.48594	1.09648	0.719076	1.38038	0.794328	1.51356	1	0.982723	1.38038	0.724436	1.38038
190	2.78	2.98	58.65	0.5381	0	RRRQ14204	DYHC1_HUMAN Cytoplasmic dynein 1 heavy chain 1 OS=Homo sapiens GN=DYNC1H1 PE=1 SV=5		0
191	2.77	2.89	59.09	0.1684	0.1684	Q96PK2	MACF4_HUMAN Microtubule-actin cross-linking factor 1, isoform 4 OS=Homo sapiens GN=MACF1 PE=1 SV=1		1	0.928966	0.918451	1.45881	0.636796	1.35519	0.855067	0.381605	1.97697	0.432514	1.69044	1	0.485523	2.12814	0.469894	2.12814
192	2.76	19.24	70.94	38.46	38.46	A6NK23	A6NK23_HUMAN Putative uncharacterized protein ENSP00000375014 OS=Homo sapiens PE=4 SV=1		36	0.855067	0.703016	1.38038	0.619441	1.18032	0.862979	0.725639	1.38038	0.625173	1.19124	0.981748	0.942189	1.47231	0.666807	1.44544
193	2.72	29.27	100	94.9	63.27	A2J1N2	A2J1N2_HUMAN Rheumatoid factor RF-IP18 (Fragment) OS=Homo sapiens PE=2 SV=1		34
194	2.69	2.71	66.27	14.06	8.434	P60174	TPIS_HUMAN Triosephosphate isomerase OS=Homo sapiens GN=TPI1 PE=1 SV=2		1	1.8197	0.373312	4.28549	0.42462	7.7983	5.10505	0.156086	4.61318	1.10662	23.3346	2.93765	0.198575	28.5759	0.102802	34.0408
195	2.68	2.7	45.36	22.68	14.43	O43234	O43234_HUMAN Rheumatoid factor RF-ET13 (Fragment) OS=Homo sapiens PE=2 SV=1		1
196	2.61	9.53	70.97	29.84	26.61	P01760	HV105_HUMAN Ig heavy chain V-I region WOL OS=Homo sapiens PE=1 SV=1		6
197	2.59	196.55	93.81	76.11	64.6	P01871	IGHM_HUMAN Ig mu chain C region OS=Homo sapiens GN=IGHM PE=1 SV=3		514
198	2.57	2.58	47.47	3.891	2.14	Q07973	CP24A_HUMAN 1,25-dihydroxyvitamin D(3) 24-hydroxylase, mitochondrial OS=Homo sapiens GN=CYP24A1 PE=2 SV=2		1	0.981748	0.918407	1.14815	0.855067	1.1272	1.1272	0.937504	1.22462	0.92045	1.38038	1.2942	0.978012	1.47231	0.879023	1.90546
199	2.55	2.6	61.52	5.76	4.608	P06733	ENOA_HUMAN Alpha-enolase OS=Homo sapiens GN=ENO1 PE=1 SV=2		1	1.07647	0.807706	1.1272	0.954993	1.22462	2.29087	0.183304	1.1695	1.95884	2.67917	1.43219	0.266721	1.1695	1.22462	1.70608
200	2.44	7.39	37.22	2.374	1.117	Q6IE36	OVOS2_HUMAN Ovostatin homolog 2 OS=Homo sapiens GN=OVOS2 PE=2 SV=2		3	0.972747	0.988152	1.64437	0.591562	1.59956	1.22462	0.707196	1.59956	0.765597	1.95884	1.30617	0.590506	1.61436	0.809096	2.10863
201	2.43	23.03	96.52	61.74	55.65	A2J1N6	A2J1N6_HUMAN Rheumatoid factor RF-ET9 (Fragment) OS=Homo sapiens PE=2 SV=1		13	0.855067	0.628091	2.0893	0.409261	1.78649	0.912011	0.86969	3.90841	0.233346	3.56451	0.711214	0.384684	2.0893	0.340408	1.48594
202	2.43	12.86	95.24	60.95	51.43	A0M8Q6	A0M8Q6_HUMAN C7 protein (Fragment) OS=Homo sapiens GN=C7 PE=1 SV=1		30
203	2.39	2.51	64.92	2.41	0	RRRQ9UQ26	RIMS2_HUMAN Regulating synaptic membrane exocytosis protein 2 OS=Homo sapiens GN=RIMS2 PE=1 SV=2		0
204	2.38	14.18	91.73	27.82	24.81	A2NKM7	A2NKM7_HUMAN NANUC-2 heavy chain (Fragment) OS=Homo sapiens PE=2 SV=1		24
205	2.37	25.92	66.4	21.86	12.15	Q3SY19	Q3SY19_HUMAN PRSS1 protein OS=Homo sapiens GN=PRSS1 PE=2 SV=1		76	1.92309	0.341412	2.10863	0.912011	4.01791	4.32514	0.165449	2.10863	2.05116	9.12011	3.19154	0.206489	2.10863	1.51356	6.66807
206	2.36	2.64	65.98	0.4496	0	O95613	PCNT_HUMAN Pericentrin OS=Homo sapiens GN=PCNT PE=1 SV=3		0
207	2.36	2.36	75.78	7.031	7.031	Q71UI9	H2AV_HUMAN Histone H2A.V OS=Homo sapiens GN=H2AFV PE=1 SV=3		1	0.946237	0.894748	2.42103	0.390841	2.29087	1.10662	0.86079	2.22844	0.496592	2.46604	1.0666	0.893882	2.0893	0.510505	2.22844
208	2.33	2.34	58.57	1.611	1.611	RRRQ53GU8	Q53GU8_HUMAN Transforming growth factor, beta-induced, 68kDa variant (Fragment) OS=Homo sapiens PE=2 SV=1		1	0.946237	0.795677	1.38038	0.685488	1.30617	0.895365	0.79773	1.52757	0.586138	1.36773	0.895365	0.871064	2.03236	0.440555	1.8197
209	2.32	2.52	47.74	0.4724	0	RRRQ7Z7G8	VP13B_HUMAN Vacuolar protein sorting-associated protein 13B OS=Homo sapiens GN=VPS13B PE=1 SV=1		0
210	2.32	2.34	55.45	5.607	3.115	Q6MZL2	Q6MZL2_HUMAN Putative uncharacterized protein DKFZp686M0562 (Fragment) OS=Homo sapiens GN=DKFZp686M0562 PE=2 SV=1		1	1	0.998526	1.39316	0.717794	1.39316	1.07647	0.863548	1.24738	0.862979	1.34276	1.02802	0.83757	1.2942	0.794328	1.33045
211	2.29	6.44	98.36	26.23	21.31	A2NYU9	A2NYU9_HUMAN Heavy chain Fab (Fragment) OS=Homo sapiens PE=2 SV=1		3
212	2.28	9.55	82.16	23.94	23.94	P15814	IGLL1_HUMAN Immunoglobulin lambda-like polypeptide 1 OS=Homo sapiens GN=IGLL1 PE=1 SV=1		7
213	2.28	6.59	97.22	39.81	23.15	P01604	KV112_HUMAN Ig kappa chain V-I region Kue OS=Homo sapiens PE=1 SV=1		3	0.870964	0.795261	2.0893	0.416869	1.8197	0.887156	0.756319	2.10863	0.42462	1.87068	0.972747	0.882342	2.93765	0.331131	2.85759
214	2.25	68.98	92.87	49.9	46.44	Q6N092	Q6N092_HUMAN Putative uncharacterized protein DKFZp686K18196 (Fragment) OS=Homo sapiens GN=DKFZp686K18196 PE=1 SV=1		89	0.895365	0.851582	2.0893	0.428549	1.87068	1.1695	0.735032	2.0893	0.559758	2.46604	0.831764	0.554296	2.70396	0.310456	2.24905
215	2.23	2.24	55.6	6	4.2	RRRQ6N091	Q6N091_HUMAN Putative uncharacterized protein DKFZp686C02220 (Fragment) OS=Homo sapiens GN=DKFZp686C02220 PE=1 SV=1		1
216	2.23	2.23	68.37	16.33	16.33	Q5NV88	Q5NV88_HUMAN V1-22 protein (Fragment) OS=Homo sapiens GN=V1-22 PE=4 SV=1		1	1.0666	0.732461	2.0893	0.510505	2.22844	0.981748	0.953112	2.0893	0.469894	2.05116	1.18032	0.511394	2.0893	0.564937	2.46604
217	2.22	17.18	87.79	58.02	42.75	A2NZ55	A2NZ55_HUMAN Variable immnoglobulin anti-estradiol heavy chain (Fragment) OS=Homo sapiens PE=2 SV=1		24
218	2.22	2.28	72.96	0.545	0.545	Q5SNV9	CA167_HUMAN Uncharacterized protein C1orf167 OS=Homo sapiens GN=C1orf167 PE=2 SV=2		1
219	2.2	12.99	95	64	55	P01621	KV303_HUMAN Ig kappa chain V-III region NG9 (Fragment) OS=Homo sapiens PE=1 SV=1		26
220	2.2	3	71.63	0.952	0.495	RRRO15021	MAST4_HUMAN Microtubule-associated serine/threonine-protein kinase 4 OS=Homo sapiens GN=MAST4 PE=1 SV=3		1
221	2.15	2.31	53.23	0.1251	0.1251	Q9NU22	MDN1_HUMAN Midasin OS=Homo sapiens GN=MDN1 PE=1 SV=2		1
222	2.15	2.15	61.46	3.043	3.043	P11597	CETP_HUMAN Cholesteryl ester transfer protein OS=Homo sapiens GN=CETP PE=1 SV=2		1	1.0666	0.881006	2.0893	0.510505	2.22844	1.45881	0.503157	2.0893	0.698232	3.0761	1.19124	0.720369	2.0893	0.570164	2.48886
223	2.13	4.15	87.73	6.25	6.25	P14136	GFAP_HUMAN Glial fibrillary acidic protein OS=Homo sapiens GN=GFAP PE=1 SV=1		2	1.61436	0.433908	2.10863	0.765597	3.40408	4.09261	0.172528	2.12814	1.92309	8.70964	5.29663	0.146171	2.10863	2.51189	11.3763
224	2.13	2.19	45.99	1.427	1.427	P02730	B3AT_HUMAN Band 3 anion transport protein OS=Homo sapiens GN=SLC4A1 PE=1 SV=3		1	0.824138	0.698889	1.38038	0.597035	1.13763	1.33045	0.559817	1.38038	0.963829	1.83654	1.36773	0.659634	1.57036	0.870964	2.14783
225	2.12	2.51	70.05	0.3613	0.3613	RRRO95425	SVIL_HUMAN Supervillin OS=Homo sapiens GN=SVIL PE=1 SV=2		1	1.59956	0.433548	2.0893	0.765597	3.37287	4.44631	0.162294	2.0893	2.12814	9.37562	3.04789	0.213429	2.0893	1.45881	6.36796
226	2.12	2.25	51.42	2.035	1.289	RRRP01023	A2MG_HUMAN Alpha-2-macroglobulin OS=Homo sapiens GN=A2M PE=1 SV=2		1
227	2.12	2.18	55.07	1.501	1.501	RRRQ8TB72	PUM2_HUMAN Pumilio homolog 2 OS=Homo sapiens GN=PUM2 PE=1 SV=2		1
228	2.1	2.16	49.56	1.132	1.132	Q2NKQ1	SGSM1_HUMAN Small G protein signaling modulator 1 OS=Homo sapiens GN=SGSM1 PE=1 SV=2		1
229	2.1	2.14	54.42	1.041	1.041	P35443	TSP4_HUMAN Thrombospondin-4 OS=Homo sapiens GN=THBS4 PE=1 SV=2		1	0.954993	0.957392	1.24738	0.772681	1.19124	0.895365	0.965962	1.65959	0.505825	1.48594	2.31206	0.346421	1.36773	1.69044	3.43558
230	2.09	2.1	64.01	2.351	2.351	P25705	ATPA_HUMAN ATP synthase subunit alpha, mitochondrial OS=Homo sapiens GN=ATP5A1 PE=1 SV=1		1	0.946237	0.93533	2.10863	0.452898	1.99526	0.937562	0.90648	2.0893	0.448745	1.95884	0.816582	0.70684	2.0893	0.390841	1.70608
231	2.08	5.74	72.73	19.01	19.01	A0N5G3	A0N5G3_HUMAN Rheumatoid factor G9 light chain (Fragment) OS=Homo sapiens GN=V<lambda>3 PE=2 SV=1		6	1.39316	0.487992	4.61318	0.301995	6.42688	1.22462	0.628542	2.0893	0.586138	2.55859	0.937562	0.88603	8.01678	0.11695	7.51623
232	2.08	2.24	68.86	0.4677	0.4677	RRRB2RWP3	B2RWP3_HUMAN MYO18B protein OS=Homo sapiens GN=MYO18B PE=2 SV=1		1
233	2.08	2.1	68.53	13.79	6.034	Q6NS36	Q6NS36_HUMAN Ferritin (Fragment) OS=Homo sapiens GN=FTH1 PE=2 SV=1		1	1.45881	0.503649	2.0893	0.698232	3.04789	4.28549	0.166007	2.0893	2.05116	9.0365	3.56451	0.188729	2.0893	1.70608	7.51623
234	2.08	2.09	78.46	6.923	6.923	B2R5G8	B2R5G8_HUMAN Amyloid protein A OS=Homo sapiens PE=2 SV=1		1	1.1695	0.720206	1.34276	0.870964	1.72187	1	0.953779	2.24905	0.444631	2.24905	0.428549	0.268712	2.01372	0.020893	0.862979
235	2.08	2.08	77.18	8.725	8.725	B5BU83	B5BU83_HUMAN Stathmin OS=Homo sapiens GN=STMN1 PE=2 SV=1		1	0.928966	0.901297	3.59749	0.258226	3.34195	1.08643	0.653409	19.5884	0.0554626	19.5884	0.870964	0.615686	19.7697	0.0487528	17.2187
236	2.07	622.7	87.75	64.87	60.57	P04114	APOB_HUMAN Apolipoprotein B-100 OS=Homo sapiens GN=APOB PE=1 SV=1		597
237	2.07	2.15	55.73	0.2794	0.2794	RRRO00555	CAC1A_HUMAN Voltage-dependent P/Q-type calcium channel subunit alpha-1A OS=Homo sapiens GN=CACNA1A PE=1 SV=2		1	1.28233	0.625424	2.0893	0.613762	2.70396	1.65959	0.41277	2.0893	0.794328	3.49945	0.912011	0.869269	2.0893	0.436516	1.90546
238	2.07	2.08	69.51	2.628	1.708	A8K179	A8K179_HUMAN cDNA FLJ76748, highly similar to Homo sapiens TatD DNase domain containing 2 (TATDN2), mRNA OS=Homo sapiens PE=2 SV=1		1
239	2.07	2.07	72.06	8.824	8.824	Q86WX3	AROS_HUMAN Active regulator of SIRT1 OS=Homo sapiens GN=RPS19BP1 PE=1 SV=1		1	0.855067	0.760323	2.0893	0.409261	1.78649	1.23595	0.679346	2.0893	0.591562	2.60615	0.972747	0.870758	3.46737	0.280543	3.37287
240	2.05	9.02	89.92	28.57	24.37	P01775	HV314_HUMAN Ig heavy chain V-III region LAY OS=Homo sapiens PE=1 SV=1		9	1.09648	0.845671	2.10863	0.519996	2.29087	0.765597	0.6339	2.10863	0.366438	1.61436	1.00925	0.97119	2.0893	0.483059	2.10863
241	2.05	8.9	79.49	36.75	34.19	C9K0T6	C9K0T6_HUMAN Putative uncharacterized protein ENSP00000419598 OS=Homo sapiens PE=4 SV=1		5
242	2.05	2.12	38.28	0.3917	0.3917	Q4LDE5	SVEP1_HUMAN Sushi, von Willebrand factor type A, EGF and pentraxin domain-containing protein 1 OS=Homo sapiens GN=SVEP1 PE=1 SV=2		1
243	2.03	2.16	60.5	1.881	1.881	Q8NBH6	Q8NBH6_HUMAN cDNA PSEC0266 fis, clone NT2RP3003649, highly similar to Homo sapiens fibulin-1D mRNA OS=Homo sapiens PE=2 SV=1		1	0.704693	0.544532	1.43219	0.49204	1.00925	1.01859	0.953139	1.38038	0.737904	1.40605	0.862979	0.824945	1.70608	0.505825	1.47231
244	2.03	2.06	54.98	2.607	2.607	RRRC9IYH3	C9IYH3_HUMAN Putative uncharacterized protein ZNF589 OS=Homo sapiens GN=ZNF589 PE=4 SV=1		1
245	2.02	2.06	57.95	2.301	2.301	Q9UQM7	KCC2A_HUMAN Calcium/calmodulin-dependent protein kinase type II subunit alpha OS=Homo sapiens GN=CAMK2A PE=1 SV=1		1	1.2942	0.617091	2.0893	0.619441	2.72898	3.22107	0.203969	2.0893	1.5417	6.79204	2.46604	0.257887	2.0893	1.18032	5.19996
246	2.02	2.05	44.89	1.621	1.621	P09172	DOPO_HUMAN Dopamine beta-hydroxylase OS=Homo sapiens GN=DBH PE=1 SV=3		1	1.67494	0.396665	2.0893	0.801678	3.49945	1.30617	0.704498	6.98232	0.187068	9.12011	1.01859	0.993925	2.0893	0.487529	2.12814
247	2.02	2.05	43.25	3.571	3.571	P20851	C4BPB_HUMAN C4b-binding protein beta chain OS=Homo sapiens GN=C4BPB PE=1 SV=1		1	1.00925	0.904175	2.0893	0.483059	2.10863	0.862979	0.746946	2.10863	0.413047	1.8197	0.809096	0.719663	2.10863	0.387258	1.70608
248	2.02	2.03	69.71	5.394	5.394	C9J8N4	C9J8N4_HUMAN Putative uncharacterized protein SRPK1 OS=Homo sapiens GN=SRPK1 PE=4 SV=1		1
249	2.01	169.06	100	82.19	79.96	B7WNR0	B7WNR0_HUMAN Putative uncharacterized protein ALB OS=Homo sapiens GN=ALB PE=4 SV=1		311
250	2.01	137.59	87.73	46.04	44.09	P0C0L4	CO4A_HUMAN Complement C4-A OS=Homo sapiens GN=C4A PE=1 SV=1		131
251	2.01	72.06	98.73	66.1	64.83	Q6PIL8	Q6PIL8_HUMAN IGK@ protein OS=Homo sapiens GN=IGK@ PE=1 SV=1		183
252	2.01	16.78	88.03	26.5	26.5	P23083	HV103_HUMAN Ig heavy chain V-I region V35 OS=Homo sapiens PE=1 SV=1		35	1.22462	0.648585	2.0893	0.586138	2.58226	1.00925	0.99817	2.0893	0.483059	2.10863	1.09648	0.74152	2.39883	0.457088	2.63027
253	2.01	14.82	98.35	40.5	40.5	Q0ZCJ1	Q0ZCJ1_HUMAN Immunglobulin heavy chain variable region (Fragment) OS=Homo sapiens PE=4 SV=1		16	0.77983	0.650272	2.0893	0.37325	1.6293	0.580764	0.401211	2.0893	0.275423	1.21339	0.724436	0.572608	2.10863	0.346737	1.52757
254	2.01	6.71	81.82	38.84	33.06	A2NJV5	A2NJV5_HUMAN Kappa light chain variable region (Fragment) OS=Homo sapiens GN=IGKV A18 PE=4 SV=1		8
255	2.01	4.01	43.43	27.27	27.27	Q5NV63	Q5NV63_HUMAN V1-4 protein (Fragment) OS=Homo sapiens GN=V1-4 PE=4 SV=1		2	0.77983	0.653593	2.10863	0.37325	1.64437	0.737904	0.589064	2.0893	0.353183	1.5417	0.758578	0.620045	2.0893	0.363078	1.58489
256	2.01	2.1	71.05	5.592	5.592	RRRP35030	TRY3_HUMAN Trypsin-3 OS=Homo sapiens GN=PRSS3 PE=1 SV=2		2
257	2.01	2.08	54.62	2.639	2.639	RRRA8K5B0	A8K5B0_HUMAN cDNA FLJ75682, highly similar to Homo sapiens armadillo repeat containing, X-linked 3 (ARMCX3), transcript variant 1, mRNA OS=Homo sapiens PE=2 SV=1		1
258	2.01	2.07	69.02	4.294	4.294	Q5VYV5	Q5VYV5_HUMAN Ficolin (Collagen/fibrinogen domain containing) 1 OS=Homo sapiens GN=FCN1 PE=2 SV=1		1	0.954993	0.991179	2.46604	0.387258	2.35505	0.77983	0.585947	5.80764	0.134276	4.52898	1.1272	0.827342	4.7863	0.235505	5.39511
259	2.01	2.03	65.28	3.275	3.275	P15169	CBPN_HUMAN Carboxypeptidase N catalytic chain OS=Homo sapiens GN=CPN1 PE=1 SV=1		1	1.0666	0.870655	2.10863	0.505825	2.22844	0.744732	0.594216	2.0893	0.356451	1.55597	0.704693	0.550726	2.0893	0.337287	1.47231
260	2.01	2.02	55.91	3.937	3.937	P12277	KCRB_HUMAN Creatine kinase B-type OS=Homo sapiens GN=CKB PE=1 SV=1		1	1.01859	0.878269	2.48886	0.409261	2.53513	3.46737	0.191861	2.0893	1.65959	7.31139	2.93765	0.218075	2.10863	1.39316	6.13762
261	2.01	2.01	58.55	2.108	2.108	B2R815	B2R815_HUMAN cDNA, FLJ93695, highly similar to Homo sapiens serpin peptidase inhibitor, clade A (alpha-1 antiproteinase, antitrypsin), member 4 (SERPINA4), mRNA OS=Homo sapiens PE=2 SV=1		1	1.03753	0.923469	2.0893	0.496592	2.1677	0.879023	0.796906	3.63078	0.242103	3.19154	0.847227	0.78704	2.85759	0.296483	2.42103
262	2.01	2.01	68.92	8.108	8.108	P61626	LYSC_HUMAN Lysozyme C OS=Homo sapiens GN=LYZ PE=1 SV=1		1	1.59956	0.434613	2.0893	0.765597	3.37287	2.58226	0.246738	2.0893	1.23595	5.44503	1.31826	0.601671	2.10863	0.625173	2.75423
263	2.01	2.01	82.91	13.68	13.68	B0YIW2	B0YIW2_HUMAN Apolipoprotein C-III variant 1 OS=Homo sapiens GN=APOC3 PE=4 SV=1		1	0.325087	0.280862	1.51356	0.180302	0.49204	0.580764	0.50123	1.49968	0.376704	0.870964	0.448745	0.381435	1.41906	0.310456	0.636796
264	2.01	2.01	81.82	19.19	19.19	Q5NV92	Q5NV92_HUMAN V5-6 protein (Fragment) OS=Homo sapiens GN=IGLV4-69 PE=4 SV=1		1	0.744732	0.687875	1.95884	0.380189	1.45881	1.20226	0.575404	2.29087	0.524807	2.75423	1.20226	0.607045	1.92309	0.625173	2.33346
265	2	169.42	100	81.45	78.59	B4DPR2	B4DPR2_HUMAN cDNA FLJ50830, highly similar to Serum albumin OS=Homo sapiens PE=2 SV=1		293
266	2	65.71	85.77	48.22	45.65	Q6MZW0	Q6MZW0_HUMAN Putative uncharacterized protein DKFZp686J11235 (Fragment) OS=Homo sapiens GN=DKFZp686J11235 PE=1 SV=1		89
267	2	34.27	99.05	93.33	85.71	Q8IZI0	Q8IZI0_HUMAN Hemoglobin beta chain variant Hb-I_Toulouse (Fragment) OS=Homo sapiens GN=HBB PE=2 SV=1		42
268	2	24.06	99.05	92.38	84.76	Q3LR79	Q3LR79_HUMAN Hemoglobin beta (Fragment) OS=Homo sapiens GN=HBB PE=2 SV=1		29
269	2	21.6	62.13	45.96	34.04	Q6P2J1	Q6P2J1_HUMAN Putative uncharacterized protein OS=Homo sapiens PE=2 SV=1		40
270	2	18.37	82.5	37.5	37.5	A2N7P4	A2N7P4_HUMAN Immunoglobulin mu-chain D-J4-region (Fragment) OS=Homo sapiens GN=IGHM PE=4 SV=1		38	0.758578	0.613504	1.38038	0.549541	1.04713	0.539511	0.367871	1.38038	0.390841	0.744732	0.625173	0.435797	1.38038	0.452898	0.862979
271	2	16.19	91.67	57.14	57.14	Q86W19	Q86W19_HUMAN Protease serine 1 (Fragment) OS=Homo sapiens GN=PRSS1 PE=2 SV=1		16
272	2	14.96	81.28	43.83	40.85	B4DR57	B4DR57_HUMAN cDNA FLJ60818, highly similar to Complement C3 OS=Homo sapiens PE=2 SV=1		12
273	2	14.72	77.06	59.63	59.63	P01620	KV302_HUMAN Ig kappa chain V-III region SIE OS=Homo sapiens PE=1 SV=1		26
274	2	10.12	72.65	34.19	34.19	C9JNY1	C9JNY1_HUMAN Putative uncharacterized protein ENSP00000420361 OS=Homo sapiens PE=4 SV=1		10
275	2	10.09	68.38	34.19	34.19	C9JAC6	C9JAC6_HUMAN Putative uncharacterized protein ENSP00000374811 OS=Homo sapiens PE=4 SV=1		13
276	2	7.73	49.12	25.44	25.44	A2NB44	A2NB44_HUMAN Cold agglutinin FS-2 H-chain (Fragment) OS=Homo sapiens GN=IGH@ PE=2 SV=1		6
277	2	6.05	76.92	29.91	29.91	B9ZVW2	B9ZVW2_HUMAN Putative uncharacterized protein ENSP00000374810 OS=Homo sapiens PE=4 SV=1		5
278	2	4.19	84.07	19.47	19.47	A2IPI6	A2IPI6_HUMAN HRV Fab 027-VL (Fragment) OS=Homo sapiens PE=2 SV=1		2	0.903649	0.721713	1.40605	0.642688	1.27057	0.946237	0.936843	1.38038	0.691831	1.30617	0.981748	0.868855	1.38038	0.711214	1.35519
279	2	4.03	62.5	16.96	16.96	A2NYV4	A2NYV4_HUMAN Light chain Fab (Fragment) OS=Homo sapiens PE=2 SV=1		4	0.691831	0.589782	2.0893	0.328095	1.44544	1.03753	0.990485	2.85759	0.363078	2.96483	1.36773	0.570991	2.0893	0.654636	2.85759
280	2	4	54.46	29.46	21.43	P01616	KV203_HUMAN Ig kappa chain V-II region MIL OS=Homo sapiens PE=1 SV=1		2
281	2	2.07	70.45	29.55	29.55	Q53WY6	Q53WY6_HUMAN Transthyretin (Fragment) OS=Homo sapiens GN=transthyretin/ TTR PE=2 SV=1		1	0.717794	0.574257	1.44544	0.496592	1.03753	0.831764	0.882213	1.72187	0.483059	1.43219	0.737904	0.607623	1.69044	0.432514	1.24738
282	2	2.03	59.39	4.848	4.848	Q6ZNX5	Q6ZNX5_HUMAN CDNA FLJ26936 fis, clone RCT06808 OS=Homo sapiens PE=2 SV=1		1	1.21339	0.668403	1.24738	0.972747	1.51356	1.21339	0.669307	1.59956	0.758578	1.94089	0.870964	0.710866	2.46604	0.353183	2.14783
283	2	2.01	50.75	10.45	10.45	Q16378	PROL4_HUMAN Proline-rich protein 4 OS=Homo sapiens GN=PRR4 PE=1 SV=2		1	7.31139	0.123128	2.0893	3.49945	15.417	5.15229	0.148342	2.0893	2.46604	10.8643	3.83707	0.178857	2.0893	1.83654	8.09096
284	2	2.01	48.48	19.19	19.19	Q5NV79	Q5NV79_HUMAN V5-4 protein (Fragment) OS=Homo sapiens GN=IGLV4-60 PE=4 SV=1		1	0.809096	0.697762	2.0893	0.387258	1.69044	0.310456	0.206639	2.0893	0.147231	0.648634	0.990832	0.997165	2.0893	0.474242	2.07014
285	2	2.01	87.06	15.29	15.29	Q567R0	Q567R0_HUMAN UQCRH protein OS=Homo sapiens GN=UQCRH PE=2 SV=1		1	1.27057	0.640769	2.0893	0.608135	2.65461	2.75423	0.233027	2.10863	1.30617	5.7544	2.55859	0.249037	2.0893	1.22462	5.34564
286	2	2	64.22	16.51	16.51	P12074	CX6A1_HUMAN Cytochrome c oxidase subunit 6A1, mitochondrial OS=Homo sapiens GN=COX6A1 PE=1 SV=4		1	0.717794	0.562364	2.10863	0.343558	1.51356	1.99526	0.3239	2.0893	0.954993	4.20727	2.12814	0.301807	2.10863	1.00925	4.44631
287	2	2	44.19	5.116	5.116	C9JF17	C9JF17_HUMAN Putative uncharacterized protein APOD OS=Homo sapiens GN=APOD PE=4 SV=1		1	0.937562	0.90717	2.0893	0.448745	1.95884	0.772681	0.635013	2.0893	0.366438	1.61436	1.10662	0.824228	2.0893	0.529663	2.31206
288	2	2	31.14	4.386	4.386	P21926	CD9_HUMAN CD9 antigen OS=Homo sapiens GN=CD9 PE=1 SV=4		1	0.704693	0.534577	1.24738	0.564937	0.879023	0.847227	0.776816	1.27057	0.666807	1.07647	0.744732	0.611273	1.28233	0.580764	0.954993
289	1.99	1.99	57.11	1.024	1.024	Q59E93	Q59E93_HUMAN Membrane alanine aminopeptidase variant (Fragment) OS=Homo sapiens PE=2 SV=1		1	0.928966	0.837867	2.0893	0.444631	1.94089	1.01859	0.940642	3.59749	0.283139	3.66438	1.15878	0.66767	2.0893	0.554626	2.42103
290	1.98	2.09	62.39	0.4288	0.4288	Q59FP5	Q59FP5_HUMAN Spectrin, beta, erythrocytic (Includes spherocytosis, clinical type I) variant (Fragment) OS=Homo sapiens PE=2 SV=1		1	1.01859	0.957867	2.0893	0.487529	2.12814	0.963829	0.961736	2.0893	0.461318	2.01372	0.824138	0.724125	2.0893	0.394457	1.72187
291	1.97	26.06	100	67.26	62.83	Q9UL90	Q9UL90_HUMAN Myosin-reactive immunoglobulin heavy chain variable region (Fragment) OS=Homo sapiens PE=2 SV=1		36
292	1.97	2.2	57.38	0.3591	0.3591	Q9NS88	Q9NS88_HUMAN Alpha1A-voltage-dependent calcium channel OS=Homo sapiens GN=CACNA1A PE=2 SV=1		1
293	1.93	2.36	50.34	0.6042	0.488	P98161	PKD1_HUMAN Polycystin-1 OS=Homo sapiens GN=PKD1 PE=1 SV=2		1
294	1.9	99.06	89.17	50.21	46.88	Q6N094	Q6N094_HUMAN Putative uncharacterized protein DKFZp686O01196 OS=Homo sapiens GN=DKFZp686O01196 PE=1 SV=1		140
295	1.9	1.96	55.51	1.128	0.8772	Q9UBK2	PRGC1_HUMAN Peroxisome proliferator-activated receptor gamma coactivator 1-alpha OS=Homo sapiens GN=PPARGC1A PE=1 SV=1		1
296	1.89	2.05	82.67	0.5457	0.5457	P02461	CO3A1_HUMAN Collagen alpha-1(III) chain OS=Homo sapiens GN=COL3A1 PE=1 SV=4		1
297	1.88	14.22	82.68	15.13	13.16	P19012	K1C15_HUMAN Keratin, type I cytoskeletal 15 OS=Homo sapiens GN=KRT15 PE=1 SV=2		9
298	1.88	2.69	58.42	0.8592	0.3682	RRRQ14789	GOGB1_HUMAN Golgin subfamily B member 1 OS=Homo sapiens GN=GOLGB1 PE=1 SV=2		1
299	1.86	1.93	59.81	7.165	0	RRRP22087	FBRL_HUMAN rRNA 2'-O-methyltransferase fibrillarin OS=Homo sapiens GN=FBL PE=1 SV=2		0
300	1.83	13.59	98.98	58.16	52.04	C9JVN3	C9JVN3_HUMAN Putative uncharacterized protein ENSP00000393427 (Fragment) OS=Homo sapiens PE=4 SV=1		11	0.990832	0.998847	2.0893	0.474242	2.07014	0.731139	0.583315	2.10863	0.349945	1.5417	1.03753	0.925941	2.0893	0.496592	2.1677
301	1.81	5.15	72.54	12.95	5.134	P68366	TBA4A_HUMAN Tubulin alpha-4A chain OS=Homo sapiens GN=TUBA4A PE=1 SV=1		2	0.801678	0.706168	2.12814	0.376704	1.70608	0.990832	0.980502	2.0893	0.474242	2.07014	0.765597	0.603979	3.01995	0.251189	2.31206
302	1.81	1.82	57.82	2.521	1.681	P35240	MERL_HUMAN Merlin OS=Homo sapiens GN=NF2 PE=1 SV=1		1	1.15878	0.758	2.0893	0.554626	2.42103	1.28233	0.624512	2.0893	0.613762	2.70396	1.0666	0.87851	2.0893	0.510505	2.22844
303	1.8	113.97	93.35	60.73	57.3	Q6N096	Q6N096_HUMAN Putative uncharacterized protein DKFZp686I15196 OS=Homo sapiens GN=DKFZp686I15196 PE=2 SV=1		145
304	1.79	1.79	52.26	2.738	0	P80108	PHLD_HUMAN Phosphatidylinositol-glycan-specific phospholipase D OS=Homo sapiens GN=GPLD1 PE=1 SV=3		0	0.972747	0.963675	2.44343	0.398107	2.37684	0.549541	0.359094	2.0893	0.263027	1.14815	0.717794	0.546864	3.46737	0.207014	2.48886
305	1.77	1.82	77.1	1.625	1.625	Q8TEJ7	Q8TEJ7_HUMAN FLJ00198 protein (Fragment) OS=Homo sapiens GN=FLJ00198 PE=2 SV=1		1
306	1.75	13.16	93.86	47.37	42.98	P01763	HV302_HUMAN Ig heavy chain V-III region WEA OS=Homo sapiens PE=1 SV=1		12	1.19124	0.72363	2.0893	0.570164	2.48886	1.45881	0.50591	2.0893	0.698232	3.04789	0.794328	0.674537	2.0893	0.380189	1.65959
307	1.75	2.48	61.47	0.6096	0	Q5VT06	CE350_HUMAN Centrosome-associated protein 350 OS=Homo sapiens GN=CEP350 PE=1 SV=1		0	0.564937	0.374488	2.0893	0.267917	1.18032	0.340408	0.220021	2.10863	0.16293	0.717794	0.376704	0.243039	2.10863	0.180302	0.794328
308	1.75	1.81	62.5	1.37	1.37	RRRB5BU19	B5BU19_HUMAN SHC-transforming protein 1 OS=Homo sapiens GN=SHC1 PE=2 SV=1		1	2.35505	0.429732	1.35519	1.7378	4.20727	8.95365	0.154547	1.64437	5.44503	18.197	6.54636	0.192184	1.6293	4.01791	13.8038
309	1.75	1.79	58.5	3.959	0	A6NG18	A6NG18_HUMAN Putative uncharacterized protein C1S OS=Homo sapiens GN=C1S PE=3 SV=2		0	1.35519	0.854046	1.59956	0.847227	2.29087	1.30617	0.598078	1.40605	0.928966	1.92309	0.218776	0.288195	1.95884	0.0102802	0.428549
310	1.74	2.3	48.49	0.6262	0.4305	RRRO00507	USP9Y_HUMAN Probable ubiquitin carboxyl-terminal hydrolase FAF-Y OS=Homo sapiens GN=USP9Y PE=1 SV=2		1
311	1.73	1.81	59.8	1.401	1.401	P57058	HUNK_HUMAN Hormonally up-regulated neu tumor-associated kinase OS=Homo sapiens GN=HUNK PE=1 SV=1		1
312	1.73	1.78	50.65	2.614	2.614	Q9H7B2	RPF2_HUMAN Ribosome production factor 2 homolog OS=Homo sapiens GN=RPF2 PE=1 SV=2		1
313	1.73	1.74	70.18	2.314	2.314	Q7L273	KCTD9_HUMAN BTB/POZ domain-containing protein KCTD9 OS=Homo sapiens GN=KCTD9 PE=2 SV=1		1
314	1.73	1.73	43.07	7.299	7.299	A6NMH8	A6NMH8_HUMAN Putative uncharacterized protein CD81 OS=Homo sapiens GN=CD81 PE=4 SV=1		2
315	1.72	1.81	61.65	5.361	0	RRRQ96M29	TEKT5_HUMAN Tektin-5 OS=Homo sapiens GN=TEKT5 PE=2 SV=1		0
316	1.71	1.79	48.43	1.372	1.372	Q9NUA8	ZBT40_HUMAN Zinc finger and BTB domain-containing protein 40 OS=Homo sapiens GN=ZBTB40 PE=1 SV=4		1	0.794328	0.670422	2.0893	0.380189	1.65959	0.744732	0.599134	2.0893	0.356451	1.55597	0.928966	0.90136	2.0893	0.444631	1.94089
317	1.71	1.71	64.08	2.449	2.449	Q9BW62	KATL1_HUMAN Katanin p60 ATPase-containing subunit A-like 1 OS=Homo sapiens GN=KATNAL1 PE=2 SV=1		1
318	1.7	31.88	83.07	29.63	28.04	Q569I7	Q569I7_HUMAN Putative uncharacterized protein OS=Homo sapiens PE=2 SV=1		55
319	1.7	24.7	65.25	46.19	37.71	Q6P5S3	Q6P5S3_HUMAN Putative uncharacterized protein OS=Homo sapiens PE=2 SV=1		44	0.731139	0.582611	2.0893	0.349945	1.52757	0.855067	0.775767	2.0893	0.409261	1.78649	1.0666	0.880511	2.0893	0.510505	2.22844
320	1.7	4.54	84.87	16.45	16.45	Q14491	Q14491_HUMAN Hemoglobin gamma-G (Fragment) OS=Homo sapiens GN=HBG2 PE=2 SV=1		3
321	1.7	1.76	77.78	16.67	16.67	P01603	KV111_HUMAN Ig kappa chain V-I region Ka OS=Homo sapiens PE=1 SV=1		1
322	1.64	1.87	58.2	0.5718	0.5718	RRRQ9UG01	IF172_HUMAN Intraflagellar transport protein 172 homolog OS=Homo sapiens GN=IFT172 PE=1 SV=2		1	1.08643	0.649295	2.0893	0.519996	2.29087	0.990832	0.816253	18.8799	0.0524807	18.7068	1.11686	0.583869	6.19441	0.180302	6.91831
323	1.64	1.66	58.1	0.9279	0	Q86VH2	KIF27_HUMAN Kinesin-like protein KIF27 OS=Homo sapiens GN=KIF27 PE=2 SV=1		0	0.765597	0.63124	2.0893	0.366438	1.59956	0.77983	0.646845	2.0893	0.37325	1.6293	0.895365	0.84041	2.0893	0.428549	1.87068
324	1.63	7.28	84.35	34.78	34.78	P01614	KV201_HUMAN Ig kappa chain V-II region Cum OS=Homo sapiens PE=1 SV=1		8
325	1.63	1.76	54	1.571	1.571	RRRQ92902	HPS1_HUMAN Hermansky-Pudlak syndrome 1 protein OS=Homo sapiens GN=HPS1 PE=1 SV=2		1
326	1.6	1.88	54.95	0.7794	0	O43933	PEX1_HUMAN Peroxisome biogenesis factor 1 OS=Homo sapiens GN=PEX1 PE=1 SV=1		0	0.353183	0.231426	2.10863	0.169044	0.744732	0.685488	0.520438	2.10863	0.328095	1.44544	0.654636	0.478391	2.0893	0.310456	1.36773
327	1.55	1.78	46.68	1.791	0	Q6EKJ0	GTD2B_HUMAN General transcription factor II-I repeat domain-containing protein 2B OS=Homo sapiens GN=GTF2IRD2B PE=1 SV=1		0
328	1.54	1.55	53.12	1.617	1.617	B7Z8Q2	B7Z8Q2_HUMAN cDNA FLJ55606, highly similar to Alpha-2-HS-glycoprotein OS=Homo sapiens PE=2 SV=1		1	0.972747	0.979921	1.38038	0.704693	1.34276	0.92045	0.834062	1.38038	0.666807	1.27057	0.847227	0.715919	1.38038	0.613762	1.1695
329	1.53	33.48	65.38	30.77	30.77	Q6ZP87	Q6ZP87_HUMAN CDNA FLJ26266 fis, clone DMC05613 OS=Homo sapiens PE=1 SV=1		30
330	1.53	6.12	53.42	17.12	17.12	P06331	HV209_HUMAN Ig heavy chain V-II region ARH-77 OS=Homo sapiens PE=4 SV=1		7
331	1.53	2.77	42.02	10.92	6.723	A6NDW1	A6NDW1_HUMAN Putative uncharacterized protein ENSP00000375006 OS=Homo sapiens PE=4 SV=1		1
332	1.52	30.17	99.05	82.86	75.24	B2M1S6	B2M1S6_HUMAN Beta-globin Tacoma variant (Fragment) OS=Homo sapiens GN=HBB PE=3 SV=1		33
333	1.52	3.61	59.35	16.26	16.26	A6NJ16	VSIG6_HUMAN Putative V-set and immunoglobulin domain-containing protein 6 OS=Homo sapiens GN=VSIG6 PE=5 SV=2		3	0.672977	0.551778	1.67494	0.401791	1.1272	0.672977	0.505617	1.61436	0.420727	1.08643	0.559758	0.334273	2.01372	0.277971	1.1272
334	1.52	1.78	67.88	0.6704	0.6704	RRRA9UF07	A9UF07_HUMAN BCR/ABL fusion protein isoform Y5 OS=Homo sapiens GN=BCR/ABL fusion PE=2 SV=1		1
335	1.52	1.54	55.37	2.103	2.103	P01854	IGHE_HUMAN Ig epsilon chain C region OS=Homo sapiens GN=IGHE PE=1 SV=1		1	1.20226	0.712836	2.0893	0.57544	2.51189	0.672977	0.505668	2.0893	0.322107	1.40605	0.912011	0.870191	2.0893	0.436516	1.90546
336	1.52	1.52	78.26	69.57	69.57	RRRO43519	O43519_HUMAN RET proto-oncogene (Fragment) OS=Homo sapiens GN=RET PE=4 SV=1		1
337	1.51	169.99	84.55	68.64	62.98	A8K479	A8K479_HUMAN cDNA FLJ77094, highly similar to Homo sapiens apolipoprotein B (including Ag(x) antigen) (APOB), mRNA (Fragment) OS=Homo sapiens PE=2 SV=1		163
338	1.51	11.27	65.68	16.53	16.53	Q6ZP85	Q6ZP85_HUMAN CDNA FLJ26301 fis, clone DMC07540 OS=Homo sapiens PE=1 SV=1		6	0.809096	0.728598	1.51356	0.534564	1.22462	1.10662	0.735223	1.6293	0.679204	1.80302	0.903649	0.944061	1.7378	0.519996	1.57036
339	1.48	2.27	63.6	1.303	0	RRRB4DHK2	B4DHK2_HUMAN cDNA FLJ56382, highly similar to WD repeat protein 6 OS=Homo sapiens PE=2 SV=1		0
340	1.48	1.55	54.43	0.7902	0	P49641	MA2A2_HUMAN Alpha-mannosidase 2x OS=Homo sapiens GN=MAN2A2 PE=2 SV=2		0	0.895365	0.83257	2.0893	0.42462	1.87068	3.49945	0.191796	2.10863	1.65959	7.31139	2.33346	0.272177	2.0893	1.11686	4.9204
341	1.47	1.69	55.56	0.2853	0.2853	RRRQ6KC79	NIPBL_HUMAN Nipped-B-like protein OS=Homo sapiens GN=NIPBL PE=1 SV=2		1
342	1.45	168	84.86	49.43	47.06	Q6MZM7	Q6MZM7_HUMAN Putative uncharacterized protein DKFZp686O12165 (Fragment) OS=Homo sapiens GN=DKFZp686O12165 PE=1 SV=1		180
343	1.45	1.68	62.85	1.034	1.034	Q13464	ROCK1_HUMAN Rho-associated protein kinase 1 OS=Homo sapiens GN=ROCK1 PE=1 SV=1		1
344	1.45	1.47	81.1	7.087	0	Q96A08	H2B1A_HUMAN Histone H2B type 1-A OS=Homo sapiens GN=HIST1H2BA PE=1 SV=3		0	0.630957	0.458934	1.38038	0.457088	0.870964	0.847227	0.764596	1.38038	0.613762	1.1695	0.704693	0.547848	1.38038	0.510505	0.972747
345	1.44	2.06	78.94	2.553	2.553	Q45VM7	Q45VM7_HUMAN Mutant desmin OS=Homo sapiens PE=2 SV=1		1
346	1.44	1.55	50.69	1.128	0	Q4VAK1	Q4VAK1_HUMAN Integrin, alpha M (Complement component 3 receptor 3 subunit) OS=Homo sapiens GN=ITGAM PE=2 SV=1		0
347	1.44	1.49	58.14	3.503	0	Q9NUG4	CT160_HUMAN Uncharacterized protein C20orf160 OS=Homo sapiens GN=C20orf160 PE=2 SV=3		0
348	1.43	2.02	58.32	2.443	1.679	Q04756	HGFA_HUMAN Hepatocyte growth factor activator OS=Homo sapiens GN=HGFAC PE=1 SV=1		1	0.608135	0.428645	2.0893	0.288403	1.27057	0.83946	0.74239	2.0893	0.401791	1.75388	1.27057	0.637452	2.0893	0.608135	2.65461
349	1.43	1.68	58.67	3.111	0	C9IY40	C9IY40_HUMAN Putative uncharacterized protein MRPL2 OS=Homo sapiens GN=MRPL2 PE=4 SV=1		0
350	1.42	1.48	71.21	2.14	2.14	Q9BWV3	CDAC1_HUMAN Cytidine and dCMP deaminase domain-containing protein 1 OS=Homo sapiens GN=CDADC1 PE=2 SV=1		1
351	1.42	1.47	73.73	3.687	3.687	RRRQ9HAV7	GRPE1_HUMAN GrpE protein homolog 1, mitochondrial OS=Homo sapiens GN=GRPEL1 PE=1 SV=2		1
352	1.42	1.45	58.86	13.71	13.71	P02511	CRYAB_HUMAN Alpha-crystallin B chain OS=Homo sapiens GN=CRYAB PE=1 SV=2		1	1.18032	0.728354	2.0893	0.564937	2.48886	4.01791	0.17353	2.0893	1.92309	8.47227	2.63027	0.242807	2.0893	1.25893	5.49541
353	1.42	1.44	53.98	0.876	0.876	RRRQ13224	NMDE2_HUMAN Glutamate [NMDA] receptor subunit epsilon-2 OS=Homo sapiens GN=GRIN2B PE=1 SV=3		1	0.83946	0.750592	2.0893	0.401791	1.75388	0.636796	0.427749	2.10863	0.30479	1.34276	0.685488	0.472234	2.0893	0.325087	1.43219
354	1.41	1.42	59.14	11.83	11.83	P05109	S10A8_HUMAN Protein S100-A8 OS=Homo sapiens GN=S100A8 PE=1 SV=1		1	0.972747	0.989787	1.55597	0.625173	1.51356	1	0.67667	1.77011	0.564937	1.77011	1.1695	0.601357	1.64437	0.711214	1.92309
355	1.4	24.69	92.37	55.08	50.85	Q9UL72	Q9UL72_HUMAN Myosin-reactive immunoglobulin heavy chain variable region (Fragment) OS=Homo sapiens PE=2 SV=1		51
356	1.4	3.23	80.36	25.89	18.75	A2NH53	A2NH53_HUMAN Immunogobulin kappa, VJ region (Fragment) OS=Homo sapiens PE=4 SV=1		1	0.954993	0.944479	2.0893	0.457088	1.99526	0.83946	0.743085	2.0893	0.401791	1.75388	0.990832	0.993861	2.0893	0.474242	2.07014
357	1.4	1.63	46.72	0.4369	0	RRRQ9NYQ8	FAT2_HUMAN Protocadherin Fat 2 OS=Homo sapiens GN=FAT2 PE=1 SV=1		0	1.20226	0.624498	2.22844	0.539511	2.67917	0.855067	0.680425	3.76704	0.226986	3.22107	0.903649	0.796662	2.0893	0.432514	1.88799
358	1.4	1.47	37.57	0.3567	0.3567	RRRQ01118	SCN7A_HUMAN Sodium channel protein type 7 subunit alpha OS=Homo sapiens GN=SCN7A PE=2 SV=1		1	1	0.978239	1.38038	0.724436	1.38038	0.990832	0.909176	1.39316	0.711214	1.38038	1.39316	0.490465	1.38038	1.00925	1.92309
359	1.4	1.4	61.19	4.196	4.196	P47755	CAZA2_HUMAN F-actin-capping protein subunit alpha-2 OS=Homo sapiens GN=CAPZA2 PE=1 SV=3		1
360	1.39	23.26	91.45	50.43	34.19	A6NHW2	A6NHW2_HUMAN Putative uncharacterized protein ENSP00000375026 OS=Homo sapiens PE=4 SV=1		43
361	1.36	1.64	57.71	1.752	1.752	RRRO15195	VILL_HUMAN Villin-like protein OS=Homo sapiens GN=VILL PE=2 SV=3		1
362	1.36	1.41	45.61	0.5848	0.5848	Q9ULK4	MED23_HUMAN Mediator of RNA polymerase II transcription subunit 23 OS=Homo sapiens GN=MED23 PE=1 SV=2		1	1.31826	0.615622	1.38038	0.954993	1.8197	0.831764	0.611007	1.47231	0.564937	1.22462	0.794328	0.60336	1.38038	0.57544	1.09648
363	1.36	1.4	57.58	1.515	1.515	B3KXF0	B3KXF0_HUMAN cDNA FLJ45308 fis, clone BRHIP3004710, highly similar to SH3 domain and tetratricopeptiderepeats-containing protein 2 OS=Homo sapiens PE=2 SV=1		1
364	1.35	6.08	85.12	4.844	4.844	Q0IIN1	Q0IIN1_HUMAN Keratin 77 OS=Homo sapiens GN=KRT77 PE=2 SV=1		4
365	1.35	1.67	68.9	1.777	1.777	Q9P1Z0	ZBTB4_HUMAN Zinc finger and BTB domain-containing protein 4 OS=Homo sapiens GN=ZBTB4 PE=1 SV=3		1
366	1.35	1.35	50	3.614	3.614	RRRQ86XD5	F131B_HUMAN Protein FAM131B OS=Homo sapiens GN=FAM131B PE=1 SV=3		1
367	1.34	1.35	78.71	3.422	0	B4DUM7	B4DUM7_HUMAN cDNA FLJ51624, moderately similar to Rattus norvegicus MIF4G domain containing (Mif4gd), mRNA OS=Homo sapiens PE=2 SV=1		0
368	1.33	1.4	63.72	1.605	0	RRRO60506	HNRPQ_HUMAN Heterogeneous nuclear ribonucleoprotein Q OS=Homo sapiens GN=SYNCRIP PE=1 SV=2		0	0.787046	0.663834	2.0893	0.376704	1.64437	1.28233	0.633292	2.10863	0.608135	2.67917	1.18032	0.737022	2.0893	0.564937	2.46604
369	1.33	1.36	58.32	1.376	0	A8K1Z2	A8K1Z2_HUMAN cDNA FLJ78475, highly similar to Homo sapiens glycerol-3-phosphate dehydrogenase 2 (mitochondrial) (GPD2), mRNA OS=Homo sapiens PE=2 SV=1		0	1.45881	0.513493	2.10863	0.691831	3.04789	0.619441	0.44464	2.0893	0.293765	1.2942	0.887156	0.822864	2.0893	0.42462	1.85353
370	1.32	2.02	71.43	10.2	4.762	P04438	HV208_HUMAN Ig heavy chain V-II region SESS OS=Homo sapiens PE=2 SV=1		1	0.981748	0.904522	1.20226	0.816582	1.18032	0.597035	0.641023	1.47231	0.283139	0.879023	0.420727	0.416108	1.7378	0.107647	0.731139
371	1.32	2	53.36	0.3506	0	RRRC0JYY2	C0JYY2_HUMAN Apolipoprotein B (Including Ag(X) antigen) OS=Homo sapiens GN=APOB PE=4 SV=1		0	0.928966	0.89754	2.0893	0.444631	1.94089	1.58489	0.440328	2.10863	0.751623	3.31131	1.36773	0.558631	2.10863	0.648634	2.85759
372	1.32	1.42	52.41	0.9174	0.9174	RRRB7Z2Q0	B7Z2Q0_HUMAN cDNA FLJ57978 OS=Homo sapiens PE=2 SV=1		1
373	1.31	16.65	100	30.33	30.33	Q9UL84	Q9UL84_HUMAN Myosin-reactive immunoglobulin heavy chain variable region (Fragment) OS=Homo sapiens PE=1 SV=1		17
374	1.31	15.96	73.86	55.68	47.73	Q86YQ4	Q86YQ4_HUMAN Alpha-1 globin (Fragment) OS=Homo sapiens GN=HBA1 PE=2 SV=1		8
375	1.31	1.44	69.19	2.907	0	RRRQ9NS23	RASF1_HUMAN Ras association domain-containing protein 1 OS=Homo sapiens GN=RASSF1 PE=1 SV=1		0
376	1.31	1.41	44.33	0.5698	0	Q8IWV8	UBR2_HUMAN E3 ubiquitin-protein ligase UBR2 OS=Homo sapiens GN=UBR2 PE=1 SV=1		0
377	1.31	1.33	69.7	3.636	0	Q6IQ30	Q6IQ30_HUMAN PABPC4 protein OS=Homo sapiens GN=PABPC4 PE=2 SV=1		0
378	1.3	59.33	69.7	32.49	29.65	A8K5T0	A8K5T0_HUMAN cDNA FLJ75416, highly similar to Homo sapiens complement factor H (CFH), mRNA OS=Homo sapiens PE=2 SV=1		35	1.28233	0.631027	2.0893	0.613762	2.67917	1.18032	0.735101	2.0893	0.564937	2.46604	1.08643	0.848615	2.0893	0.519996	2.26986
379	1.3	1.74	46.88	0.5962	0	B2RTX9	B2RTX9_HUMAN HCG21098, isoform CRA_b OS=Homo sapiens GN=ZNF236 PE=2 SV=1		0
380	1.3	1.53	32.73	7.273	7.273	A2NYQ7	A2NYQ7_HUMAN Anti-folate binding protein (Fragment) OS=Homo sapiens GN=HuC4lambda Vlambda PE=2 SV=1		2
381	1.3	1.34	22.22	11.11	11.11	O95969	SG1D2_HUMAN Secretoglobin family 1D member 2 OS=Homo sapiens GN=SCGB1D2 PE=2 SV=1		1	0.77983	0.654597	2.10863	0.37325	1.64437	0.301995	0.202088	2.0893	0.143219	0.630957	0.461318	0.299734	2.0893	0.218776	0.963829
382	1.29	1.34	60.8	0.5249	0	Q9C0D6	FHDC1_HUMAN FH2 domain-containing protein 1 OS=Homo sapiens GN=FHDC1 PE=2 SV=2		0	1.20226	0.468087	1.23595	0.972747	1.48594	1.15878	0.616711	1.23595	0.937562	1.43219	0.963829	0.93223	1.20226	0.801678	1.15878
383	1.28	1.36	57.51	0.3059	0	A8TX70	CO6A5_HUMAN Collagen alpha-5(VI) chain OS=Homo sapiens GN=COL29A1 PE=1 SV=1		0
384	1.24	1.33	47.91	0.3416	0	RRRQ8NG31	CASC5_HUMAN Protein CASC5 OS=Homo sapiens GN=CASC5 PE=1 SV=3		0
385	1.24	1.3	64.55	1.009	0	RRRQ6ZU52	K0408_HUMAN Uncharacterized protein KIAA0408 OS=Homo sapiens GN=KIAA0408 PE=2 SV=1		0	1.25893	0.545365	1.38038	0.912011	1.7378	0.912011	0.958028	1.38038	0.660693	1.25893	1.01859	0.853641	1.59956	0.636796	1.6293
386	1.23	1.32	55.39	1.128	0	P26010	ITB7_HUMAN Integrin beta-7 OS=Homo sapiens GN=ITGB7 PE=1 SV=1		0
387	1.22	123.07	98.17	80.65	76.99	Q32Q65	Q32Q65_HUMAN Fibrinogen beta chain OS=Homo sapiens GN=FGB PE=2 SV=1		205
388	1.22	64.8	92.92	46.88	44.17	Q6P089	Q6P089_HUMAN IGH@ protein OS=Homo sapiens GN=IGH@ PE=1 SV=1		87
389	1.22	28.49	76.17	49.36	40.85	A0A5E4	A0A5E4_HUMAN Putative uncharacterized protein OS=Homo sapiens PE=2 SV=1		48	0.824138	0.719755	2.0893	0.394457	1.72187	0.765597	0.62951	2.0893	0.366438	1.59956	0.912011	0.863495	2.0893	0.436516	1.90546
390	1.22	6.31	100	53.27	25.23	B1N7B8	B1N7B8_HUMAN Cryocrystalglobulin CC1 kappa light chain variable region (Fragment) OS=Homo sapiens PE=2 SV=1		6	1.0666	0.885651	2.0893	0.510505	2.22844	1.1695	0.746218	2.0893	0.559758	2.44343	1.19124	0.716837	2.0893	0.570164	2.48886
391	1.22	3.23	42.59	24.07	16.67	P01608	KV116_HUMAN Ig kappa chain V-I region Roy OS=Homo sapiens PE=1 SV=1		18	1.1272	0.447806	3.87258	0.291072	4.40555	0.879023	0.770514	2.0893	0.420727	1.83654	0.751623	0.597435	4.32514	0.17378	3.25087
392	1.22	2.15	51.38	16.51	16.51	P01612	KV120_HUMAN Ig kappa chain V-I region Mev OS=Homo sapiens PE=1 SV=1		2	0.937562	0.908201	2.0893	0.448745	1.95884	1.20226	0.711123	2.0893	0.57544	2.51189	1.14815	0.775136	2.0893	0.549541	2.39883
393	1.22	1.64	54.71	1.262	0	Q5TCQ9	MAGI3_HUMAN Membrane-associated guanylate kinase, WW and PDZ domain-containing protein 3 OS=Homo sapiens GN=MAGI3 PE=1 SV=2		0
394	1.22	1.49	52.14	0	0	Q8WXH0	SYNE2_HUMAN Nesprin-2 OS=Homo sapiens GN=SYNE2 PE=1 SV=3		0
395	1.22	1.28	66.67	0.9479	0	Q8TDN4	CABL1_HUMAN CDK5 and ABL1 enzyme substrate 1 OS=Homo sapiens GN=CABLES1 PE=1 SV=2		0
396	1.22	1.28	66.67	27.08	0	Q8TCX0	Q8TCX0_HUMAN Delta 2-isopentenyl pyrophosphate transferase-like protein (Fragment) OS=Homo sapiens PE=2 SV=1		0	0.912011	0.861003	2.0893	0.432514	1.90546	1.21339	0.700491	2.10863	0.57544	2.53513	0.870964	0.792386	2.0893	0.416869	1.8197
397	1.22	1.22	44.09	2.756	0	RRRQ9Y5K2	KLK4_HUMAN Kallikrein-4 OS=Homo sapiens GN=KLK4 PE=1 SV=1		0	0.831764	0.73316	2.0893	0.398107	1.7378	0.895365	0.846519	3.13329	0.285759	2.80543	0.824138	0.723122	2.0893	0.394457	1.72187
398	1.21	1.4	68.29	1.878	0	RRRP30622	CLIP1_HUMAN CAP-Gly domain-containing linker protein 1 OS=Homo sapiens GN=CLIP1 PE=1 SV=2		0
399	1.2	1.4	57.35	0.3659	0	RRRQ63HN8	RN213_HUMAN RING finger protein 213 OS=Homo sapiens GN=RNF213 PE=1 SV=2		0	1.35519	0.601489	1.19124	1.13763	1.59956	1.28233	0.612772	1.30617	0.981748	1.67494	1.30617	0.625312	1.19124	1.09648	1.57036
400	1.2	1.27	55.92	1.668	0	P28290	SSFA2_HUMAN Sperm-specific antigen 2 OS=Homo sapiens GN=SSFA2 PE=1 SV=3		0	0.990832	0.992857	2.0893	0.474242	2.07014	1.7378	0.388818	2.10863	0.824138	3.63078	1.6293	0.425564	2.10863	0.772681	3.40408
401	1.19	1.49	58.01	0.3191	0	RRRQ5THJ4	VP13D_HUMAN Vacuolar protein sorting-associated protein 13D OS=Homo sapiens GN=VPS13D PE=1 SV=1		0
402	1.19	1.37	71.78	0.1921	0	RRRQ15149	PLEC1_HUMAN Plectin-1 OS=Homo sapiens GN=PLEC1 PE=1 SV=3		0
403	1.19	1.33	55.86	0.4955	0	RRRQ9Y6J0	CABIN_HUMAN Calcineurin-binding protein cabin-1 OS=Homo sapiens GN=CABIN1 PE=1 SV=1		0
404	1.19	1.2	68.41	0.8715	0	RRRQ9NQS7	INCE_HUMAN Inner centromere protein OS=Homo sapiens GN=INCENP PE=1 SV=3		0	0.937562	0.916895	1.14815	0.816582	1.07647	0.809096	0.689608	1.14815	0.704693	0.928966	0.862979	0.754031	1.14815	0.751623	0.990832
405	1.18	28.13	85.59	52.12	36.86	Q6PIQ7	Q6PIQ7_HUMAN IGL@ protein OS=Homo sapiens GN=IGL@ PE=2 SV=1		48
406	1.18	5.32	100	25.81	20.97	Q9UL92	Q9UL92_HUMAN Myosin-reactive immunoglobulin heavy chain variable region (Fragment) OS=Homo sapiens PE=2 SV=1		5
407	1.18	1.21	48.59	2.43	0	RRRQ9NS98	SEM3G_HUMAN Semaphorin-3G OS=Homo sapiens GN=SEMA3G PE=1 SV=1		0
408	1.16	14.66	100	50	35.11	A2J1M5	A2J1M5_HUMAN Rheumatoid factor RF-IP4 (Fragment) OS=Homo sapiens PE=1 SV=1		17
409	1.16	2.05	66.1	7.627	7.627	A2NB43	A2NB43_HUMAN Cold agglutinin FS-1 H-chain (Fragment) OS=Homo sapiens GN=IGH@ PE=2 SV=1		1
410	1.16	1.39	52.73	0.1617	0	RRRQ9P2D7	DYH1_HUMAN Dynein heavy chain 1, axonemal OS=Homo sapiens GN=DNAH1 PE=1 SV=3		0
411	1.16	1.3	44.88	1.32	0	RRRQ9HCM2	PLXA4_HUMAN Plexin-A4 OS=Homo sapiens GN=PLXNA4 PE=1 SV=4		0	1.23595	0.672482	2.0893	0.591562	2.58226	1.59956	0.436367	2.0893	0.765597	3.34195	1.69044	0.404478	2.10863	0.801678	3.53183
412	1.16	1.26	55.17	1.199	0	B2RBI6	B2RBI6_HUMAN cDNA, FLJ95531, highly similar to Homo sapiens hypoxia inducible factor 3, alpha subunit (HIF3A), transcript variant 1, mRNA OS=Homo sapiens PE=2 SV=1		0
413	1.16	1.21	52.88	0.9818	0	Q9Y2K1	ZBTB1_HUMAN Zinc finger and BTB domain-containing protein 1 OS=Homo sapiens GN=ZBTB1 PE=1 SV=3		0
414	1.16	1.16	53.72	3.723	0	O95445	APOM_HUMAN Apolipoprotein M OS=Homo sapiens GN=APOM PE=1 SV=2		0	1.23595	0.680401	1.38038	0.895365	1.70608	1.2942	0.522446	1.38038	0.937562	1.78649	0.954993	0.961785	1.38038	0.691831	1.31826
415	1.15	27.92	82.59	58.52	55.93	B7Z1F8	B7Z1F8_HUMAN cDNA FLJ53025, highly similar to Complement C4-B OS=Homo sapiens PE=2 SV=1		24
416	1.15	2.41	67.91	6.716	6.716	A0N7J6	A0N7J6_HUMAN REV25-2 (Fragment) OS=Homo sapiens PE=2 SV=1		1	1.10662	0.805478	2.0893	0.529663	2.31206	1.05682	0.94856	2.208	0.47863	2.33346	1.25893	0.63692	2.10863	0.597035	2.63027
417	1.15	1.5	79.89	4.348	4.348	A3KN61	A3KN61_HUMAN BRF1 protein OS=Homo sapiens GN=BRF1 PE=2 SV=1		1
418	1.15	1.25	57.51	1.355	0	Q5T4T6	SYC2L_HUMAN Synaptonemal complex protein 2-like OS=Homo sapiens GN=SYCP2L PE=1 SV=2		0	1.20226	0.653057	1.38038	0.870964	1.65959	1.52757	0.435873	1.38038	1.10662	2.10863	1.25893	0.66701	1.61436	0.77983	2.03236
419	1.15	1.15	60.81	2.365	0	Q8TER6	Q8TER6_HUMAN FLJ00127 protein (Fragment) OS=Homo sapiens GN=FLJ00127 PE=2 SV=1		0
420	1.14	26.26	52.63	21.86	12.15	Q8NHM4	TRY6_HUMAN Putative trypsin-6 OS=Homo sapiens GN=TRY6 PE=5 SV=1		74
421	1.14	1.21	58.05	0.4195	0	RRRP10586	PTPRF_HUMAN Receptor-type tyrosine-protein phosphatase F OS=Homo sapiens GN=PTPRF PE=1 SV=2		0
422	1.14	1.16	84.48	0.9031	0	Q05331	Q05331_HUMAN Profilaggrin (Fragment) OS=Homo sapiens PE=4 SV=1		0
423	1.13	3.79	62.31	3.654	3.654	Q8N1N4	K2C78_HUMAN Keratin, type II cytoskeletal 78 OS=Homo sapiens GN=KRT78 PE=1 SV=2		2
424	1.13	2.06	46.6	0.3197	0	Q709C8	VP13C_HUMAN Vacuolar protein sorting-associated protein 13C OS=Homo sapiens GN=VPS13C PE=1 SV=1		0
425	1.13	1.33	61.34	0.4747	0	RRRA4KVA5	A4KVA5_HUMAN Obscurin-like 1 isoform A OS=Homo sapiens GN=OBSL1 PE=2 SV=1		0
426	1.12	1.29	53.92	0.2622	0	RRRP46939	UTRO_HUMAN Utrophin OS=Homo sapiens GN=UTRN PE=1 SV=2		0
427	1.12	1.27	51.43	0.4651	0	P39880	CUX1_HUMAN Homeobox protein cut-like 1 OS=Homo sapiens GN=CUX1 PE=1 SV=2		0
428	1.12	1.16	51.66	1.511	0	RRRQ14CZ7	FAKD3_HUMAN FAST kinase domain-containing protein 3 OS=Homo sapiens GN=FASTKD3 PE=2 SV=1		0	0.879023	0.804908	2.0893	0.420727	1.83654	1	0.987619	2.0893	0.47863	2.0893	0.737904	0.592001	2.0893	0.353183	1.5417
429	1.12	1.15	50.54	0.9657	0	O60330	PCDGC_HUMAN Protocadherin gamma-A12 OS=Homo sapiens GN=PCDHGA12 PE=2 SV=1		0
430	1.12	1.15	56.49	2.105	0	Q8NEP4	CQ047_HUMAN Uncharacterized protein C17orf47 OS=Homo sapiens GN=C17orf47 PE=1 SV=2		0	1.02802	0.942179	2.0893	0.49204	2.14783	0.57544	0.397953	2.10863	0.275423	1.21339	1.01859	0.962364	2.0893	0.487529	2.12814
431	1.11	2.86	74.58	0.3876	0.3322	RRRP12107	COBA1_HUMAN Collagen alpha-1(XI) chain OS=Homo sapiens GN=COL11A1 PE=1 SV=4		1
432	1.11	1.3	69.24	0.3515	0	Q4LE70	Q4LE70_HUMAN APC variant protein (Fragment) OS=Homo sapiens GN=APC variant protein PE=2 SV=1		0
433	1.11	1.24	51.22	0.7439	0	RRRO75899	GABR2_HUMAN Gamma-aminobutyric acid type B receptor subunit 2 OS=Homo sapiens GN=GABBR2 PE=1 SV=1		0
434	1.1	32.05	95.42	45.8	45.8	Q9UL88	Q9UL88_HUMAN Myosin-reactive immunoglobulin heavy chain variable region (Fragment) OS=Homo sapiens PE=2 SV=1		30
435	1.1	3.56	62.04	23.15	23.15	P01606	KV114_HUMAN Ig kappa chain V-I region OU OS=Homo sapiens PE=1 SV=1		2
436	1.1	1.33	68.36	0.2338	0	B2RWP3	B2RWP3_HUMAN MYO18B protein OS=Homo sapiens GN=MYO18B PE=2 SV=1		0
437	1.1	1.11	34.29	2.286	0	RRRB5MEI0	B5MEI0_HUMAN Putative uncharacterized protein SLC35E3 OS=Homo sapiens GN=SLC35E3 PE=4 SV=2		0	1.58489	0.471657	1.24738	1.27057	1.97697	6.0256	0.145116	1.27057	4.74242	7.65597	4.40555	0.177753	1.33045	3.31131	5.91562
438	1.09	1.68	65.69	0.6182	0	Q9UKX2	MYH2_HUMAN Myosin-2 OS=Homo sapiens GN=MYH2 PE=1 SV=1		0
439	1.09	1.36	50.93	0.2167	0	RRRQ6ZRS2	SRCAP_HUMAN Helicase SRCAP OS=Homo sapiens GN=SRCAP PE=1 SV=2		0
440	1.08	1.21	43.66	0.174	0	RRRQ9NZR2	LRP1B_HUMAN Low-density lipoprotein receptor-related protein 1B OS=Homo sapiens GN=LRP1B PE=1 SV=2		0
441	1.07	2.44	57.42	0.7165	0.7165	O95782	AP2A1_HUMAN AP-2 complex subunit alpha-1 OS=Homo sapiens GN=AP2A1 PE=1 SV=3		1
442	1.07	1.08	58.03	0.4724	0	Q9ULD2	MTUS1_HUMAN Microtubule-associated tumor suppressor 1 OS=Homo sapiens GN=MTUS1 PE=1 SV=2		0	0.60256	0.422178	2.0893	0.285759	1.25893	0.474242	0.311162	2.0893	0.226986	0.990832	0.47863	0.312589	2.0893	0.226986	1
443	1.06	10.37	78.45	48.28	48.28	A6NLY3	A6NLY3_HUMAN Putative uncharacterized protein ENSP00000374805 OS=Homo sapiens PE=4 SV=2		13
444	1.06	1.34	53.77	1.329	0	Q96L91	EP400_HUMAN E1A-binding protein p400 OS=Homo sapiens GN=EP400 PE=1 SV=3		0
445	1.06	1.08	59.55	2.622	0	Q8N159	NAGS_HUMAN N-acetylglutamate synthase, mitochondrial OS=Homo sapiens GN=NAGS PE=1 SV=1		0
446	1.06	1.07	54.29	2.994	0	B2VAM3	B2VAM3_HUMAN Leukocyte receptor cluster (LRC) member 9 OS=Homo sapiens GN=LENG9 PE=4 SV=1		0
447	1.05	91.83	86.72	65.66	57.39	Q7Z664	Q7Z664_HUMAN Putative uncharacterized protein DKFZp779N0926 (Fragment) OS=Homo sapiens GN=DKFZp779N0926 PE=2 SV=1		163
448	1.05	20.7	99.15	39.32	34.19	C9JJ77	C9JJ77_HUMAN Putative uncharacterized protein ENSP00000390033 OS=Homo sapiens PE=4 SV=1		43
449	1.05	1.16	61.09	1.014	0	B4E195	B4E195_HUMAN cDNA FLJ51442, highly similar to Homo sapiens 2-aminoadipic 6-semialdehyde dehydrogenase (AASDH), mRNA OS=Homo sapiens PE=2 SV=1		0
450	1.05	1.1	52.11	1.208	0	Q9UJ14	GGT7_HUMAN Gamma-glutamyltransferase 7 OS=Homo sapiens GN=GGT7 PE=1 SV=2		0	1.99526	0.325811	2.10863	0.946237	4.16869	2.46604	0.257773	2.0893	1.18032	5.15229	1.69044	0.401415	2.0893	0.809096	3.53183
451	1.05	1.08	67.37	1.336	0	RRRQ59GG5	Q59GG5_HUMAN Galactose-3-O-sulfotransferase 4 variant (Fragment) OS=Homo sapiens PE=2 SV=1		0
452	1.04	1.04	79.67	2.846	0	Q16560	U1SBP_HUMAN U11/U12 small nuclear ribonucleoprotein 35 kDa protein OS=Homo sapiens GN=SNRNP35 PE=1 SV=1		0
453	1.03	1.15	49.01	1.587	0	RRRP22680	CP7A1_HUMAN Cholesterol 7-alpha-monooxygenase OS=Homo sapiens GN=CYP7A1 PE=1 SV=2		0
454	1.02	1.13	47.56	0.5367	0	Q9H251	CAD23_HUMAN Cadherin-23 OS=Homo sapiens GN=CDH23 PE=1 SV=1		0
455	1.01	2.25	43.31	7.087	7.087	A2NYU7	A2NYU7_HUMAN Heavy chain Fab (Fragment) OS=Homo sapiens PE=2 SV=1		1
456	1.01	1.09	42.78	1.232	0	Q9HBY0	NOX3_HUMAN NADPH oxidase 3 OS=Homo sapiens GN=NOX3 PE=1 SV=1		0
457	1.01	1.04	51.01	0.7865	0	Q06033	ITIH3_HUMAN Inter-alpha-trypsin inhibitor heavy chain H3 OS=Homo sapiens GN=ITIH3 PE=1 SV=2		0	1.18032	0.64952	1.38038	0.855067	1.6293	0.972747	0.71816	1.61436	0.60256	1.57036	1.05682	0.903502	1.38038	0.765597	1.45881
458	1.01	1.03	60.78	1.943	0	B3KPJ3	B3KPJ3_HUMAN cDNA FLJ31862 fis, clone NT2RP7001335 OS=Homo sapiens PE=2 SV=1		0
