# Supplementary material for: Discovery of Prognostic Biomarker Candidates of Lacunar Infarction by Quantitative Proteomics of Microvesicles Enriched Plasma
Source: PLoS One. 2014 Apr 21;9(4):e94663. doi: 10.1371/journal.pone.0094663 (PMC3994162; doi:10.1371/journal.pone.0094663)
Supplement: Table S2 — Full list of the identified peptides exported from the ProteinPilot software obtained following database searching. (XLSX) [file pone.0094663.s002.xlsx]

## Sheet: iTRAQ_Peptide_Summary
N	Unused	Total	%Cov	%Cov(50)	%Cov(95)	Accessions	Names	Used	Annotation	Contrib	Conf	Sequence	Modifications	Cleavages	dMass	Prec MW	Prec m/z	Theor MW	Theor m/z	Theor z	Sc	Spectrum	Time	115:114	%Err 115:114	116:114	%Err 116:114	117:114	%Err 117:114	Area 114	Err 114	Area 115	Err 115	Area 116	Err 116	Area 117	Err 117	Background
1	1099.8	1099.8	97.83	90.16	86.23	P01023	A2MG_HUMAN Alpha-2-macroglobulin OS=Homo sapiens GN=A2M PE=1 SV=2	0	auto - discordant peptide type	2	99	AAPQSVCALR	No iTRAQ4plex@N-term; Methylthio(C)@7	cleaved T-A@N-term	-0.0225942	1060.49	1061.5	1060.52	1061.52	1	12	20.1.1.1320.4	38.2688	11.1143	26.7218					17.03	4.36	158.98	12.17	8.38	4.12	8.07	2.83	0
1	1099.8	1099.8	97.83	90.16	86.23	P01023	A2MG_HUMAN Alpha-2-macroglobulin OS=Homo sapiens GN=A2M PE=1 SV=2	1	auto	2	99	AAQVTIQSSGTFSSK	iTRAQ4plex@N-term; iTRAQ4plex(K)@15		-0.015185	1798.95	900.483	1798.97	900.491	2	24	3.1.1.998.2	29.0296	1.03435	8.89861	1.15682	13.0537	1.34699	10.4761	265.22	15.84	230.42	15.2	84.86	9.85	128.85	11.09	0
1	1099.8	1099.8	97.83	90.16	86.23	P01023	A2MG_HUMAN Alpha-2-macroglobulin OS=Homo sapiens GN=A2M PE=1 SV=2	0	auto - discordant peptide type	2	99	AEVGVTVPDTITEWKAGAFCLSEDAGLGISSTASLR	iTRAQ4plex@N-term; iTRAQ4plex(K)@15; Methylthio(C)@20	cleaved V-A@N-term; missed K-A@15	-3.06292	3981.94	996.493	3985.01	997.259	4	17	44.1.1.1312.5	57.9072	1.41779	22.0161	1.45782	32.1508	1.49613	27.2707	36.73	5.92	43.74	6.56	14.81	4.12	19.82	4.36	0
1	1099.8	1099.8	97.83	90.16	86.23	P01023	A2MG_HUMAN Alpha-2-macroglobulin OS=Homo sapiens GN=A2M PE=1 SV=2	0	auto - discordant peptide type	2	99	AFALAGNQDK	iTRAQ4plex@N-term; iTRAQ4plex(K)@10	cleaved Y-A@N-term	0.0105857	1321.73	661.874	1321.72	661.869	2	14	3.1.1.971.6	26.3563	0.973983	11.6463	1.5295	14.7118	1.06151	14.7409	160.79	12.33	131.54	11.53	68.02	8.54	61.56	7.75	0
1	1099.8	1099.8	97.83	90.16	86.23	P01023	A2MG_HUMAN Alpha-2-macroglobulin OS=Homo sapiens GN=A2M PE=1 SV=2	0	auto - discordant peptide type	2	99	AFALAGNQDKR	iTRAQ4plex@N-term; iTRAQ4plex(K)@10	cleaved Y-A@N-term; missed K-R@10	0.0221434	1477.85	739.931	1477.82	739.919	2	17	13.1.1.933.4	20.7991	0.938702	8.32466	1.38241	10.8895	1.39315	9.41662	321.77	17.44	253.7	16.03	123.03	11.62	161.68	12.45	0
1	1099.8	1099.8	97.83	90.16	86.23	P01023	A2MG_HUMAN Alpha-2-macroglobulin OS=Homo sapiens GN=A2M PE=1 SV=2	0	auto - discordant peptide type	2	99	AFQPFFV	iTRAQ4plex@N-term	cleaved V-E@C-term	0.0157858	998.551	999.558	998.535	999.542	1	11	98.1.1.3197.2	71.864	0.890859	13.9117	2.20997	14.8641	1.82261	14.2024	119.69	10.63	89.56	9.59	73.16	8.72	78.68	8.72	0
1	1099.8	1099.8	97.83	90.16	86.23	P01023	A2MG_HUMAN Alpha-2-macroglobulin OS=Homo sapiens GN=A2M PE=1 SV=2	0	auto - discordant peptide type	2	99	AFQPFFVE	iTRAQ4plex@N-term	cleaved E-L@C-term	-0.006526	1127.57	1128.58	1127.58	1128.58	1	14	22.1.1.1673.2	64.9345	3.2391	6.29262	2.07869	9.63316	1.49405	9.10992	336.56	18.19	915.66	29.51	193.5	15.43	181.36	13.3	0
1	1099.8	1099.8	97.83	90.16	86.23	P01023	A2MG_HUMAN Alpha-2-macroglobulin OS=Homo sapiens GN=A2M PE=1 SV=2	0	auto - discordant peptide type	2	99	AFQPFFVEL	iTRAQ4plex@N-term	cleaved L-T@C-term	0.00185428	1240.66	1241.67	1240.66	1241.67	1	12	26.1.1.1893.2	75.7207	1.01733	8.38632	0.996329	13.1771	1.4458	9.58241	301.23	16.88	257.4	16.06	83.01	9.9	157.08	12.21	0
1	1099.8	1099.8	97.83	90.16	86.23	P01023	A2MG_HUMAN Alpha-2-macroglobulin OS=Homo sapiens GN=A2M PE=1 SV=2	0	no quant - weak signal	2	99	AFQPFFVELTMPYSVIR	No iTRAQ4plex@N-term; Oxidation(M)@11		0.0132176	2060.06	1031.04	2060.04	1031.03	2	22	3.1.1.1428.2	73.5635							8.51	2.83	4.85	2.24	0.68	1	2.13	1.41	0
1	1099.8	1099.8	97.83	90.16	86.23	P01023	A2MG_HUMAN Alpha-2-macroglobulin OS=Homo sapiens GN=A2M PE=1 SV=2	0	auto - discordant peptide type	2	99	AGAFCLSEDA	iTRAQ4plex@N-term; Methylthio(C)@5	cleaved A-G@C-term	-0.001416	1172.49	1173.5	1172.5	1173.5	1	13	7.1.1.1105.3	51.1908	0.427362	14.641	0.616802	20.3368	1.26148	12.6721	186.93	13.23	67.1	8.6	31.89	6.08	85.05	8.94	0
1	1099.8	1099.8	97.83	90.16	86.23	P01023	A2MG_HUMAN Alpha-2-macroglobulin OS=Homo sapiens GN=A2M PE=1 SV=2	0	auto - shared MS/MS	2	99	AGAFCLSEDAGLGISSTASLR	iTRAQ4plex@N-term; Methylthio(C)@5		0.00645217	2215.08	1108.55	2215.07	1108.54	2	31	3.1.1.1309.3	61.2233	0.836847	13.0239	0.939578	19.6778	1.62428	13.4559	141.03	11.53	99.13	10.05	36.65	6.56	82.62	8.83	0
1	1099.8	1099.8	97.83	90.16	86.23	P01023	A2MG_HUMAN Alpha-2-macroglobulin OS=Homo sapiens GN=A2M PE=1 SV=2	0	auto - discordant peptide type	2	99	AIAEYNAPCSK	iTRAQ4plex@N-term; Methylthio(C)@9; iTRAQ4plex(K)@11	cleaved F-A@N-term	0.0092136	1499.74	750.88	1499.74	750.875	2	15	82.1.1.1306.6	37.7396	2.20182	13.7451	1.54767	21.9982	1.38665	19.1805	78.68	8.72	145.51	11.83	33.68	6.4	39.35	6.16	0
1	1099.8	1099.8	97.83	90.16	86.23	P01023	A2MG_HUMAN Alpha-2-macroglobulin OS=Homo sapiens GN=A2M PE=1 SV=2	0	auto - discordant peptide type	2	99	AIGYLNTGY	iTRAQ4plex@N-term	cleaved Y-Q@C-term	0.000663336	1114.58	1115.59	1114.58	1115.59	1	14	20.1.1.1395.2	45.6501	1.11229	9.94819	1.32613	14.1017	1.67192	11.1417	203.66	13.89	190.27	13.78	74.7	9.22	122.81	10.82	0
1	1099.8	1099.8	97.83	90.16	86.23	P01023	A2MG_HUMAN Alpha-2-macroglobulin OS=Homo sapiens GN=A2M PE=1 SV=2	0	auto - discordant peptide type	2	99	AIGYLNTGYQR	iTRAQ4plex@N-term; Deamidated(N)@6		0.000296909	1399.72	1400.73	1399.72	1400.73	1	19	11.1.1.949.2	32.3927	1.067	7.78841	1.23275	11.2271	1.4525	9.02321	340.04	17.94	304.75	17.46	115.94	11.49	178.14	13.04	0
1	1099.8	1099.8	97.83	90.16	86.23	P01023	A2MG_HUMAN Alpha-2-macroglobulin OS=Homo sapiens GN=A2M PE=1 SV=2	0	auto - discordant peptide type	2	99	AIGYLNTGYQRQ	iTRAQ4plex@N-term; Gln->Val@12	cleaved Q-L@C-term; missed R-Q@11	0.00912705	1497.82	749.915	1497.81	749.91	2	21	28.1.1.1980.2	44.1674	0.993651	8.52683	1.34031	11.5447	1.43902	9.70224	296.08	16.73	247.11	15.78	109.76	11.05	153.67	12.12	0
1	1099.8	1099.8	97.83	90.16	86.23	P01023	A2MG_HUMAN Alpha-2-macroglobulin OS=Homo sapiens GN=A2M PE=1 SV=2	0	auto - discordant peptide type	2	99	ALFCLESAWK	iTRAQ4plex@N-term; Methylthio(C)@4; iTRAQ4plex(K)@10	cleaved N-A@N-term	0.0370774	1500.81	751.411	1500.77	751.393	2	15	3.1.1.1371.4	67.6089	1.07155	16.4975	2.08191	19.0926	1.42112	19.3534	76.03	8.49	68.43	8.31	43.78	6.78	38.97	6.16	0
1	1099.8	1099.8	97.83	90.16	86.23	P01023	A2MG_HUMAN Alpha-2-macroglobulin OS=Homo sapiens GN=A2M PE=1 SV=2	0	auto - discordant peptide type	2	99	ALLAYAF	iTRAQ4plex@N-term	cleaved F-A@C-term	-2.04281	909.481	910.488	911.524	912.531	1	11	3.1.1.1333.3	63.7543	1.06915	9.13341	1.20839	13.2769	1.33642	10.8965	247.11	15.3	221.91	14.9	82.59	9.7	119.11	10.68	0
1	1099.8	1099.8	97.83	90.16	86.23	P01023	A2MG_HUMAN Alpha-2-macroglobulin OS=Homo sapiens GN=A2M PE=1 SV=2	1	auto	2	99	ALLAYAFALAGNQDK	iTRAQ4plex@N-term; iTRAQ4plex(K)@15		0.0100847	1853.04	618.687	1853.03	618.684	3	22	3.1.1.1388.2	69.3709	1.28597	8.10373	1.2507	12.3136	1.33573	10.1729	284.02	16.43	306.78	17.41	98.25	10.68	136.83	11.45	0
1	1099.8	1099.8	97.83	90.16	86.23	P01023	A2MG_HUMAN Alpha-2-macroglobulin OS=Homo sapiens GN=A2M PE=1 SV=2	1	auto	2	99	ALLAYAFALAGNQDKR	iTRAQ4plex@N-term; iTRAQ4plex(K)@15	missed K-R@15	0.0313631	2009.16	670.728	2009.13	670.717	3	23	3.1.1.1335.4	63.9666	1.16312	6.05573	1.38511	8.51806	1.50053	7.11766	536.62	22.56	524.25	22.85	205.58	15.23	290.42	16.68	0
1	1099.8	1099.8	97.83	90.16	86.23	P01023	A2MG_HUMAN Alpha-2-macroglobulin OS=Homo sapiens GN=A2M PE=1 SV=2	0	auto - discordant peptide type	2	99	ALLEIPLTVTHPVVR	iTRAQ4plex@N-term	cleaved I-A@N-term	0.0142664	1801.11	601.377	1801.09	601.372	3	16	89.1.1.1910.7	64.552	0.802167	31.8597					24.4	4.8	16.44	4.12	12.49	3.61	12.36	3.46	0
1	1099.8	1099.8	97.83	90.16	86.23	P01023	A2MG_HUMAN Alpha-2-macroglobulin OS=Homo sapiens GN=A2M PE=1 SV=2	0	auto - discordant peptide type	2	99	ANKVDLSFSPSQSLPASHAHLR	iTRAQ4plex@N-term; Lys->Gly@3	cleaved L-A@N-term; missed K-V@3	0.0436464	2434.29	812.438	2434.25	812.423	3	23	12.1.1.1382.4	56.023	0.988384	20.3715	0.494674	46.5719	1.25468	24.1345	51.82	7	43.02	6.56	7.09	3.16	23.45	4.69	0
1	1099.8	1099.8	97.83	90.16	86.23	P01023	A2MG_HUMAN Alpha-2-macroglobulin OS=Homo sapiens GN=A2M PE=1 SV=2	0	auto - discordant peptide type	2	99	APQSVCALR	No iTRAQ4plex@N-term; Methylthio(C)@6	cleaved A-A@N-term	-0.0236464	989.455	990.462	989.479	990.486	1	14	20.1.1.1327.4	38.8487	3.74534	27.4434					17.14	4.12	53.92	7.14	7.4	3.16	2.83	1.73	0
1	1099.8	1099.8	97.83	90.16	86.23	P01023	A2MG_HUMAN Alpha-2-macroglobulin OS=Homo sapiens GN=A2M PE=1 SV=2	0	auto - discordant peptide type	2	99	APVGHFYEPQA	iTRAQ4plex@N-term	cleaved A-P@C-term	0.031231	1358.71	680.36	1358.67	680.344	2	14	81.1.1.1205.5	33.7515	0.906753	9.98256	0.749938	17.2334	0.972417	12.6759	227.7	14.66	173.42	13.23	47.23	7.55	79.86	8.72	0
1	1099.8	1099.8	97.83	90.16	86.23	P01023	A2MG_HUMAN Alpha-2-macroglobulin OS=Homo sapiens GN=A2M PE=1 SV=2	0	auto - discordant peptide type	2	99	APVGHFYEPQAPSA	iTRAQ4plex@N-term	cleaved A-E@C-term	0.0194116	1613.82	807.915	1613.8	807.905	2	17	12.1.1.1174.3	35.0558	0.964029	12.5268	1.1615	17.7788	0.963776	16.3535	139.64	11.49	113.07	10.68	44.86	7.07	48.54	6.86	0
1	1099.8	1099.8	97.83	90.16	86.23	P01023	A2MG_HUMAN Alpha-2-macroglobulin OS=Homo sapiens GN=A2M PE=1 SV=2	0	auto - discordant peptide type	2	99	APVGHFYEPQAPSAEVE	iTRAQ4plex@N-term	cleaved E-M@C-term	0.00494046	1970.95	986.485	1970.95	986.482	2	20	42.1.1.1110.2	39.6928	1.16663	21.0412	0.863054	37.1565	1.11831	27.3186	44.28	6.48	43.39	6.56	10.57	3.61	17.86	4.12	0
1	1099.8	1099.8	97.83	90.16	86.23	P01023	A2MG_HUMAN Alpha-2-macroglobulin OS=Homo sapiens GN=A2M PE=1 SV=2	0	auto - discordant peptide type	2	99	APVGHFYEPQAPSAEVEMTSY	iTRAQ4plex@N-term	cleaved Y-V@C-term	0.00469027	2453.14	1227.58	2453.13	1227.57	2	22	3.1.1.1185.3	48.1452	0.601058	30.7669					31.95	5.48	16.13	4.12	7.39	2.83	5.03	2.24	0
1	1099.8	1099.8	97.83	90.16	86.23	P01023	A2MG_HUMAN Alpha-2-macroglobulin OS=Homo sapiens GN=A2M PE=1 SV=2	0	auto - discordant peptide type	2	99	APVGHFYEPQAPSAEVEMTSYVL	iTRAQ4plex@N-term	cleaved L-L@C-term	0.0462576	2665.33	1333.67	2665.29	1333.65	2	24	45.1.1.1141.2	60.3754	2.5596	23.0207					26.75	5.1	57.51	7.42	11.03	3.74	13.46	3.61	0
1	1099.8	1099.8	97.83	90.16	86.23	P01023	A2MG_HUMAN Alpha-2-macroglobulin OS=Homo sapiens GN=A2M PE=1 SV=2	0	no quant - weak signal	2	99	APVGHFYEPQAPSAEVEMTSYVLLAYLT	iTRAQ4plex@N-term; Dehydrated(T)@28	cleaved T-A@C-term	7.59393e-05	3208.59	1070.54	3208.59	1070.54	3	18	45.1.1.1260.4	75.6523							9.31	3	17.72	4.12	3.01	2	5.24	2.24	0
1	1099.8	1099.8	97.83	90.16	86.23	P01023	A2MG_HUMAN Alpha-2-macroglobulin OS=Homo sapiens GN=A2M PE=1 SV=2	0	no quant - weak signal	2	99	APVGHFYEPQAPSAEVEMTSYVLLAYLTAQ	iTRAQ4plex@N-term; Dehydrated(T)@28	cleaved Q-P@C-term	0.0122937	3407.7	1136.91	3407.69	1136.9	3	21	9.1.1.1341.2	75.1101							12.65	3.46	12.15	3.46	1.03	1.41	8.59	2.83	0
1	1099.8	1099.8	97.83	90.16	86.23	P01023	A2MG_HUMAN Alpha-2-macroglobulin OS=Homo sapiens GN=A2M PE=1 SV=2	0	no quant - weak signal	2	99	APVGHFYEPQAPSAEVEMTSYVLLAYLTAQPAPTSEDLTSATNIVK	iTRAQ4plex@N-term; iTRAQ4plex(K)@46		0.0381559	5194.67	1039.94	5194.63	1039.93	5	31	9.1.1.1338.4	74.8228							20.23	4.36	10.51	3.32	3.33	2	7.4	2.65	0
1	1099.8	1099.8	97.83	90.16	86.23	P01023	A2MG_HUMAN Alpha-2-macroglobulin OS=Homo sapiens GN=A2M PE=1 SV=2	0	auto - discordant peptide type	2	99	AQGGFSSTQDTVVALHALSK	iTRAQ4plex@N-term; iTRAQ4plex(K)@20	cleaved N-A@N-term	0.0181894	2304.25	769.091	2304.23	769.085	3	30	13.1.1.1155.3	43.0846	1.12931	7.89507	1.19473	11.7186	1.16951	10.0299	320.69	17.44	304.19	17.41	105.97	11	135.27	11.4	0
1	1099.8	1099.8	97.83	90.16	86.23	P01023	A2MG_HUMAN Alpha-2-macroglobulin OS=Homo sapiens GN=A2M PE=1 SV=2	0	auto - discordant peptide type	2	99	AQPAPTSEDLTSATNIVK	No iTRAQ4plex@N-term; iTRAQ4plex(K)@18	cleaved T-A@N-term	0.00264864	1986.04	994.028	1986.04	994.027	2	18	43.1.1.1372.6	75.2506	0.874283	25.765			1.59997	27.1334	34.97	5.74	25.68	5.1	7.24	3	20.18	4.36	0
1	1099.8	1099.8	97.83	90.16	86.23	P01023	A2MG_HUMAN Alpha-2-macroglobulin OS=Homo sapiens GN=A2M PE=1 SV=2	0	auto - discordant peptide type	2	99	AQWQSFQLEGGLK	iTRAQ4plex@N-term; Deamidated(Q)@2; iTRAQ4plex(K)@13	cleaved I-A@N-term	-0.01884	1779.92	890.968	1779.94	890.977	2	15	84.1.1.1393.4	49.1101	0.589382	28.2765			1.22648	28.3046	38.34	6	18.98	4.47	6.69	2.83	16.96	4	0
1	1099.8	1099.8	97.83	90.16	86.23	P01023	A2MG_HUMAN Alpha-2-macroglobulin OS=Homo sapiens GN=A2M PE=1 SV=2	0	auto - discordant peptide type	2	99	ARLVHVEEPHTETVR	No iTRAQ4plex@N-term; Arg->Gly@2	cleaved H-A@N-term; missed R-L@2	-0.0137376	1672.84	558.62	1672.85	558.625	3	22	13.1.1.1109.2	38.3155	1.14484	12.5132	1.08966	19.6058	1.4758	14.6942	126.55	10.95	121.69	11	38.14	6.71	67.36	8	0
1	1099.8	1099.8	97.83	90.16	86.23	P01023	A2MG_HUMAN Alpha-2-macroglobulin OS=Homo sapiens GN=A2M PE=1 SV=2	0	auto - discordant peptide type	2	99	ASNMAIVDVK	iTRAQ4plex@N-term; Ala->Glu@1; Oxidation(M)@4; iTRAQ4plex(K)@10	cleaved S-A@N-term	-0.0200948	1408.73	705.371	1408.75	705.381	2	17	5.1.1.1052.3	31.1906	0.950913	18.6347	0.80522	31.5908	1.05594	23.3038	63.49	7.75	50.71	7.14	14.14	4.12	24.18	4.8	0
1	1099.8	1099.8	97.83	90.16	86.23	P01023	A2MG_HUMAN Alpha-2-macroglobulin OS=Homo sapiens GN=A2M PE=1 SV=2	0	auto - discordant peptide type	2	99	ASVSGKPQYMVLVPSLLHTETTEK	No iTRAQ4plex@N-term; Ser->Met@2; iTRAQ4plex(K)@6; iTRAQ4plex(K)@24	cleaved D-A@N-term	-0.0323366	2946.55	983.19	2946.58	983.201	3	23	11.1.1.1171.2	55.6164	0.663144	7.98953	0.560228	14.3129	1.18755	8.4474	439.3	20.32	244.69	15.94	68.07	9.22	188.16	13.3	0
1	1099.8	1099.8	97.83	90.16	86.23	P01023	A2MG_HUMAN Alpha-2-macroglobulin OS=Homo sapiens GN=A2M PE=1 SV=2	0	auto - discordant peptide type	2	99	ASVSVLGDILGSAMQNTQN	iTRAQ4plex@N-term	cleaved N-L@C-term	0.00583441	2048.04	1025.03	2048.03	1025.02	2	23	42.1.1.1376.2	73.821	1.32564	20.6115			0.885815	30.1297	43.1	6.4	47.99	6.86	5.06	2.83	13.77	3.61	0
1	1099.8	1099.8	97.83	90.16	86.23	P01023	A2MG_HUMAN Alpha-2-macroglobulin OS=Homo sapiens GN=A2M PE=1 SV=2	0	auto - discordant peptide type	2	99	ASVSVLGDILGSAMQNTQNL	iTRAQ4plex@N-term; Dehydrated(T)@17	cleaved L-L@C-term	0.00784347	2143.11	1072.56	2143.11	1072.56	2	17	76.1.1.1428.6	77.9723	0.761431	26.9652			1.34119	28.7272	35.04	5.74	22.41	4.8	7.57	3	16.95	4	0
1	1099.8	1099.8	97.83	90.16	86.23	P01023	A2MG_HUMAN Alpha-2-macroglobulin OS=Homo sapiens GN=A2M PE=1 SV=2	0	no quant - weak signal	2	99	ASVSVLGDILGSAMQNTQNLLQMPY	iTRAQ4plex@N-term; Met->Phe@14; Oxidation(M)@23	cleaved Y-G@C-term	0.0417734	2825.48	1413.75	2825.44	1413.73	2	22	46.1.1.1511.3	76.2571							7.24	2.65	13.48	3.61	4.26	2.24	7.35	2.65	0
1	1099.8	1099.8	97.83	90.16	86.23	P01023	A2MG_HUMAN Alpha-2-macroglobulin OS=Homo sapiens GN=A2M PE=1 SV=2	0	no quant - weak signal	2	99	ASVSVLGDILGSAMQNTQNLLQMPYG	iTRAQ4plex@N-term; Oxidation(M)@23; Amidated@C-term	cleaved G-C@C-term	-0.0345705	2865.41	1433.71	2865.45	1433.73	2	17	19.1.1.1729.6	77.876							0	0.02	1.05	1	1.02	1	0	0.05	0
1	1099.8	1099.8	97.83	90.16	86.23	P01023	A2MG_HUMAN Alpha-2-macroglobulin OS=Homo sapiens GN=A2M PE=1 SV=2	0	auto - discordant peptide type	2	99	ASVSVLGDILGSAMQNTQNLLQMPYGCGE	iTRAQ4plex@N-term; Oxidation(M)@14; Methylthio(C)@27	cleaved E-Q@C-term	-0.0243822	3201.47	1068.16	3201.49	1068.17	3	22	9.1.1.1357.3	76.8878	1.35512	19.3732	0.857311	36.5676	1.76751	22.4244	48.33	6.78	55.01	7.35	11.46	3.87	30.81	5.39	0
1	1099.8	1099.8	97.83	90.16	86.23	P01023	A2MG_HUMAN Alpha-2-macroglobulin OS=Homo sapiens GN=A2M PE=1 SV=2	0	no quant - weak signal	2	99	ASVSVLGDILGSAMQNTQNLLQMPYGCGEQ	iTRAQ4plex@N-term; Tyr->His@25; Methylthio(C)@27; Deamidated(Q)@30	cleaved Q-N@C-term	0.0402983	3288.58	1097.2	3288.54	1097.19	3	17	20.1.1.1735.2	79.1079							5.3	2.24	3.9	2	2.86	1.73	3.1	1.73	0
1	1099.8	1099.8	97.83	90.16	86.23	P01023	A2MG_HUMAN Alpha-2-macroglobulin OS=Homo sapiens GN=A2M PE=1 SV=2	0	auto - discordant peptide type	2	99	ATVLNYLPK	iTRAQ4plex@N-term; iTRAQ4plex(K)@9		-1.99458	1303.8	1304.8	1305.79	1306.8	1	16	21.1.1.1350.5	43.758	0.967764	7.55724	0.867645	12.4802	1.30096	8.81488	381.91	19	310.44	17.66	91.65	10.49	179.2	13.04	0
1	1099.8	1099.8	97.83	90.16	86.23	P01023	A2MG_HUMAN Alpha-2-macroglobulin OS=Homo sapiens GN=A2M PE=1 SV=2	0	auto - shared MS/MS	2	99	ATVLNYLPKCIR	iTRAQ4plex@N-term; iTRAQ4plex(K)@9; Methylthio(C)@10	missed K-C@9	0.0213044	1723.99	575.672	1723.97	575.665	3	16	22.1.1.1636.2	61.616	1.03729	6.12317	1.36416	8.35178	1.52724	6.9252	559.97	23.02	487.88	22.14	211.28	15.36	308.45	17.19	0
1	1099.8	1099.8	97.83	90.16	86.23	P01023	A2MG_HUMAN Alpha-2-macroglobulin OS=Homo sapiens GN=A2M PE=1 SV=2	0	auto - discordant peptide type	2	99	AVDQSVLL	iTRAQ4plex@N-term	cleaved L-M@C-term	-2.011	985.561	986.568	987.572	988.58	1	10	15.1.1.1282.6	41.5152	0.995658	8.99241	1.07562	13.419	1.06533	11.3956	265.41	15.84	221.96	14.93	78.96	9.49	101.98	9.9	0
1	1099.8	1099.8	97.83	90.16	86.23	P01023	A2MG_HUMAN Alpha-2-macroglobulin OS=Homo sapiens GN=A2M PE=1 SV=2	0	auto - discordant peptide type	2	99	AVDQSVLLMK	iTRAQ4plex@N-term; Oxidation(M)@9; iTRAQ4plex(K)@10	cleaved K-P@C-term	0.0213895	1406.83	704.42	1406.8	704.41	2	18	12.1.1.1156.4	33.2619	0.916661	7.75309	1.12919	10.9957	1.21023	9.13434	375.9	18.84	289.42	17.12	117.4	11.49	164.08	12.53	0
1	1099.8	1099.8	97.83	90.16	86.23	P01023	A2MG_HUMAN Alpha-2-macroglobulin OS=Homo sapiens GN=A2M PE=1 SV=2	0	auto - discordant peptide type	2	99	AVDQSVLLMKPD	iTRAQ4plex@N-term; iTRAQ4plex(K)@10	cleaved D-A@C-term	2.95667	1605.85	803.93	1602.89	802.452	2	15	9.1.1.990.3	38.0683	0.842789	6.53891	0.651155	11.8712	1.04939	7.87401	555.58	22.89	393.29	19.97	100.06	11.14	210.28	14.11	0
1	1099.8	1099.8	97.83	90.16	86.23	P01023	A2MG_HUMAN Alpha-2-macroglobulin OS=Homo sapiens GN=A2M PE=1 SV=2	0	auto - discordant peptide type	2	99	AVDQSVLLMKPDAEL	iTRAQ4plex@N-term; iTRAQ4plex(K)@10	cleaved L-S@C-term	-0.00600552	1916.05	959.031	1916.05	959.034	2	20	42.1.1.1224.3	54.621	0.828674	13.65	1.09424	18.9625	1.34891	14.9834	129.39	11.05	90.06	9.59	39.16	6.63	62.95	7.75	0
1	1099.8	1099.8	97.83	90.16	86.23	P01023	A2MG_HUMAN Alpha-2-macroglobulin OS=Homo sapiens GN=A2M PE=1 SV=2	0	auto - discordant peptide type	2	99	AVDQSVLLMKPDAELSAS	iTRAQ4plex@N-term; Oxidation(M)@9; iTRAQ4plex(K)@10	cleaved S-S@C-term	-0.0205154	2177.13	1089.57	2177.15	1089.58	2	25	8.1.1.1030.2	44.1898	1.45867	11.9098	1.62342	16.7677	1.63228	14.4558	123.76	10.86	151.63	12.21	55.57	7.94	72.86	8.37	0
1	1099.8	1099.8	97.83	90.16	86.23	P01023	A2MG_HUMAN Alpha-2-macroglobulin OS=Homo sapiens GN=A2M PE=1 SV=2	0	auto - discordant peptide type	2	99	AVDQSVLLMKPDAELSASSVY	iTRAQ4plex@N-term; iTRAQ4plex(K)@10	cleaved Y-N@C-term	-0.00786982	2510.31	1256.16	2510.32	1256.17	2	15	42.1.1.1252.6	58.3625	0.877788	21.154	1.37044	26.8956	0.755628	29.6711	51.92	7	38.28	6.24	19.68	4.58	14.15	3.74	0
1	1099.8	1099.8	97.83	90.16	86.23	P01023	A2MG_HUMAN Alpha-2-macroglobulin OS=Homo sapiens GN=A2M PE=1 SV=2	0	auto - discordant peptide type	2	99	AVDQSVLLMKPDAELSASSVYN	iTRAQ4plex@N-term; iTRAQ4plex(K)@10	cleaved N-L@C-term	-0.0139145	2624.35	1313.18	2624.36	1313.19	2	17	8.1.1.1125.5	54.4005	0.50748	28.0938	0.558078	44.4069	1.00683	28.4271	43.73	6.4	18.64	4.47	6.75	2.83	15.88	3.87	0
1	1099.8	1099.8	97.83	90.16	86.23	P01023	A2MG_HUMAN Alpha-2-macroglobulin OS=Homo sapiens GN=A2M PE=1 SV=2	0	auto - discordant peptide type	2	99	AVDQSVLLMKPDAELSASSVYNL	iTRAQ4plex@N-term; iTRAQ4plex(K)@10; Dehydrated(S)@19	cleaved L-L@C-term	-0.000972446	2719.43	907.485	2719.43	907.485	3	26	9.1.1.1210.3	61.306	1.15219	10.3983	0.783871	19.4391	1.59817	11.8957	182.42	13.15	176.54	13.23	39.55	7.14	105.15	9.95	0
1	1099.8	1099.8	97.83	90.16	86.23	P01023	A2MG_HUMAN Alpha-2-macroglobulin OS=Homo sapiens GN=A2M PE=1 SV=2	0	auto - discordant peptide type	2	99	AVDQSVLLMKPDAELSASSVYNLL	iTRAQ4plex@N-term; iTRAQ4plex(K)@10; Dehydrated(S)@19	cleaved L-P@C-term	0.0129863	2832.53	945.184	2832.52	945.18	3	20	43.1.1.1261.3	61.3997	1.14819	14.5223	1.13609	22.1764	1.10726	18.9006	93.85	9.43	90.51	9.49	29.49	5.83	37.48	6	0
1	1099.8	1099.8	97.83	90.16	86.23	P01023	A2MG_HUMAN Alpha-2-macroglobulin OS=Homo sapiens GN=A2M PE=1 SV=2	1	auto	2	99	AVDQSVLLMKPDAELSASSVYNLLPEK	iTRAQ4plex@N-term; iTRAQ4plex(K)@10; iTRAQ4plex(K)@27		-0.00779027	3348.82	1117.28	3348.82	1117.28	3	20	7.1.1.1257.3	67.2889	1.35527	24.841			1.57667	29.9159	29.42	5.29	33.49	5.74	11.25	3.61	16.73	4	0
1	1099.8	1099.8	97.83	90.16	86.23	P01023	A2MG_HUMAN Alpha-2-macroglobulin OS=Homo sapiens GN=A2M PE=1 SV=2	1	auto	2	99	AVDQSVLLMKPDAELSASSVYNLLPEKDLTGFPGPLNDQDDEDCINR	iTRAQ4plex@N-term; iTRAQ4plex(K)@10; iTRAQ4plex(K)@27; Methylthio(C)@44		0.0829388	5609.84	1403.47	5609.76	1403.45	4	29	8.1.1.1296.2	72.9315	1.00434	8.61286	0.818731	14.963	1.60685	9.4555	287.57	16.49	242.59	15.59	65.12	9	166.66	12.53	0
1	1099.8	1099.8	97.83	90.16	86.23	P01023	A2MG_HUMAN Alpha-2-macroglobulin OS=Homo sapiens GN=A2M PE=1 SV=2	0	auto - discordant peptide type	2	99	AVLPTGDVIGDSAK	No iTRAQ4plex@N-term; iTRAQ4plex(K)@14	cleaved Y-A@N-term	0.00949371	1485.83	743.92	1485.82	743.915	2	23	9.1.1.938.2	32.6246	1.15307	10.8463	0.832393	19.4651	1.20174	13.687	167.66	12.61	162.38	12.69	38.6	6.93	72.67	8.31	0
1	1099.8	1099.8	97.83	90.16	86.23	P01023	A2MG_HUMAN Alpha-2-macroglobulin OS=Homo sapiens GN=A2M PE=1 SV=2	0	auto - discordant peptide type	2	99	AYAFALAGNQDK	No iTRAQ4plex@N-term; iTRAQ4plex(K)@12	cleaved L-A@N-term	0.0357163	1411.76	1412.77	1411.72	1412.73	1	14	16.1.1.1620.2	78.8893	2.10106	20.9899			1.19184	30.4596	34.22	5.74	60.39	7.62	7.53	3.32	14.71	3.74	0
1	1099.8	1099.8	97.83	90.16	86.23	P01023	A2MG_HUMAN Alpha-2-macroglobulin OS=Homo sapiens GN=A2M PE=1 SV=2	0	auto - discordant peptide type	2	99	AYAFALAGNQDKR	No iTRAQ4plex@N-term; iTRAQ4plex(K)@12	cleaved L-A@N-term; missed K-R@12	0.0318662	1567.85	784.935	1567.82	784.919	2	16	50.1.1.1310.4	56.7744	1.28163	20.5668	1.28372	30.7458	1.17078	27.0433	44.19	6.48	47.57	6.86	15.69	4.24	18.66	4.24	0
1	1099.8	1099.8	97.83	90.16	86.23	P01023	A2MG_HUMAN Alpha-2-macroglobulin OS=Homo sapiens GN=A2M PE=1 SV=2	0	auto - discordant peptide type	2	99	AYIFIDEAH	iTRAQ4plex@N-term	cleaved H-I@C-term	-0.000344703	1221.61	611.815	1221.62	611.815	2	16	12.1.1.1256.2	43.4119	1.01723	7.13048	0.817735	12.3391	1.20045	8.68	416.45	19.85	355.82	18.87	94.19	10.72	180.31	13.08	0
1	1099.8	1099.8	97.83	90.16	86.23	P01023	A2MG_HUMAN Alpha-2-macroglobulin OS=Homo sapiens GN=A2M PE=1 SV=2	1	auto	2	99	AYIFIDEAHITQALIWLSQR	iTRAQ4plex@N-term		0.00601031	2531.37	844.798	2531.37	844.796	3	26	9.1.1.1346.2	75.654	0.934814	17.4924	1.2088	24.1429	1.02188	22.0988	73.04	8.31	57.35	7.62	24.42	5.2	26.92	5.1	0
1	1099.8	1099.8	97.83	90.16	86.23	P01023	A2MG_HUMAN Alpha-2-macroglobulin OS=Homo sapiens GN=A2M PE=1 SV=2	0	no quant - weak signal	2	99	AYLTAQPAPTSEDLTSATNIVK	iTRAQ4plex@N-term; iTRAQ4plex(K)@22	cleaved L-A@N-term	-0.993792	2577.38	1289.7	2578.37	1290.19	2	14	77.1.1.1289.8	48.3642							8.28	2.83	15.51	3.87	6.63	2.65	0	0.34	0
1	1099.8	1099.8	97.83	90.16	86.23	P01023	A2MG_HUMAN Alpha-2-macroglobulin OS=Homo sapiens GN=A2M PE=1 SV=2	0	auto - discordant peptide type	2	99	CLSEDAGLGISSTASLR	iTRAQ4plex@N-term; Methylthio(C)@1	cleaved F-C@N-term	0.0187942	1868.93	935.471	1868.91	935.462	2	17	11.1.1.1109.2	49.0266	1.01242	15.6645	1.13162	23.0383	1.30697	18.5262	86.68	9.06	73.71	8.6	27.13	5.57	40.86	6.25	0
1	1099.8	1099.8	97.83	90.16	86.23	P01023	A2MG_HUMAN Alpha-2-macroglobulin OS=Homo sapiens GN=A2M PE=1 SV=2	0	no quant - weak signal	2	99	CPQLQQYEMHGPEGLR	iTRAQ4plex@N-term; Methylthio(C)@1; Gln->Met@3; Oxidation(M)@9	cleaved M-C@N-term	-0.00760399	2093.92	1047.97	2093.93	1047.97	2	16	79.1.1.1123.8	40.3375							11.7	3.32	6.61	2.65	6.98	2.65	3.99	2	0
1	1099.8	1099.8	97.83	90.16	86.23	P01023	A2MG_HUMAN Alpha-2-macroglobulin OS=Homo sapiens GN=A2M PE=1 SV=2	0	auto - discordant peptide type	2	99	DLKPAIVK	iTRAQ4plex@N-term; iTRAQ4plex(K)@3; iTRAQ4plex(K)@8		-1.98141	1312.88	1313.89	1314.86	1315.87	1	11	15.1.1.1065.4	20.5681	0.814091	6.92538	0.68705	12.0291	1.03171	8.29945	507.03	21.86	346.7	18.79	96.35	10.82	188.67	13.38	0
1	1099.8	1099.8	97.83	90.16	86.23	P01023	A2MG_HUMAN Alpha-2-macroglobulin OS=Homo sapiens GN=A2M PE=1 SV=2	0	auto - discordant peptide type	2	99	DLSFSPSQSLPASHAHLR	No iTRAQ4plex@N-term	cleaved V-D@N-term	0.00199722	1948.98	975.496	1948.98	975.495	2	20	12.1.1.1450.3	63.1687	1.3135	28.8942					22.08	4.58	24.36	4.9	6.87	2.83	6.14	2.45	0
1	1099.8	1099.8	97.83	90.16	86.23	P01023	A2MG_HUMAN Alpha-2-macroglobulin OS=Homo sapiens GN=A2M PE=1 SV=2	1	auto	2	99	DLTGFPGPLNDQDDEDCINR	iTRAQ4plex@N-term; Methylthio(C)@17		-0.0166783	2423.03	1212.52	2423.05	1212.53	2	30	3.1.1.1243.2	54.1843	0.9677	9.11165	1.24118	12.6252	1.29567	10.6637	263.42	15.78	214.11	14.7	90.43	10.05	123.1	10.86	0
1	1099.8	1099.8	97.83	90.16	86.23	P01023	A2MG_HUMAN Alpha-2-macroglobulin OS=Homo sapiens GN=A2M PE=1 SV=2	0	auto - discordant peptide type	2	99	DMYSFLEDMGLK	iTRAQ4plex@N-term; Oxidation(M)@9; iTRAQ4plex(K)@12		0.000374569	1751.84	876.925	1751.84	876.925	2	21	3.1.1.1267.4	56.7895	1.11268	8.15359	1.09741	12.563	1.28458	9.97016	302.84	16.94	283.03	16.79	91.92	10.34	140.31	11.58	0
1	1099.8	1099.8	97.83	90.16	86.23	P01023	A2MG_HUMAN Alpha-2-macroglobulin OS=Homo sapiens GN=A2M PE=1 SV=2	1	auto	2	99	DNSVHWERPQKPK	iTRAQ4plex@N-term; iTRAQ4plex(K)@11; iTRAQ4plex(K)@13		0.00461839	2052.13	1027.07	2052.12	1027.07	2	23	11.1.1.785.2	16.3293	0.938438	4.58509	1.01624	6.92896	1.45812	5.09577	1058.46	31.62	834.31	29.02	297.51	18.6	556.65	22.98	0
1	1099.8	1099.8	97.83	90.16	86.23	P01023	A2MG_HUMAN Alpha-2-macroglobulin OS=Homo sapiens GN=A2M PE=1 SV=2	0	auto - discordant peptide type	2	99	DTVIKPLLVE	iTRAQ4plex@N-term; iTRAQ4plex(K)@5; Dehydrated(E)@10	cleaved E-P@C-term	0.0149879	1395.87	698.944	1395.86	698.936	2	17	9.1.1.1020.2	41.1894	1.05814	6.16796	1.20982	8.93862	1.4345	7.15572	545.01	22.72	484.39	22.02	182.37	14.42	281.98	16.4	0
1	1099.8	1099.8	97.83	90.16	86.23	P01023	A2MG_HUMAN Alpha-2-macroglobulin OS=Homo sapiens GN=A2M PE=1 SV=2	1	auto	2	99	DTVIKPLLVEPEGLEK	iTRAQ4plex@N-term; iTRAQ4plex(K)@5; iTRAQ4plex(K)@16		-0.00779411	2211.3	1106.66	2211.31	1106.66	2	24	3.1.1.1189.5	48.5864	0.982343	7.28266	1.11525	10.7041	1.52223	8.09917	408.25	19.65	336.85	18.41	125.93	12.04	224.14	14.6	0
1	1099.8	1099.8	97.83	90.16	86.23	P01023	A2MG_HUMAN Alpha-2-macroglobulin OS=Homo sapiens GN=A2M PE=1 SV=2	0	auto - discordant peptide type	2	99	DTVIKPLLVEPEGLEKE	iTRAQ4plex@N-term; iTRAQ4plex(K)@5; iTRAQ4plex(K)@16; Glu->Lys@17; iTRAQ4plex(K)@17	cleaved E-T@C-term	0.0325929	2483.54	621.892	2483.51	621.884	4	16	44.1.1.1208.5	45.2955	0.882995	9.87735	0.620747	19.0288	1.53781	10.5629	236.24	14.93	175.21	13.3	40.56	7.28	131.03	11.09	0
1	1099.8	1099.8	97.83	90.16	86.23	P01023	A2MG_HUMAN Alpha-2-macroglobulin OS=Homo sapiens GN=A2M PE=1 SV=2	0	auto - discordant peptide type	2	99	DTVIKPLLVEPEGLEKETTFN	iTRAQ4plex@N-term; iTRAQ4plex(K)@5; iTRAQ4plex(K)@16	cleaved N-S@C-term	0.00270446	2803.56	935.528	2803.56	935.527	3	18	43.1.1.1186.3	51.5688	0.835121	14.6369	1.65836	16.9461	1.05764	17.6728	112.41	10.3	78.85	9	51.56	7.35	42.88	6.48	0
1	1099.8	1099.8	97.83	90.16	86.23	P01023	A2MG_HUMAN Alpha-2-macroglobulin OS=Homo sapiens GN=A2M PE=1 SV=2	0	auto - discordant peptide type	2	99	DTVIKPLLVEPEGLEKETTFNSL	iTRAQ4plex@N-term; iTRAQ4plex(K)@5; iTRAQ4plex(K)@16	cleaved L-L@C-term	-0.0283455	3003.65	1002.22	3003.67	1002.23	3	15	43.1.1.1229.8	57.2776	1.4853	14.2282	1.24583	22.8345	1.97688	16.2991	85.96	9.06	107.24	10.25	29.62	6	61.29	7.62	0
1	1099.8	1099.8	97.83	90.16	86.23	P01023	A2MG_HUMAN Alpha-2-macroglobulin OS=Homo sapiens GN=A2M PE=1 SV=2	0	auto - discordant peptide type	2	99	DTVIKPLLVEPEGLEKETTFNSLL	iTRAQ4plex@N-term; iTRAQ4plex(K)@5; iTRAQ4plex(K)@16; Dehydrated(S)@22	cleaved L-C@C-term	0.037948	3098.79	1033.94	3098.75	1033.92	3	22	9.1.1.1256.4	66.1674	0.827579	15.0654	0.725899	26.1819	1.9542	14.6406	106.04	10	73.71	8.66	21.29	5.2	74.74	8.37	0
1	1099.8	1099.8	97.83	90.16	86.23	P01023	A2MG_HUMAN Alpha-2-macroglobulin OS=Homo sapiens GN=A2M PE=1 SV=2	0	auto - discordant peptide type	2	99	DTVIKPLLVEPEGLEKETTFNSLLC	iTRAQ4plex@N-term; iTRAQ4plex(K)@5; iTRAQ4plex(K)@16; Deamidated(N)@21; Cys->Glu@25	cleaved C-P@C-term	-0.0244918	3246.76	1083.26	3246.79	1083.27	3	19	9.1.1.1256.5	66.1862	1.14799	15.0456	1.24331	21.988	1.0149	20.2619	87.53	9.11	84.4	9.17	30.1	5.83	32.04	5.57	0
1	1099.8	1099.8	97.83	90.16	86.23	P01023	A2MG_HUMAN Alpha-2-macroglobulin OS=Homo sapiens GN=A2M PE=1 SV=2	0	auto - discordant peptide type	2	99	DTVIKPLLVEPEGLEKETTFNSLLCPSGGEVSEELSLK	iTRAQ4plex@N-term; iTRAQ4plex(K)@5; iTRAQ4plex(K)@16; Methylthio(C)@25; iTRAQ4plex(K)@38		-0.96411	4721.54	945.316	4722.51	945.509	5	22	9.1.1.1257.4	66.2549	1.30113	24.2401			1.95444	26.9404	31.55	5.48	34.48	5.83	9.87	3.46	22.24	4.58	0
1	1099.8	1099.8	97.83	90.16	86.23	P01023	A2MG_HUMAN Alpha-2-macroglobulin OS=Homo sapiens GN=A2M PE=1 SV=2	0	auto - discordant peptide type	2	99	DTVIKPLLVEPEGLEKETTFNSLLCPSGGEVSEELSLKLPPNVVEESAR	iTRAQ4plex@N-term; iTRAQ4plex(K)@5; iTRAQ4plex(K)@16; Methylthio(C)@25; iTRAQ4plex(K)@38	missed K-L@38	1.95752	5916.09	987.023	5914.13	986.696	6	25	43.1.1.1313.3	68.1037	1.13933	10.5654	1.27664	15.4884	2.30907	10.8025	178.25	13	170.58	13.04	62.94	8.6	148.45	11.83	0
1	1099.8	1099.8	97.83	90.16	86.23	P01023	A2MG_HUMAN Alpha-2-macroglobulin OS=Homo sapiens GN=A2M PE=1 SV=2	0	auto - discordant peptide type	2	99	DTVVALHALSK	No iTRAQ4plex@N-term; iTRAQ4plex(K)@11	cleaved Q-D@N-term	-0.0140655	1296.74	649.376	1296.75	649.383	2	17	15.1.1.1175.5	30.8921	0.91608	14	1.22982	19.0003	0.914269	18.3578	115.42	10.44	88.81	9.49	39.26	6.56	38.06	6.08	0
1	1099.8	1099.8	97.83	90.16	86.23	P01023	A2MG_HUMAN Alpha-2-macroglobulin OS=Homo sapiens GN=A2M PE=1 SV=2	0	auto - discordant peptide type	2	99	DVENCLANK	Delta:H(2)C(2)@N-term; Methylthio(C)@5; iTRAQ4plex(K)@9	cleaved Y-D@N-term	-0.0426577	1220.52	1221.53	1220.57	1221.57	1	12	7.1.1.1114.4	52.1849	0.90037	10.9907	2.22772	11.7761	2.18245	10.6531	190.65	13.42	144.18	12.17	117.47	11.09	150.07	12	0
1	1099.8	1099.8	97.83	90.16	86.23	P01023	A2MG_HUMAN Alpha-2-macroglobulin OS=Homo sapiens GN=A2M PE=1 SV=2	0	auto - discordant peptide type	2	99	DVENCLANKVDLSFSPSQSLPASHAHLR	Delta:H(2)C(2)@N-term; Methylthio(C)@5; iTRAQ4plex(K)@9	cleaved Y-D@N-term; missed K-V@9	-3.40589e-05	3250.6	1084.54	3250.6	1084.54	3	27	11.1.1.1218.2	60.5382	0.674845	28.2455	1.9381	28.37	0.867572	34.378	35.09	5.74	19.89	4.58	18.81	4.36	10.98	3.32	0
1	1099.8	1099.8	97.83	90.16	86.23	P01023	A2MG_HUMAN Alpha-2-macroglobulin OS=Homo sapiens GN=A2M PE=1 SV=2	0	auto - discordant peptide type	2	99	DVLHCVAFAVPK	iTRAQ4plex@N-term; Methylthio(C)@5; iTRAQ4plex(K)@12	cleaved N-D@N-term	0.0193144	1631.9	544.973	1631.88	544.966	3	15	21.1.1.1493.4	57.3702	0.957077	24.0631	1.50354	30.4082	1.04382	30.4687	38.09	6	30.62	5.57	15.84	4.12	14.34	3.74	0
1	1099.8	1099.8	97.83	90.16	86.23	P01023	A2MG_HUMAN Alpha-2-macroglobulin OS=Homo sapiens GN=A2M PE=1 SV=2	0	auto - discordant peptide type	2	99	EALESQELCGTEVPSVPEHGR	Glu->pyro-Glu@N-term; Methylthio(C)@9	cleaved A-E@N-term	0.032527	2294.06	1148.04	2294.03	1148.02	2	16	76.1.1.1249.4	56.1172	0.81787	30.9532					25.46	4.9	17.49	4.24	11.52	3.46	8.09	2.83	0
1	1099.8	1099.8	97.83	90.16	86.23	P01023	A2MG_HUMAN Alpha-2-macroglobulin OS=Homo sapiens GN=A2M PE=1 SV=2	0	auto - discordant peptide type	2	99	EDLTSATNIVK	Glu->pyro-Glu@N-term; iTRAQ4plex(K)@11	cleaved S-E@N-term	0.00812481	1315.72	1316.73	1315.71	1316.72	1	14	43.1.1.1081.5	38.0318	0.969033	18.5441	1.047	27.7493	1.09252	23.0857	63.47	7.75	51.66	7.21	18.38	4.58	25.01	4.9	0
1	1099.8	1099.8	97.83	90.16	86.23	P01023	A2MG_HUMAN Alpha-2-macroglobulin OS=Homo sapiens GN=A2M PE=1 SV=2	0	auto - discordant peptide type	2	99	EDSLVFVQTDK	iTRAQ4plex@N-term; iTRAQ4plex(K)@11	cleaved N-E@N-term	0.00627299	1567.84	784.927	1567.83	784.924	2	20	8.1.1.974.2	38.0052	1.10376	7.39225	1.28891	10.5646	1.49804	8.55811	370.44	18.73	343.43	18.52	132.06	12.25	200.15	13.82	0
1	1099.8	1099.8	97.83	90.16	86.23	P01023	A2MG_HUMAN Alpha-2-macroglobulin OS=Homo sapiens GN=A2M PE=1 SV=2	1	auto	2	99	EEFPFALGVQTLPQTCDEPK	iTRAQ4plex@N-term; Methylthio(C)@16; iTRAQ4plex(K)@20		-0.00503897	2582.26	1292.14	2582.26	1292.14	2	28	9.1.1.1213.2	61.6192	0.957968	8.17777	0.704144	14.9895	1.17066	9.85803	328	17.61	263.92	16.28	63.88	8.94	138.49	11.45	0
1	1099.8	1099.8	97.83	90.16	86.23	P01023	A2MG_HUMAN Alpha-2-macroglobulin OS=Homo sapiens GN=A2M PE=1 SV=2	0	auto - discordant peptide type	2	99	EEFPFALGVQTLPQTCDEPKA	iTRAQ4plex@N-term; No Methylthio(C)@16; iTRAQ4plex(K)@20	cleaved A-H@C-term; missed K-A@20	0.00593227	2607.32	1304.67	2607.31	1304.66	2	20	42.1.1.1276.6	61.2821	0.93452	12.2133	0.786761	21.0205	1.4554	13.5648	149.26	11.87	117.16	10.86	32.48	6.32	78.35	8.61	0
1	1099.8	1099.8	97.83	90.16	86.23	P01023	A2MG_HUMAN Alpha-2-macroglobulin OS=Homo sapiens GN=A2M PE=1 SV=2	0	auto - discordant peptide type	2	99	EEGTVVELTGR	Glu->pyro-Glu@N-term	cleaved Q-E@N-term	-0.0197003	1170.57	1171.58	1170.59	1171.6	1	15	8.1.1.988.5	39.5924	1.01396	16.7047	1.03986	25.4198	0.905984	22.6411	76.11	8.49	64.82	8.06	21.89	5	24.87	4.9	0
1	1099.8	1099.8	97.83	90.16	86.23	P01023	A2MG_HUMAN Alpha-2-macroglobulin OS=Homo sapiens GN=A2M PE=1 SV=2	0	auto - discordant peptide type	2	99	EELSLKLPPNVVEESAR	Glu->pyro-Glu@N-term; iTRAQ4plex(K)@6	cleaved S-E@N-term; missed K-L@6	-0.0145633	2035.09	1018.55	2035.11	1018.56	2	21	9.1.1.1096.6	49.2263	1.2468	8.46815	1.30675	12.5137	1.50503	10.1288	264.23	15.84	276.71	16.55	95.5	10.49	143.43	11.71	0
1	1099.8	1099.8	97.83	90.16	86.23	P01023	A2MG_HUMAN Alpha-2-macroglobulin OS=Homo sapiens GN=A2M PE=1 SV=2	0	auto - discordant peptide type	2	99	EEPHTETVR	No iTRAQ4plex@N-term	cleaved V-E@N-term	0.00309262	1096.52	1097.53	1096.51	1097.52	1	13	12.1.1.1211.5	38.8336	1.17691	27.846					25.29	4.9	25	5	14.18	3.87	11.18	3.32	0
1	1099.8	1099.8	97.83	90.16	86.23	P01023	A2MG_HUMAN Alpha-2-macroglobulin OS=Homo sapiens GN=A2M PE=1 SV=2	0	auto - discordant peptide type	2	99	EGTVVELTGR	Glu->pyro-Glu@N-term	cleaved E-E@N-term	-0.00260835	1041.54	1042.55	1041.55	1042.55	1	12	13.1.1.1068.6	34.2984	1.3638	28.68					22.06	4.58	25.27	5	12.05	3.61	10.2	3.16	0
1	1099.8	1099.8	97.83	90.16	86.23	P01023	A2MG_HUMAN Alpha-2-macroglobulin OS=Homo sapiens GN=A2M PE=1 SV=2	0	auto - discordant peptide type	2	99	EHPFTVEEFVLPK	Delta:H(2)C(2)@N-term; iTRAQ4plex(K)@13	cleaved T-E@N-term	-0.0449187	1740.88	871.445	1740.92	871.468	2	21	14.1.1.1383.2	62.8787	0.957608	10.2743	2.93091	10.2107	1.77145	10.856	210.56	14.11	169.36	13.19	170.69	13.15	134.53	11.49	0
1	1099.8	1099.8	97.83	90.16	86.23	P01023	A2MG_HUMAN Alpha-2-macroglobulin OS=Homo sapiens GN=A2M PE=1 SV=2	0	auto - discordant peptide type	2	99	EKDMYSFLEDMGLK	Glu->pyro-Glu@N-term; iTRAQ4plex(K)@2; iTRAQ4plex(K)@14	cleaved N-E@N-term	0.00179641	1974.97	988.492	1974.97	988.491	2	18	43.1.1.1310.4	67.7321	1.25648	8.48097	0.94568	14.8828	2.0238	9.24476	262.08	15.78	276.59	16.52	68.55	9.33	191.3	13.42	0
1	1099.8	1099.8	97.83	90.16	86.23	P01023	A2MG_HUMAN Alpha-2-macroglobulin OS=Homo sapiens GN=A2M PE=1 SV=2	0	auto - discordant peptide type	2	99	ELCGTEVPSVPEHGR	Glu->pyro-Glu@N-term; Methylthio(C)@3	cleaved Q-E@N-term	0.028444	1636.76	819.388	1636.73	819.374	2	15	45.1.1.1018.5	44.4561	0.919591	16.2909	0.804966	27.5521	1.42181	18.1229	84.71	8.94	65.43	8.12	18.86	4.8	43.44	6.4	0
1	1099.8	1099.8	97.83	90.16	86.23	P01023	A2MG_HUMAN Alpha-2-macroglobulin OS=Homo sapiens GN=A2M PE=1 SV=2	0	auto - discordant peptide type	2	99	EMHGPEGLR	No iTRAQ4plex@N-term	cleaved Y-E@N-term	0.0112585	1024.49	1025.49	1024.48	1025.48	1	11	49.1.1.1116.5	42.7736	1.29244	27.7655					24.19	4.8	26.26	5.1	10.85	3.46	11.37	3.32	0
1	1099.8	1099.8	97.83	90.16	86.23	P01023	A2MG_HUMAN Alpha-2-macroglobulin OS=Homo sapiens GN=A2M PE=1 SV=2	0	auto - discordant peptide type	2	99	ENDVLHCVAFAVPK	Glu->pyro-Glu@N-term; Methylthio(C)@7; iTRAQ4plex(K)@14	cleaved A-E@N-term	0.0190736	1712.87	857.442	1712.85	857.432	2	20	87.1.1.1837.2	69.1776	1.01512	21.1647	1.8697	25.0753	1.31723	25.0922	47.57	6.71	40.56	6.4	24.6	5.1	22.6	4.69	0
1	1099.8	1099.8	97.83	90.16	86.23	P01023	A2MG_HUMAN Alpha-2-macroglobulin OS=Homo sapiens GN=A2M PE=1 SV=2	0	auto - discordant peptide type	2	99	EPFQGSYK	No iTRAQ4plex@N-term; iTRAQ4plex(K)@8	cleaved S-E@N-term	0.016041	1098.56	1099.57	1098.55	1099.55	1	11	50.1.1.1396.8	67.3612	0.628571	13.8264	0.949117	18.4257	1.35418	13.7171	153.25	12	80.91	9.22	40.23	6.71	74.85	8.43	0
1	1099.8	1099.8	97.83	90.16	86.23	P01023	A2MG_HUMAN Alpha-2-macroglobulin OS=Homo sapiens GN=A2M PE=1 SV=2	0	auto - discordant peptide type	2	99	EQAPHCICAN	iTRAQ4plex@N-term; Methylthio(C)@6; Methylthio(C)@8	cleaved N-G@C-term	0.0110159	1320.53	661.273	1320.52	661.268	2	14	13.1.1.1069.6	34.3845	1.04375	9.60528	0.86546	16.2379	1.0539	12.3698	226.09	14.63	198.21	14.07	54.12	8.06	85.94	9.06	0
1	1099.8	1099.8	97.83	90.16	86.23	P01023	A2MG_HUMAN Alpha-2-macroglobulin OS=Homo sapiens GN=A2M PE=1 SV=2	0	auto - discordant peptide type	2	99	EQAPHCICANGR	iTRAQ4plex@N-term; Methylthio(C)@6; Methylthio(C)@8; Deamidated(N)@10		0.00230901	1534.63	512.55	1534.63	512.55	3	20	3.1.1.1022.3	31.4289	1.4316	7.24546	1.11497	12.0843	1.57801	8.8219	336.82	17.92	405.01	19.92	103.87	11.27	191.7	13.49	0
1	1099.8	1099.8	97.83	90.16	86.23	P01023	A2MG_HUMAN Alpha-2-macroglobulin OS=Homo sapiens GN=A2M PE=1 SV=2	0	auto - discordant peptide type	2	99	ETTFNSLLCPSGGEVSE	iTRAQ4plex@N-term; Methylthio(C)@9; Cation:Na(E)@14	cleaved E-E@C-term	-0.00260964	1980.85	991.433	1980.85	991.434	2	17	40.1.1.1560.3	63.8074	1.25817	21.1575	1.25499	31.9483	1.51771	25.2948	42.09	6.32	44.48	6.63	14.61	4.12	23.04	4.69	0
1	1099.8	1099.8	97.83	90.16	86.23	P01023	A2MG_HUMAN Alpha-2-macroglobulin OS=Homo sapiens GN=A2M PE=1 SV=2	0	auto - discordant peptide type	2	99	ETTFNSLLCPSGGEVSEELSLK	iTRAQ4plex@N-term; Methylthio(C)@9; Cation:Na(E)@14; iTRAQ4plex(K)@22		0.030749	2695.32	899.449	2695.29	899.439	3	24	3.1.1.1360.4	66.4539	1.14204	11.8584	1.25617	17.2981	1.35334	14.3427	141.32	11.58	135.56	11.62	49.1	7.48	68.98	8.12	0
1	1099.8	1099.8	97.83	90.16	86.23	P01023	A2MG_HUMAN Alpha-2-macroglobulin OS=Homo sapiens GN=A2M PE=1 SV=2	1	auto	2	99	ETTFNSLLCPSGGEVSEELSLKLPPNVVEESAR	iTRAQ4plex@N-term; Methylthio(C)@9; iTRAQ4plex(K)@22	missed K-L@22	-0.00309819	3864.93	1289.32	3864.94	1289.32	3	21	8.1.1.1267.6	69.8853	1.03882	9.00957	0.950965	14.5899	1.40678	10.4515	257.81	15.62	224.95	15	67.81	9	130.81	11.14	0
1	1099.8	1099.8	97.83	90.16	86.23	P01023	A2MG_HUMAN Alpha-2-macroglobulin OS=Homo sapiens GN=A2M PE=1 SV=2	0	auto - discordant peptide type	2	99	EVMFLTVQVK	iTRAQ4plex@N-term; Oxidation(M)@3; iTRAQ4plex(K)@10	cleaved E-E@N-term	-0.00535211	1496.85	749.43	1496.85	749.433	2	16	51.1.1.1316.4	45.7624	0.940004	9.57325	0.971228	14.776	1.32475	11.0006	242.38	15.13	191.37	13.89	65.11	8.72	115.81	10.49	0
1	1099.8	1099.8	97.83	90.16	86.23	P01023	A2MG_HUMAN Alpha-2-macroglobulin OS=Homo sapiens GN=A2M PE=1 SV=2	0	auto - discordant peptide type	2	99	EVSEELSLK	Glu->pyro-Glu@N-term; iTRAQ4plex(K)@9	cleaved G-E@N-term	-0.0144458	1158.61	1159.62	1158.63	1159.63	1	13	8.1.1.1003.6	41.2712	1.03431	12.0847	1.0132	19.0259	1.69366	13.1737	143.7	11.66	124.84	11.18	40.27	6.93	87.78	9.11	0
1	1099.8	1099.8	97.83	90.16	86.23	P01023	A2MG_HUMAN Alpha-2-macroglobulin OS=Homo sapiens GN=A2M PE=1 SV=2	0	auto - discordant peptide type	2	99	FALAGNQDK	No iTRAQ4plex@N-term; iTRAQ4plex(K)@9	cleaved A-F@N-term	0.00656947	1106.59	1107.6	1106.58	1107.59	1	12	84.1.1.1627.5	78.2403	0.934029	12.1847	0.961123	18.9101	1.46063	13.5082	150.32	11.92	117.93	10.91	39.96	6.86	79.19	8.66	0
1	1099.8	1099.8	97.83	90.16	86.23	P01023	A2MG_HUMAN Alpha-2-macroglobulin OS=Homo sapiens GN=A2M PE=1 SV=2	1	auto	2	99	FEVQVTVPK	iTRAQ4plex@N-term; iTRAQ4plex(K)@9		-0.00143848	1333.78	1334.79	1333.78	1334.79	1	16	3.1.1.1116.2	40.9281	1.10812	6.23583	1.1685	9.37391	1.71791	6.9074	519.17	22.18	483.22	21.95	167.79	14	321.68	17.46	0
1	1099.8	1099.8	97.83	90.16	86.23	P01023	A2MG_HUMAN Alpha-2-macroglobulin OS=Homo sapiens GN=A2M PE=1 SV=2	0	no quant - weak signal	2	99	FPGPLNDQDDEDCINR	No iTRAQ4plex@N-term; Methylthio(C)@13	cleaved G-F@N-term	0.0107826	1892.78	947.396	1892.77	947.391	2	16	5.1.1.1194.3	46.23							13.74	3.61	11.87	3.46	7.5	2.83	9.36	3	0
1	1099.8	1099.8	97.83	90.16	86.23	P01023	A2MG_HUMAN Alpha-2-macroglobulin OS=Homo sapiens GN=A2M PE=1 SV=2	0	auto - discordant peptide type	2	99	FPLSSEPFQGSYK	No iTRAQ4plex@N-term; iTRAQ4plex(K)@13	cleaved S-F@N-term	0.0147378	1629.83	815.923	1629.82	815.915	2	18	49.1.1.1295.6	65.9487	0.889807	19.8473	0.688729	36.0196	1.41318	21.8952	58.27	7.42	43.55	6.63	11.1	3.74	29.7	5.29	0
1	1099.8	1099.8	97.83	90.16	86.23	P01023	A2MG_HUMAN Alpha-2-macroglobulin OS=Homo sapiens GN=A2M PE=1 SV=2	0	auto - discordant peptide type	2	99	FQVDNNNR	iTRAQ4plex@N-term; Deamidated(N)@5		-0.011874	1150.54	576.276	1150.55	576.282	2	14	7.1.1.800.2	19.0852	0.988731	5.37204	1.19974	7.6129	1.25048	6.40674	747.67	26.59	620.92	25	248.1	16.7	337.21	17.97	0
1	1099.8	1099.8	97.83	90.16	86.23	P01023	A2MG_HUMAN Alpha-2-macroglobulin OS=Homo sapiens GN=A2M PE=1 SV=2	0	auto - discordant peptide type	2	99	FSFPLSSEPFQGSYK	No iTRAQ4plex@N-term; iTRAQ4plex(K)@15	cleaved Q-F@N-term	-0.00454783	1863.91	932.963	1863.92	932.966	2	19	16.1.1.1417.2	57.5898	0.796982	14.3948	0.51685	29.0043	0.939439	17.6985	118.85	10.58	79.56	9	16.99	4.69	40.27	6.16	0
1	1099.8	1099.8	97.83	90.16	86.23	P01023	A2MG_HUMAN Alpha-2-macroglobulin OS=Homo sapiens GN=A2M PE=1 SV=2	1	auto	2	99	FSGQLNSHGCFYQQVK	iTRAQ4plex@N-term; Methylthio(C)@10; iTRAQ4plex(K)@16		-0.00155689	2176.04	726.355	2176.04	726.355	3	27	3.1.1.1130.2	42.395	1.18523	4.01659	1.23486	6.00648	1.63848	4.60444	1206.64	33.84	1201.23	34.54	412.12	21.89	713.07	26.04	0
1	1099.8	1099.8	97.83	90.16	86.23	P01023	A2MG_HUMAN Alpha-2-macroglobulin OS=Homo sapiens GN=A2M PE=1 SV=2	0	auto - discordant peptide type	2	99	FSPSQSLPASHAHLR	No iTRAQ4plex@N-term	cleaved S-F@N-term	0.0209479	1633.85	817.934	1633.83	817.924	2	20	16.1.1.1346.5	50.0672	1.35961	15.4891	1.24755	23.808	0.824008	23.6907	75.64	8.49	86.38	9.22	26.1	5.48	22.48	4.69	0
1	1099.8	1099.8	97.83	90.16	86.23	P01023	A2MG_HUMAN Alpha-2-macroglobulin OS=Homo sapiens GN=A2M PE=1 SV=2	0	auto - discordant peptide type	2	99	FSSTQDTVVALHALSK	No iTRAQ4plex@N-term; iTRAQ4plex(K)@16	cleaved G-F@N-term	0.00856943	1847	924.507	1846.99	924.503	2	24	44.1.1.1265.8	51.8594	1.08906	20.4381			0.974062	27.2889	48.56	6.78	44.42	6.63	4.04	2.65	17.06	4	0
1	1099.8	1099.8	97.83	90.16	86.23	P01023	A2MG_HUMAN Alpha-2-macroglobulin OS=Homo sapiens GN=A2M PE=1 SV=2	0	auto - discordant peptide type	2	99	FTVLQDVPVR	iTRAQ4plex@N-term	cleaved F-F@N-term	-0.0274761	1316.73	659.372	1316.76	659.386	2	16	17.1.1.1415.2	46.2065	3.83792	3.04653	1.10994	6.60879	0.741987	5.81086	1386.06	37.11	4468.13	64.95	425.51	25.71	370.93	19.13	0
1	1099.8	1099.8	97.83	90.16	86.23	P01023	A2MG_HUMAN Alpha-2-macroglobulin OS=Homo sapiens GN=A2M PE=1 SV=2	0	auto - discordant peptide type	2	99	FVELTMPYSVIR	iTRAQ4plex@N-term; Oxidation(M)@6	cleaved F-F@N-term	-0.0267958	1613.83	807.924	1613.86	807.938	2	15	20.1.1.1483.2	54.7979	1.23998	4.59485	2.35322	5.33434	1.80532	5.19382	904.38	29.31	941.92	30.68	588.63	24.94	588.87	23.9	0
1	1099.8	1099.8	97.83	90.16	86.23	P01023	A2MG_HUMAN Alpha-2-macroglobulin OS=Homo sapiens GN=A2M PE=1 SV=2	0	auto - discordant peptide type	2	99	GCFYQQVK	iTRAQ4plex@N-term; Methylthio(C)@2; iTRAQ4plex(K)@8	cleaved H-G@N-term	0.00869195	1305.65	653.834	1305.65	653.83	2	14	20.1.1.1302.2	36.4845	1.12591	4.15871	1.76166	5.22635	1.53893	4.81027	1160.45	33.17	1097.43	33.15	565.43	24.74	644.11	24.92	0
1	1099.8	1099.8	97.83	90.16	86.23	P01023	A2MG_HUMAN Alpha-2-macroglobulin OS=Homo sapiens GN=A2M PE=1 SV=2	0	auto - shared MS/MS	2	99	GEAFTLK	iTRAQ4plex@N-term; iTRAQ4plex(K)@7		-0.00420925	1052.61	1053.61	1052.61	1053.62	1	12	3.1.1.988.3	28.0624	1.02257	6.76921	1.38546	9.16741	1.8511	7.1627	461.85	20.9	396.68	19.97	176.98	14.11	308.35	17.12	0
1	1099.8	1099.8	97.83	90.16	86.23	P01023	A2MG_HUMAN Alpha-2-macroglobulin OS=Homo sapiens GN=A2M PE=1 SV=2	1	auto	2	99	GEAFTLKATVLNYLPK	iTRAQ4plex@N-term; iTRAQ4plex(K)@7; iTRAQ4plex(K)@16	missed K-A@7	0.0277639	2196.32	733.113	2196.29	733.103	3	27	17.1.1.1582.2	63.7323	0.595859	7.03505	1.23373	8.14426	1.60785	6.4555	618.7	24.1	309.65	18.14	211.12	15.1	358.79	18.47	0
1	1099.8	1099.8	97.83	90.16	86.23	P01023	A2MG_HUMAN Alpha-2-macroglobulin OS=Homo sapiens GN=A2M PE=1 SV=2	0	auto - discordant peptide type	2	99	GEAFTLKATVLNYLPKCIR	No iTRAQ4plex@N-term; iTRAQ4plex(K)@7; iTRAQ4plex(K)@16; Methylthio(C)@17	missed K-A@7; missed K-C@16	0.0121248	2470.38	824.467	2470.37	824.463	3	27	18.1.1.1639.2	72.2624	0.76093	12.7316	0.74611	20.5128	0.92608	15.5368	157.15	12.17	100.44	10.15	32.43	6.16	52.49	7.07	0
1	1099.8	1099.8	97.83	90.16	86.23	P01023	A2MG_HUMAN Alpha-2-macroglobulin OS=Homo sapiens GN=A2M PE=1 SV=2	0	auto - discordant peptide type	2	99	GEAFTLKATVLNYLPKCIRV	iTRAQ4plex@N-term; iTRAQ4plex(K)@7; iTRAQ4plex(K)@16; No Methylthio(C)@17; Arg->Gln@19	cleaved V-S@C-term; missed K-A@7; missed K-C@16; missed R-V@19	0.0726682	2639.58	660.903	2639.51	660.884	4	21	17.1.1.1586.6	64.2442	0.781718	11.855	1.75576	13.1324	1.37285	12.7063	179.38	13	117.78	11.05	87.11	9.54	88.82	9.27	0
1	1099.8	1099.8	97.83	90.16	86.23	P01023	A2MG_HUMAN Alpha-2-macroglobulin OS=Homo sapiens GN=A2M PE=1 SV=2	0	auto - discordant peptide type	2	99	GFPGPLNDQDDEDCINR	iTRAQ4plex@N-term; Methylthio(C)@14	cleaved T-G@N-term	0.0101857	2093.9	1047.96	2093.89	1047.95	2	17	39.1.1.1220.4	49.1508	0.611438	22.7932	0.695679	35.0555	1.22471	23.1508	57.48	7.35	29.52	5.57	11.06	3.61	25.39	4.9	0
1	1099.8	1099.8	97.83	90.16	86.23	P01023	A2MG_HUMAN Alpha-2-macroglobulin OS=Homo sapiens GN=A2M PE=1 SV=2	0	auto - discordant peptide type	2	99	GFSSTQDTVVALHALSK	No iTRAQ4plex@N-term; iTRAQ4plex(K)@17	cleaved G-G@N-term	0.00313568	1904.02	953.015	1904.01	953.014	2	28	10.1.1.1202.5	51.9415	0.959547	15.6186	1.01193	23.7421	1.1617	18.9386	89.93	9.22	72.48	8.54	25.17	5.39	37.68	6	0
1	1099.8	1099.8	97.83	90.16	86.23	P01023	A2MG_HUMAN Alpha-2-macroglobulin OS=Homo sapiens GN=A2M PE=1 SV=2	0	auto - discordant peptide type	2	99	GFYESDVMGR	No iTRAQ4plex@N-term; Dethiomethyl(M)@8	cleaved V-G@N-term	0.0291892	1111.52	1112.53	1111.49	1112.5	1	14	9.1.1.885.5	27.2184	1.60097	18.1013	0.787853	37.2405	0.963322	26.863	51.26	7	68.93	8.19	11.17	3.87	17.81	4.12	0
1	1099.8	1099.8	97.83	90.16	86.23	P01023	A2MG_HUMAN Alpha-2-macroglobulin OS=Homo sapiens GN=A2M PE=1 SV=2	0	auto - discordant peptide type	2	99	GGFSSTQDTVVALHALSK	No iTRAQ4plex@N-term; iTRAQ4plex(K)@18	cleaved Q-G@N-term	0.0134697	1961.05	981.531	1961.03	981.524	2	28	3.1.1.1211.6	50.8895	0.920596	14.358	0.752874	25.0841	1.31944	16.3868	109.06	10.15	84.33	9.22	22.71	5.29	51.9	7	0
1	1099.8	1099.8	97.83	90.16	86.23	P01023	A2MG_HUMAN Alpha-2-macroglobulin OS=Homo sapiens GN=A2M PE=1 SV=2	0	auto - discordant peptide type	2	99	GGVEDEVTLSAY	iTRAQ4plex@N-term	cleaved Y-I@C-term	0.0214115	1382.69	692.352	1382.67	692.342	2	15	5.1.1.1185.3	45.2867	0.524099	31.3751			1.56669	27.5466	34.12	5.66	15.02	4	3.59	2.24	19.28	4.24	0
1	1099.8	1099.8	97.83	90.16	86.23	P01023	A2MG_HUMAN Alpha-2-macroglobulin OS=Homo sapiens GN=A2M PE=1 SV=2	0	no quant - weak signal	2	99	GGVEDEVTLSAYITIALLEIPLTVTHPVVR	iTRAQ4plex@N-term		0.0228573	3348.89	1117.3	3348.87	1117.3	3	20	18.1.1.1739.5	81.3602							1.06	1	0.98	1	0.98	1	1.03	1	0
1	1099.8	1099.8	97.83	90.16	86.23	P01023	A2MG_HUMAN Alpha-2-macroglobulin OS=Homo sapiens GN=A2M PE=1 SV=2	0	auto - discordant peptide type	2	99	GHFSISIPVK	iTRAQ4plex@N-term; iTRAQ4plex(K)@10		-2.00416	1369.81	1370.82	1371.81	1372.82	1	15	19.1.1.1323.3	36.6555	0.299412	18.8998	0.345106	29.4503	0.754034	16.7767	156.31	12.08	39.31	6.78	14.92	4.24	42.51	6.33	0
1	1099.8	1099.8	97.83	90.16	86.23	P01023	A2MG_HUMAN Alpha-2-macroglobulin OS=Homo sapiens GN=A2M PE=1 SV=2	0	auto - discordant peptide type	2	99	GHFSISIPVKSDIAPVAR	No iTRAQ4plex@N-term; iTRAQ4plex(K)@10	missed K-S@10	0.0267044	2037.18	680.066	2037.15	680.057	3	23	14.1.1.1211.4	44.5076	2.6107	13.6931	1.03108	28.4073	1.71661	18.2527	75.04	8.54	164.55	12.53	21.4	5.57	46.46	6.63	0
1	1099.8	1099.8	97.83	90.16	86.23	P01023	A2MG_HUMAN Alpha-2-macroglobulin OS=Homo sapiens GN=A2M PE=1 SV=2	0	auto - discordant peptide type	2	99	GIPFFGQVR	iTRAQ4plex@N-term	cleaved Q-G@N-term	-0.0189885	1163.64	582.826	1163.66	582.836	2	16	26.1.1.1674.2	54.6287	0.947188	5.48861	0.795089	9.41609	1.30738	6.34138	733.39	26.32	583.47	24.23	161.28	14.04	345.82	18.08	0
1	1099.8	1099.8	97.83	90.16	86.23	P01023	A2MG_HUMAN Alpha-2-macroglobulin OS=Homo sapiens GN=A2M PE=1 SV=2	0	auto - discordant peptide type	2	99	GITYTPVSSTNEK	iTRAQ4plex@N-term; iTRAQ4plex(K)@13	cleaved N-G@N-term	0.0107277	1683.9	842.959	1683.89	842.953	2	19	10.1.1.959.2	26.94	0.870816	11.3555	1.25252	15.0767	1.22672	13.1151	181.22	13.08	132.55	11.62	62.78	8.31	80.18	8.78	0
1	1099.8	1099.8	97.83	90.16	86.23	P01023	A2MG_HUMAN Alpha-2-macroglobulin OS=Homo sapiens GN=A2M PE=1 SV=2	0	auto - discordant peptide type	2	99	GITYTPVSSTNEKDMYSFLEDMGLK	iTRAQ4plex@N-term; iTRAQ4plex(K)@13; iTRAQ4plex(K)@25	cleaved N-G@N-term	0.00130863	3257.62	1086.88	3257.62	1086.88	3	30	9.1.1.1245.3	65.0117	0.966029	4.22956	1.00424	6.48168	1.32904	4.8961	1221.93	33.99	991.48	31.59	339.4	19.87	585.73	23.6	0
1	1099.8	1099.8	97.83	90.16	86.23	P01023	A2MG_HUMAN Alpha-2-macroglobulin OS=Homo sapiens GN=A2M PE=1 SV=2	0	auto - discordant peptide type	2	99	GKPVPGHVTVSICR	iTRAQ4plex@N-term; iTRAQ4plex(K)@2; Methylthio(C)@13	cleaved Y-G@N-term	0.0336668	1783.02	595.346	1782.98	595.335	3	21	85.1.1.1515.4	32.2537	1.05095	8.44945	1.28693	11.8386	1.21551	10.3794	291.56	16.61	257.37	16.06	103.78	10.77	127.82	11.09	0
1	1099.8	1099.8	97.83	90.16	86.23	P01023	A2MG_HUMAN Alpha-2-macroglobulin OS=Homo sapiens GN=A2M PE=1 SV=2	0	auto - discordant peptide type	2	99	GLGISSTASLR	iTRAQ4plex@N-term	cleaved A-G@N-term	-0.0146991	1204.68	603.345	1204.69	603.352	2	19	19.1.1.1271.2	31.4627	0.526078	4.91219	0.805125	6.53507	1.12938	4.84058	1394.7	36.17	616.28	25.71	310.58	18.63	568.11	23.22	0
1	1099.8	1099.8	97.83	90.16	86.23	P01023	A2MG_HUMAN Alpha-2-macroglobulin OS=Homo sapiens GN=A2M PE=1 SV=2	0	auto - discordant peptide type	2	99	GLLVKQEDMK	No iTRAQ4plex@N-term; iTRAQ4plex(K)@5; iTRAQ4plex(K)@10	cleaved H-G@N-term; missed K-Q@5	0.0339463	1447.87	724.94	1447.83	724.923	2	16	11.1.1.822.4	19.8861	0.758792	4.70738	0.799505	7.41847	1.51428	4.81137	1152.12	32.94	734.29	27.46	254.77	17.44	629.24	24.35	0
1	1099.8	1099.8	97.83	90.16	86.23	P01023	A2MG_HUMAN Alpha-2-macroglobulin OS=Homo sapiens GN=A2M PE=1 SV=2	0	auto - discordant peptide type	2	99	GLYTYGKPVPGHVTVSICR	No iTRAQ4plex@N-term; iTRAQ4plex(K)@7; Methylthio(C)@18	cleaved C-G@N-term	0.0179983	2236.18	746.401	2236.16	746.395	3	19	19.1.1.1404.2	44.056	1.40421	21.4382	1.23527	33.9655	1.96095	24.2844	38.84	6.08	45.81	6.71	13.27	4	27.47	5.1	0
1	1099.8	1099.8	97.83	90.16	86.23	P01023	A2MG_HUMAN Alpha-2-macroglobulin OS=Homo sapiens GN=A2M PE=1 SV=2	0	no quant - weak signal	2	99	GNTWLTAFVLK	No iTRAQ4plex@N-term; iTRAQ4plex(K)@11	cleaved Q-G@N-term	-0.00602427	1392.78	1393.79	1392.79	1393.8	1	13	20.1.1.1598.5	66.3806							17.86	4.12	20.36	4.47	4.58	2.45	14.9	3.74	0
1	1099.8	1099.8	97.83	90.16	86.23	P01023	A2MG_HUMAN Alpha-2-macroglobulin OS=Homo sapiens GN=A2M PE=1 SV=2	1	auto	2	99	GPTQEFKK	iTRAQ4plex@N-term; iTRAQ4plex(K)@7; iTRAQ4plex(K)@8	missed K-K@7	0.0103327	1365.81	456.277	1365.8	456.273	3	13	3.1.1.878.2	16.9657	0.908088	3.07988	0.935711	4.78714	1.40841	3.4261	2393.43	47.54	1825.56	42.97	619.43	26.98	1215.8	33.94	0
1	1099.8	1099.8	97.83	90.16	86.23	P01023	A2MG_HUMAN Alpha-2-macroglobulin OS=Homo sapiens GN=A2M PE=1 SV=2	0	auto - discordant peptide type	2	99	GQLNSHGCFYQQVK	iTRAQ4plex@N-term; Methylthio(C)@8; iTRAQ4plex(K)@14	cleaved S-G@N-term	0.0478711	1941.99	648.338	1941.94	648.322	3	15	16.1.1.1181.6	33.4243	0.724645	12.5834	1.00049	17.1954	0.968522	14.873	166.81	12.53	101.53	10.25	46.16	7.14	58.27	7.48	0
1	1099.8	1099.8	97.83	90.16	86.23	P01023	A2MG_HUMAN Alpha-2-macroglobulin OS=Homo sapiens GN=A2M PE=1 SV=2	0	auto - discordant peptide type	2	99	GRKDTVIKPLLVEPEGLEK	No iTRAQ4plex@N-term; Lys->Thr@3; iTRAQ4plex(K)@8; iTRAQ4plex(K)@19	cleaved H-G@N-term; missed R-K@2	0.0486716	2381.43	1191.72	2381.38	1191.7	2	26	9.1.1.1054.4	44.6392	2.22459	10.409	1.13521	19.5096	1.42324	14.3935	136.6	11.49	255.24	15.65	42.89	7.55	70.12	8.19	0
1	1099.8	1099.8	97.83	90.16	86.23	P01023	A2MG_HUMAN Alpha-2-macroglobulin OS=Homo sapiens GN=A2M PE=1 SV=2	0	auto - discordant peptide type	2	99	GRTEHPFTVEEFVLPK	No iTRAQ4plex@N-term; Arg->Ala@2; iTRAQ4plex(K)@16	cleaved G-G@N-term; missed R-T@2	-0.0171788	1943.99	973.004	1944.01	973.013	2	25	16.1.1.1486.3	65.0084	0.875703	10.2994	1.13979	14.2147	0.831842	13.8134	219.35	14.39	161.34	12.81	69.15	8.72	65.81	8	0
1	1099.8	1099.8	97.83	90.16	86.23	P01023	A2MG_HUMAN Alpha-2-macroglobulin OS=Homo sapiens GN=A2M PE=1 SV=2	0	auto - discordant peptide type	2	99	GTHGLLVKQEDMK	iTRAQ4plex@N-term; Gly->Glu@1; iTRAQ4plex(K)@8; iTRAQ4plex(K)@13	cleaved T-G@N-term; missed K-Q@8	-0.0823727	1959	654.007	1959.08	654.035	3	19	9.1.1.855.2	24.2139	0.697705	4.60158	0.769125	7.14065	1.46967	4.61234	1278.81	34.68	749.42	27.86	272.04	17.97	677.86	25.29	0
1	1099.8	1099.8	97.83	90.16	86.23	P01023	A2MG_HUMAN Alpha-2-macroglobulin OS=Homo sapiens GN=A2M PE=1 SV=2	0	auto - discordant peptide type	2	99	GTVVELTGR	iTRAQ4plex@N-term	cleaved E-G@N-term	0.000906841	1074.62	538.316	1074.62	538.315	2	15	83.1.1.1246.4	27.0549	1.23262	12.601	1.13459	19.9109	1.7286	14.3539	120.04	10.68	124.28	11.09	37.67	6.71	74.84	8.43	0
1	1099.8	1099.8	97.83	90.16	86.23	P01023	A2MG_HUMAN Alpha-2-macroglobulin OS=Homo sapiens GN=A2M PE=1 SV=2	0	auto - discordant peptide type	2	99	GVPIPNK	iTRAQ4plex@N-term; Lys->Gln@7		0.0299906	867.524	868.531	867.494	868.501	1	11	17.1.1.1109.4	19.7374	1.01819	8.66539	1.04759	13.2551	1.31915	10.2275	282.21	16.34	241.35	15.56	81.77	9.75	134.27	11.32	0
1	1099.8	1099.8	97.83	90.16	86.23	P01023	A2MG_HUMAN Alpha-2-macroglobulin OS=Homo sapiens GN=A2M PE=1 SV=2	0	auto - discordant peptide type	2	99	GVPIPNKVIF	iTRAQ4plex@N-term; iTRAQ4plex(K)@7	cleaved F-I@C-term; missed K-V@7	0.00588842	1370.86	686.437	1370.85	686.434	2	15	25.1.1.1570.3	52.9232	1.25344	11.8849	1.04073	19.5326	1.19217	15.4179	133.68	11.27	140.74	11.79	38.48	6.78	57.48	7.42	0
1	1099.8	1099.8	97.83	90.16	86.23	P01023	A2MG_HUMAN Alpha-2-macroglobulin OS=Homo sapiens GN=A2M PE=1 SV=2	1	auto	2	99	GVPIPNKVIFIR	iTRAQ4plex@N-term; iTRAQ4plex(K)@7	missed K-V@7	-0.00395494	1640.03	547.685	1640.04	547.687	3	19	21.1.1.1406.2	48.3127	1.15823	4.36493	0.988191	7.28482	2.05912	4.63005	1033.26	31.3	1005.2	31.59	282.41	18.71	767.37	26.87	0
1	1099.8	1099.8	97.83	90.16	86.23	P01023	A2MG_HUMAN Alpha-2-macroglobulin OS=Homo sapiens GN=A2M PE=1 SV=2	0	no quant - weak signal	2	99	GYLNTGYQR	No iTRAQ4plex@N-term	cleaved I-G@N-term	0.0020879	1070.52	1071.52	1070.51	1071.52	1	13	85.1.1.1535.3	34.7183							7.25	2.65	13.3	3.61	9.84	3.16	3.83	2	0
1	1099.8	1099.8	97.83	90.16	86.23	P01023	A2MG_HUMAN Alpha-2-macroglobulin OS=Homo sapiens GN=A2M PE=1 SV=2	0	no quant - weak signal	2	99	HCVAFAVPK	No iTRAQ4plex@N-term; Methylthio(C)@2; iTRAQ4plex(K)@9	cleaved L-H@N-term	-0.0023782	1160.59	581.304	1160.6	581.305	2	14	50.1.1.1462.7	75.7439							20.11	4.36	15.91	4	3.9	2.24	11.72	3.32	0
1	1099.8	1099.8	97.83	90.16	86.23	P01023	A2MG_HUMAN Alpha-2-macroglobulin OS=Homo sapiens GN=A2M PE=1 SV=2	0	auto - discordant peptide type	2	99	HFSISIPVKSDIAPVAR	iTRAQ4plex@N-term; Ser->Asp@3; iTRAQ4plex(K)@9	cleaved G-H@N-term; missed K-S@9	-0.0465872	2152.18	718.4	2152.22	718.416	3	19	14.1.1.1271.2	50.7963	1.73523	7.24589	0.813734	15.0208	0.879354	11.3582	308.93	17.2	450.26	20.88	69.53	9.7	97.98	9.7	0
1	1099.8	1099.8	97.83	90.16	86.23	P01023	A2MG_HUMAN Alpha-2-macroglobulin OS=Homo sapiens GN=A2M PE=1 SV=2	0	auto - discordant peptide type	2	99	HGLLVKQEDMK	No iTRAQ4plex@N-term; iTRAQ4plex(K)@6; iTRAQ4plex(K)@11	cleaved T-H@N-term; missed K-Q@6	0.0176818	1584.91	529.31	1584.89	529.304	3	18	11.1.1.822.5	19.9047	0.771605	9.4709	0.848329	14.4914	1.29006	10.2914	281.33	16.28	182.33	13.67	66.01	8.77	130.9	11.14	0
1	1099.8	1099.8	97.83	90.16	86.23	P01023	A2MG_HUMAN Alpha-2-macroglobulin OS=Homo sapiens GN=A2M PE=1 SV=2	0	auto - discordant peptide type	2	99	HNVYINGITYTPVSSTNEK	No iTRAQ4plex@N-term; Deamidated(N)@6; iTRAQ4plex(K)@19		0.0307274	2281.17	761.396	2281.13	761.386	3	21	9.1.1.931.5	31.9235	1.35078	12.3322	1.43999	17.7994	1.19569	16.3335	119.79	10.68	135.91	11.58	47.71	7.35	51.66	7.07	0
1	1099.8	1099.8	97.83	90.16	86.23	P01023	A2MG_HUMAN Alpha-2-macroglobulin OS=Homo sapiens GN=A2M PE=1 SV=2	0	auto - discordant peptide type	2	99	HNVYINGITYTPVSSTNEKDMYSFLEDMGLK	No iTRAQ4plex@N-term; Deamidated(N)@6; iTRAQ4plex(K)@19; iTRAQ4plex(K)@31		0.0188679	3854.88	1285.97	3854.86	1285.96	3	21	9.1.1.1251.3	65.6223	0.716473	17.1325	0.60799	30.4639	1.33703	17.8899	90.33	9.22	54.36	7.48	15.19	4.36	43.56	6.4	0
1	1099.8	1099.8	97.83	90.16	86.23	P01023	A2MG_HUMAN Alpha-2-macroglobulin OS=Homo sapiens GN=A2M PE=1 SV=2	0	no quant - weak signal	2	99	HTEAQIQEEGTVVELTGR	iTRAQ4plex@N-term; Dehydrated(T)@2; Glu->Asp@3	cleaved L-H@N-term	-0.052725	2108.01	1055.01	2108.06	1055.04	2	26	3.1.1.1233.2	53.1068							6.19	2.45	12.49	3.46	3.33	2	5.23	2.24	0
1	1099.8	1099.8	97.83	90.16	86.23	P01023	A2MG_HUMAN Alpha-2-macroglobulin OS=Homo sapiens GN=A2M PE=1 SV=2	0	auto - discordant peptide type	2	99	HTETTEK	No iTRAQ4plex@N-term; iTRAQ4plex(K)@7	cleaved L-H@N-term	0.00715202	988.502	989.509	988.495	989.502	1	11	45.1.1.1001.5	42.3537	0.721203	10.2588	1.06457	13.6616	1.22143	11.1151	251.83	15.39	152.55	12.57	74.15	9.06	110.94	10.3	0
1	1099.8	1099.8	97.83	90.16	86.23	P01023	A2MG_HUMAN Alpha-2-macroglobulin OS=Homo sapiens GN=A2M PE=1 SV=2	0	auto - discordant peptide type	2	99	HVEEPHTETVR	No iTRAQ4plex@N-term	cleaved V-H@N-term	0.0185911	1332.66	445.228	1332.64	445.221	3	15	3.1.1.900.2	19.188	1.18518	20.9949	1.88536	26.1471	1.75652	23.6277	44.26	6.48	44.06	6.63	23.08	5	28.04	5.2	0
1	1099.8	1099.8	97.83	90.16	86.23	P01023	A2MG_HUMAN Alpha-2-macroglobulin OS=Homo sapiens GN=A2M PE=1 SV=2	0	auto - discordant peptide type	2	99	HYDGSYSTFGER	No iTRAQ4plex@N-term		0.00452269	1417.59	709.804	1417.59	709.802	2	15	3.1.1.921.4	21.4136	0.617504	27.0489	0.696289	41.4126	0.936307	30.5013	40.45	6.16	20.98	4.69	7.79	3	13.66	3.61	0
1	1099.8	1099.8	97.83	90.16	86.23	P01023	A2MG_HUMAN Alpha-2-macroglobulin OS=Homo sapiens GN=A2M PE=1 SV=2	0	no quant - weak signal	2	99	IALLEIPLTVTHPVVR	iTRAQ4plex@N-term	cleaved T-I@N-term	0.00448583	1914.18	639.068	1914.18	639.067	3	15	24.1.1.1681.2	69.3035							15.7	3.87	20.43	4.47	7.03	2.83	8.29	2.83	0
1	1099.8	1099.8	97.83	90.16	86.23	P01023	A2MG_HUMAN Alpha-2-macroglobulin OS=Homo sapiens GN=A2M PE=1 SV=2	0	no quant - weak signal	2	99	IAQWQSF	No iTRAQ4plex@N-term	cleaved F-Q@C-term	-0.0187887	878.41	879.417	878.429	879.436	1	11	19.1.1.1418.2	45.5476							26.84	5	3.5	2.24	5.81	2.45	9.47	3	0
1	1099.8	1099.8	97.83	90.16	86.23	P01023	A2MG_HUMAN Alpha-2-macroglobulin OS=Homo sapiens GN=A2M PE=1 SV=2	0	auto - discordant peptide type	2	99	IAQWQSFQLEGGLK	No iTRAQ4plex@N-term; iTRAQ4plex(K)@14		-0.00316055	1747.93	874.975	1747.94	874.976	2	25	3.1.1.1221.2	51.8309	0.822029	9.45089	0.693132	16.5204	1.305	10.4334	270.46	15.97	186.74	13.78	51.85	8	127.3	10.95	0
1	1099.8	1099.8	97.83	90.16	86.23	P01023	A2MG_HUMAN Alpha-2-macroglobulin OS=Homo sapiens GN=A2M PE=1 SV=2	0	auto - discordant peptide type	2	99	IAQWQSFQLEGGLKQFSFPLSSEPFQGSYK	iTRAQ4plex@N-term; iTRAQ4plex(K)@14; iTRAQ4plex(K)@30	missed K-Q@14	-0.955604	3865.05	1289.36	3866	1289.68	3	25	15.1.1.1565.2	71.5123	1.30388	12.7157	1.34521	18.9139	2.01674	14.0224	114.63	10.44	125.54	11.14	42.65	7.07	83.38	8.89	0
1	1099.8	1099.8	97.83	90.16	86.23	P01023	A2MG_HUMAN Alpha-2-macroglobulin OS=Homo sapiens GN=A2M PE=1 SV=2	0	no quant - weak signal	2	99	IGYLNTGYQR	No iTRAQ4plex@N-term	cleaved A-I@N-term	-0.0107415	1183.59	1184.6	1183.6	1184.61	1	12	21.1.1.1508.4	58.9481							4.29	2	0.78	1	0.89	1	3.2	1.73	0
1	1099.8	1099.8	97.83	90.16	86.23	P01023	A2MG_HUMAN Alpha-2-macroglobulin OS=Homo sapiens GN=A2M PE=1 SV=2	0	auto - discordant peptide type	2	99	ILNGGTLLGLK	No iTRAQ4plex@N-term; Deamidated(N)@3; iTRAQ4plex(K)@11	cleaved Y-I@N-term	-0.00634256	1242.76	622.388	1242.77	622.391	2	15	19.1.1.1469.4	50.7955	0.927185	14.0562	0.906752	22.1704	0.969967	18.0475	113.28	10.34	88.22	9.43	28.41	5.74	39.63	6.17	0
1	1099.8	1099.8	97.83	90.16	86.23	P01023	A2MG_HUMAN Alpha-2-macroglobulin OS=Homo sapiens GN=A2M PE=1 SV=2	0	no quant - weak signal	2	99	ITIALLEIPLTVTHPVVR	No iTRAQ4plex@N-term	cleaved Y-I@N-term	0.0315259	1984.24	662.421	1984.21	662.41	3	16	24.1.1.1730.2	73.5877							11.7	3.32	6.68	2.65	4.8	2.24	4.09	2	0
1	1099.8	1099.8	97.83	90.16	86.23	P01023	A2MG_HUMAN Alpha-2-macroglobulin OS=Homo sapiens GN=A2M PE=1 SV=2	0	auto - discordant peptide type	2	99	IYAVLPTGDVIGDSAK	iTRAQ4plex@N-term; Oxidation(Y)@2; Val->Trp@4; iTRAQ4plex(K)@16	cleaved L-I@N-term	0.000712347	2009.07	1005.54	2009.07	1005.54	2	18	13.1.1.1504.3	79.2899	0.571953	7.08545	0.768236	10.0393	1.20667	7.04864	626.45	24.25	300.95	17.86	133.11	12.33	272.64	16.06	0
1	1099.8	1099.8	97.83	90.16	86.23	P01023	A2MG_HUMAN Alpha-2-macroglobulin OS=Homo sapiens GN=A2M PE=1 SV=2	0	auto - discordant peptide type	2	99	IYKPGQTVK	iTRAQ4plex@N-term; Ile->Gln@1; iTRAQ4plex(K)@3; iTRAQ4plex(K)@9	cleaved S-I@N-term	-0.0350848	1479.84	740.928	1479.88	740.946	2	16	19.1.1.1279.2	32.2706	0.92094	3.57248	0.917795	5.64488	1.47956	3.9266	1762.86	40.8	1363.63	37.11	447.5	23.04	940.73	29.84	0
1	1099.8	1099.8	97.83	90.16	86.23	P01023	A2MG_HUMAN Alpha-2-macroglobulin OS=Homo sapiens GN=A2M PE=1 SV=2	0	auto - discordant peptide type	2	99	KALLAYAFALAGNQDK	iTRAQ4plex@N-term; Lys->Ala@1; iTRAQ4plex(K)@16	cleaved T-K@N-term; missed K-A@1	0.00354969	1924.07	963.042	1924.07	963.04	2	16	14.1.1.1475.2	72.3026	0.996494	18.5979	2.09085	21.0481	1.79625	19.7641	62.39	7.68	52.22	7.28	36.08	6.16	40.42	6.25	0
1	1099.8	1099.8	97.83	90.16	86.23	P01023	A2MG_HUMAN Alpha-2-macroglobulin OS=Homo sapiens GN=A2M PE=1 SV=2	0	auto - discordant peptide type	2	99	KALLAYAFALAGNQDKR	iTRAQ4plex@N-term; Lys->Gln@1; iTRAQ4plex(K)@16	cleaved T-K@N-term; missed K-A@1; missed K-R@16	0.0461118	2137.23	713.419	2137.19	713.404	3	17	15.1.1.1374.3	51.1119	0.794284	13.3922	0.745589	22.0954	1.14594	15.3114	137.96	11.4	92.04	9.7	28.45	5.83	57.02	7.35	0
1	1099.8	1099.8	97.83	90.16	86.23	P01023	A2MG_HUMAN Alpha-2-macroglobulin OS=Homo sapiens GN=A2M PE=1 SV=2	0	auto - discordant peptide type	2	99	KDNSVHWERPQKPK	iTRAQ4plex@N-term; iTRAQ4plex(K)@1; Deamidated(N)@3; iTRAQ4plex(K)@12; iTRAQ4plex(K)@14		0.0001812	2325.3	776.109	2325.3	776.109	3	20	43.1.1.915.3	16.7069	0.753696	5.11062	0.976594	7.2074	1.18018	5.68858	983.37	30.43	622.53	25.32	265.62	17.29	418.58	19.98	0
1	1099.8	1099.8	97.83	90.16	86.23	P01023	A2MG_HUMAN Alpha-2-macroglobulin OS=Homo sapiens GN=A2M PE=1 SV=2	0	auto - discordant peptide type	2	99	KDTVIKPLLVE	iTRAQ4plex@N-term; iTRAQ4plex(K)@1; iTRAQ4plex(K)@6; Dehydrated(E)@11	cleaved E-P@C-term	-0.00697027	1668.05	557.023	1668.06	557.026	3	17	9.1.1.971.4	36.1056	1.23732	5.2362	1.23043	7.94784	1.60346	6.11752	693.85	25.67	721.1	26.72	236.13	16.61	401.27	19.55	0
1	1099.8	1099.8	97.83	90.16	86.23	P01023	A2MG_HUMAN Alpha-2-macroglobulin OS=Homo sapiens GN=A2M PE=1 SV=2	0	auto - discordant peptide type	2	99	KDTVIKPLLVEPEGLEK	iTRAQ4plex@N-term; Lys->Gln@1; iTRAQ4plex(K)@6; iTRAQ4plex(K)@17		0.0501335	2339.42	780.813	2339.37	780.797	3	25	3.1.1.1132.3	42.6282	0.789635	6.01269	0.89527	9.03781	1.28379	6.59514	687.71	25.46	456.12	21.61	170.29	14.04	318.43	17.38	0
1	1099.8	1099.8	97.83	90.16	86.23	P01023	A2MG_HUMAN Alpha-2-macroglobulin OS=Homo sapiens GN=A2M PE=1 SV=2	0	auto - discordant peptide type	2	99	KDTVIKPLLVEPEGLEKETTFNSLLCPSGGEVSEELSLK	iTRAQ4plex@N-term; iTRAQ4plex(K)@1; Lys->Gln@6; iTRAQ4plex(K)@17; Methylthio(C)@26; iTRAQ4plex(K)@39		-0.00371234	4850.56	1213.65	4850.57	1213.65	4	21	9.1.1.1203.6	60.6806	0.972563	26.1805			1.48373	29.2099	31.73	5.48	25.92	5.1	6.28	2.83	16.98	4	0
1	1099.8	1099.8	97.83	90.16	86.23	P01023	A2MG_HUMAN Alpha-2-macroglobulin OS=Homo sapiens GN=A2M PE=1 SV=2	0	auto - discordant peptide type	2	99	KDTVIKPLLVEPEGLEKETTFNSLLCPSGGEVSEELSLKLPPNVVEESAR	iTRAQ4plex@N-term; No iTRAQ4plex(K)@1; iTRAQ4plex(K)@6; iTRAQ4plex(K)@17; Methylthio(C)@26; iTRAQ4plex(K)@39; Deamidated(N)@43	missed K-L@39	0.1147	6043.33	1209.67	6043.21	1209.65	5	17	9.1.1.1235.4	63.9306	0.966716	17.7989	0.620374	35.8672	1.85176	18.4758	68.77	8.06	55.84	7.48	11.8	4	45.93	6.56	0
1	1099.8	1099.8	97.83	90.16	86.23	P01023	A2MG_HUMAN Alpha-2-macroglobulin OS=Homo sapiens GN=A2M PE=1 SV=2	0	auto - discordant peptide type	2	99	KFSGQLNSHGCFYQQVK	iTRAQ4plex@N-term; Lys->Gln@1; Methylthio(C)@11; iTRAQ4plex(K)@17	cleaved E-K@N-term; missed K-F@1	-0.00288843	2304.1	769.04	2304.1	769.041	3	16	53.1.1.1494.5	51.2825	1.31834	17.1021	1.48163	24.2015	1.17972	22.6275	63.08	7.75	69.85	8.31	25.85	5.39	26.84	5.1	0
1	1099.8	1099.8	97.83	90.16	86.23	P01023	A2MG_HUMAN Alpha-2-macroglobulin OS=Homo sapiens GN=A2M PE=1 SV=2	0	auto - discordant peptide type	2	99	KLSFYYLIMAK	iTRAQ4plex@N-term; Lys->Gln@1; iTRAQ4plex(K)@11	missed K-L@1	0.0360671	1663.96	832.988	1663.93	832.97	2	18	3.1.1.1292.5	59.4431	0.923539	7.61041	0.783004	13.0084	1.22438	8.92826	387.5	19.13	300.59	17.41	83.92	10.1	171.12	12.73	0
1	1099.8	1099.8	97.83	90.16	86.23	P01023	A2MG_HUMAN Alpha-2-macroglobulin OS=Homo sapiens GN=A2M PE=1 SV=2	0	auto - discordant peptide type	2	99	KMCPQLQQYEMHGPEGLR	iTRAQ4plex@N-term; Lys->Ser@1; No Methylthio(C)@3	cleaved P-K@N-term; missed K-M@1	0.0387897	2247.07	750.032	2247.04	750.019	3	23	13.1.1.1089.2	36.2264	1.2138	9.65314	1.41048	13.7028	1.80618	10.8031	206.45	14	210.48	14.46	80.54	9.59	134.49	11.31	0
1	1099.8	1099.8	97.83	90.16	86.23	P01023	A2MG_HUMAN Alpha-2-macroglobulin OS=Homo sapiens GN=A2M PE=1 SV=2	0	auto - discordant peptide type	2	99	KPKMCPQLQQYEMHGPEGLR	iTRAQ4plex@N-term; iTRAQ4plex(K)@1; iTRAQ4plex(K)@3; No Methylthio(C)@5; Gln->Ser@7	missed K-M@3	-0.0268689	2760.4	691.106	2760.42	691.113	4	18	13.1.1.1061.3	33.5267	1.20001	17.3256	0.713315	34.6901	1.65053	19.8393	64.27	7.81	64.78	8	12.68	4.12	38.26	6	0
1	1099.8	1099.8	97.83	90.16	86.23	P01023	A2MG_HUMAN Alpha-2-macroglobulin OS=Homo sapiens GN=A2M PE=1 SV=2	0	auto - discordant peptide type	2	99	KPQYMVLVPSLLHTETTEK	iTRAQ4plex@N-term; iTRAQ4plex(K)@1; Oxidation(M)@5; iTRAQ4plex(K)@19	cleaved G-K@N-term	0.017679	2661.5	666.381	2661.48	666.377	4	26	12.1.1.1251.2	42.9197	0.932149	8.28264	0.670393	15.52	1.36842	9.36856	324.99	17.52	254.45	16	60.26	8.77	160.4	12.29	0
1	1099.8	1099.8	97.83	90.16	86.23	P01023	A2MG_HUMAN Alpha-2-macroglobulin OS=Homo sapiens GN=A2M PE=1 SV=2	0	auto - discordant peptide type	2	99	KQQNAQGGFSSTQDTVVALHALSK	iTRAQ4plex@N-term; iTRAQ4plex(K)@1; iTRAQ4plex(K)@24	cleaved T-K@N-term; missed K-Q@1	-1.07799	2945.51	982.844	2946.59	983.204	3	16	45.1.1.1059.5	49.7862	0.772414	19.0264	1.51906	22.1867	1.09883	22.021	70.07	8.12	45.46	6.86	29.44	5.57	27.77	5.2	0
1	1099.8	1099.8	97.83	90.16	86.23	P01023	A2MG_HUMAN Alpha-2-macroglobulin OS=Homo sapiens GN=A2M PE=1 SV=2	0	auto - discordant peptide type	2	99	KVDLSFSPSQSLPASHAHLR	iTRAQ4plex@N-term; iTRAQ4plex(K)@1	cleaved N-K@N-term; missed K-V@1	0.011968	2464.35	822.459	2464.34	822.455	3	25	15.1.1.1206.3	33.8439	1.02451	11.2433	1.0391	17.3092	1.36039	13.1462	166.98	12.57	143.69	12	47.99	7.48	81.93	8.83	0
1	1099.8	1099.8	97.83	90.16	86.23	P01023	A2MG_HUMAN Alpha-2-macroglobulin OS=Homo sapiens GN=A2M PE=1 SV=2	0	auto - discordant peptide type	2	99	KYSDASDCHGED	iTRAQ4plex@N-term; iTRAQ4plex(K)@1; Methylthio(C)@8	cleaved D-S@C-term; missed K-Y@1	0.00833216	1659.68	554.235	1659.67	554.232	3	15	41.1.1.826.2	17.1933	1.43383	16.8842	0.978193	30.0257	1.36682	21.582	61.91	7.68	74.56	8.54	16.75	4.58	30.52	5.39	0
1	1099.8	1099.8	97.83	90.16	86.23	P01023	A2MG_HUMAN Alpha-2-macroglobulin OS=Homo sapiens GN=A2M PE=1 SV=2	0	auto - discordant peptide type	2	99	KYSDASDCHGEDSQA	iTRAQ4plex@N-term; iTRAQ4plex(K)@1; Methylthio(C)@8; Dehydrated(S)@13	cleaved A-F@C-term; missed K-Y@1	-0.00546564	1927.79	964.901	1927.79	964.903	2	16	8.1.1.911.4	31.4453	0.956835	11.618	1.05592	17.3521	1.43283	13.0655	162.95	12.41	130.96	11.49	47.59	7.42	84.21	8.94	0
1	1099.8	1099.8	97.83	90.16	86.23	P01023	A2MG_HUMAN Alpha-2-macroglobulin OS=Homo sapiens GN=A2M PE=1 SV=2	1	auto	2	99	KYSDASDCHGEDSQAFCEK	iTRAQ4plex@N-term; iTRAQ4plex(K)@1; Methylthio(C)@8; Methylthio(C)@17; iTRAQ4plex(K)@19	missed K-Y@1	0.0215798	2643.13	661.79	2643.11	661.784	4	22	3.1.1.1022.4	31.4475	0.778825	14.8531	0.717819	24.7918	1.0814	17.2291	113.58	10.34	74.3	8.72	22.55	5.2	44.3	6.48	0
1	1099.8	1099.8	97.83	90.16	86.23	P01023	A2MG_HUMAN Alpha-2-macroglobulin OS=Homo sapiens GN=A2M PE=1 SV=2	0	auto - discordant peptide type	2	99	LAGNQDK	No iTRAQ4plex@N-term; iTRAQ4plex(K)@7	cleaved A-L@N-term	-0.026567	888.452	889.459	888.479	889.486	1	11	50.1.1.1494.7	79.3429	0.665112	4.63016	0.802174	6.84483	1.17995	4.92326	1308.2	35.07	730.83	27.59	290.25	18.28	556.74	22.99	0
1	1099.8	1099.8	97.83	90.16	86.23	P01023	A2MG_HUMAN Alpha-2-macroglobulin OS=Homo sapiens GN=A2M PE=1 SV=2	0	auto - discordant peptide type	2	99	LAYAFALAGNQDK	iTRAQ4plex@N-term; Phe->Trp@5; iTRAQ4plex(K)@13	cleaved L-L@N-term	-0.0333973	1707.89	854.95	1707.92	854.967	2	14	5.1.1.1521.2	78.3758	0.9851	29.1273					25.38	4.9	21	4.58	3.58	2.24	11.7	3.32	0
1	1099.8	1099.8	97.83	90.16	86.23	P01023	A2MG_HUMAN Alpha-2-macroglobulin OS=Homo sapiens GN=A2M PE=1 SV=2	0	auto - discordant peptide type	2	99	LAYAFALAGNQDKR	iTRAQ4plex@N-term; Ala->Ser@2; Tyr->Trp@3; iTRAQ4plex(K)@13	cleaved L-L@N-term; missed K-R@13	-0.0145427	1864.01	933.01	1864.02	933.017	2	17	3.1.1.1455.2	76.2705	0.482768	16.8985	0.390781	31.4765	0.723975	19.0095	125.92	10.86	51.06	7.42	13.61	4.12	32.88	5.57	0
1	1099.8	1099.8	97.83	90.16	86.23	P01023	A2MG_HUMAN Alpha-2-macroglobulin OS=Homo sapiens GN=A2M PE=1 SV=2	0	auto - discordant peptide type	2	99	LAYLTAQPAPTSEDLTSATNIVK	iTRAQ4plex@N-term; iTRAQ4plex(K)@23	cleaved L-L@N-term	0.0366937	2691.49	1346.75	2691.46	1346.74	2	21	43.1.1.1179.3	50.6885	5.48333	21.9383			2.18127	29.5817	25.46	5.1	117.26	10.49	8.21	3.87	20.03	4.36	0
1	1099.8	1099.8	97.83	90.16	86.23	P01023	A2MG_HUMAN Alpha-2-macroglobulin OS=Homo sapiens GN=A2M PE=1 SV=2	0	auto - discordant peptide type	2	99	LEAENDVLHCVAFAVPK	iTRAQ4plex@N-term; Methylthio(C)@10; iTRAQ4plex(K)@17	cleaved D-L@N-term	0.0163277	2188.14	730.388	2188.13	730.383	3	23	49.1.1.1283.3	64.554	0.858229	18.5366	1.86365	20.7376	1.27984	21.0639	68.89	8.06	49.66	7.14	35.51	6.08	31.8	5.57	0
1	1099.8	1099.8	97.83	90.16	86.23	P01023	A2MG_HUMAN Alpha-2-macroglobulin OS=Homo sapiens GN=A2M PE=1 SV=2	0	auto - discordant peptide type	2	99	LEIPLTVTHPVVR	iTRAQ4plex@N-term	cleaved L-L@N-term	-0.00230676	1616.97	539.998	1616.97	539.998	3	20	20.1.1.1419.2	48.1139	3.28413	8.49339	0.568936	27.0941	0.558559	17.7691	183.91	13.45	507.31	21.91	28.94	7.55	37.05	6	0
1	1099.8	1099.8	97.83	90.16	86.23	P01023	A2MG_HUMAN Alpha-2-macroglobulin OS=Homo sapiens GN=A2M PE=1 SV=2	0	no quant - weak signal	2	99	LHTEAQIQEEGTVVELTGR	No iTRAQ4plex@N-term		-0.0119325	2109.06	1055.54	2109.07	1055.54	2	28	3.1.1.1087.3	38.0554							13.76	3.61	10.99	3.32	1.24	1.41	5.34	2.24	0
1	1099.8	1099.8	97.83	90.16	86.23	P01023	A2MG_HUMAN Alpha-2-macroglobulin OS=Homo sapiens GN=A2M PE=1 SV=2	0	auto - discordant peptide type	2	99	LIYAVLPTGDVIGDSAK	iTRAQ4plex@N-term; Tyr->Met@3; iTRAQ4plex(K)@17	cleaved L-L@N-term	-0.0780808	1987.05	994.532	1987.13	994.571	2	23	13.1.1.1504.2	79.2712	0.669861	8.63453	0.623135	14.7	1.30887	8.86973	373.31	18.73	210.04	14.76	64.34	8.89	176.23	12.89	0
1	1099.8	1099.8	97.83	90.16	86.23	P01023	A2MG_HUMAN Alpha-2-macroglobulin OS=Homo sapiens GN=A2M PE=1 SV=2	0	auto - discordant peptide type	2	99	LLAYAFALAGNQDK	No iTRAQ4plex@N-term; iTRAQ4plex(K)@14	cleaved A-L@N-term	-0.00297585	1637.89	819.951	1637.89	819.952	2	20	14.1.1.1284.3	52.2157	1.07757	11.6422	0.698248	22.5611	1.4222	13.5872	150.99	11.96	136.66	11.66	29.16	6.16	77.45	8.55	0
1	1099.8	1099.8	97.83	90.16	86.23	P01023	A2MG_HUMAN Alpha-2-macroglobulin OS=Homo sapiens GN=A2M PE=1 SV=2	0	auto - discordant peptide type	2	99	LLAYAFALAGNQDKR	No iTRAQ4plex@N-term; iTRAQ4plex(K)@14	cleaved A-L@N-term; missed K-R@14	0.0150125	1794.01	898.01	1793.99	898.003	2	15	16.1.1.1311.3	46.3176	1.1027	22.4435	1.01768	35.4722	0.707146	34.4967	40.11	6.16	37.15	6.08	11.29	3.61	10.23	3.16	0
1	1099.8	1099.8	97.83	90.16	86.23	P01023	A2MG_HUMAN Alpha-2-macroglobulin OS=Homo sapiens GN=A2M PE=1 SV=2	0	auto - discordant peptide type	2	99	LLIYAVLPTGDVI	iTRAQ4plex@N-term; Dehydrated(D)@11	cleaved I-G@C-term	-0.00182254	1511.91	756.961	1511.91	756.962	2	17	12.1.1.1496.2	68.0369	1.18308	14.4233	1.77191	18.3739	1.56424	16.8257	93.8	9.43	93.21	9.64	45.97	7.07	52.92	7.14	0
1	1099.8	1099.8	97.83	90.16	86.23	P01023	A2MG_HUMAN Alpha-2-macroglobulin OS=Homo sapiens GN=A2M PE=1 SV=2	0	auto - discordant peptide type	2	99	LLIYAVLPTGDVIGD	iTRAQ4plex@N-term	cleaved D-S@C-term	-0.0424654	1701.93	851.97	1701.97	851.991	2	17	12.1.1.1578.6	76.0531	0.849254	17.384	1.03327	25.2512	1.75933	17.6091	78.45	8.6	55.96	7.55	22.42	5.1	49.78	6.86	0
1	1099.8	1099.8	97.83	90.16	86.23	P01023	A2MG_HUMAN Alpha-2-macroglobulin OS=Homo sapiens GN=A2M PE=1 SV=2	0	auto - discordant peptide type	2	99	LLIYAVLPTGDVIGDSAK	No iTRAQ4plex@N-term; iTRAQ4plex(K)@18		-0.0058014	1988.13	995.07	1988.13	995.073	2	26	3.1.1.1336.3	64.0386	0.756417	15.9983	0.633494	28.5218	1.44907	16.5669	99.82	9.7	63.42	8.06	17.49	4.69	52.17	7	0
1	1099.8	1099.8	97.83	90.16	86.23	P01023	A2MG_HUMAN Alpha-2-macroglobulin OS=Homo sapiens GN=A2M PE=1 SV=2	0	auto - discordant peptide type	2	99	LLIYAVLPTGDVIGDSAKY	iTRAQ4plex@N-term; Lys->Leu@18	cleaved Y-D@C-term; missed K-Y@18	0.0410375	2136.23	1069.12	2136.18	1069.1	2	16	19.1.1.1671.3	71.7593	0.797159	12.2662	1.13491	16.5867	1.59953	12.5426	164.48	12.45	110.13	10.63	51.63	7.62	94.89	9.49	0
1	1099.8	1099.8	97.83	90.16	86.23	P01023	A2MG_HUMAN Alpha-2-macroglobulin OS=Homo sapiens GN=A2M PE=1 SV=2	0	auto - discordant peptide type	2	99	LLLQQVSL	iTRAQ4plex@N-term; Dehydrated(S)@7	cleaved L-P@C-term	-0.0172854	1038.64	1039.65	1038.66	1039.66	1	11	16.1.1.1476.4	63.9823	1.07862	8.22364	1.82964	10.0438	1.54705	9.38865	304.08	16.97	275.49	16.64	153.88	12.85	169.67	12.81	0
1	1099.8	1099.8	97.83	90.16	86.23	P01023	A2MG_HUMAN Alpha-2-macroglobulin OS=Homo sapiens GN=A2M PE=1 SV=2	0	auto - discordant peptide type	2	99	LLLQQVSLPEL	iTRAQ4plex@N-term; Dehydrated(E)@10	cleaved L-P@C-term	-0.00297417	1377.83	689.923	1377.84	689.925	2	18	13.1.1.1338.6	62.4621	1.2395	12.024	1.55818	16.3744	1.39968	14.7359	131.61	11.18	137.02	11.66	56.72	7.94	66.44	8	0
1	1099.8	1099.8	97.83	90.16	86.23	P01023	A2MG_HUMAN Alpha-2-macroglobulin OS=Homo sapiens GN=A2M PE=1 SV=2	0	auto - discordant peptide type	2	99	LLLQQVSLPELPG	iTRAQ4plex@N-term; Cation:Na(E)@10	cleaved G-E@C-term	0.0216878	1571.92	786.969	1571.9	786.958	2	17	18.1.1.1639.4	72.2997	1.18408	16.5061	1.60393	21.8936	1.44666	19.7497	71.66	8.25	71.27	8.43	31.79	5.92	37.39	6	0
1	1099.8	1099.8	97.83	90.16	86.23	P01023	A2MG_HUMAN Alpha-2-macroglobulin OS=Homo sapiens GN=A2M PE=1 SV=2	0	auto - discordant peptide type	2	99	LLLQQVSLPELPGEYSMK	No iTRAQ4plex@N-term; iTRAQ4plex(K)@18		0.019875	2188.21	1095.11	2188.19	1095.1	2	22	3.1.1.1355.2	65.8871	0.54022	32.6304			1.71808	28.1707	30.92	5.39	14.03	3.87	6.91	2.83	19.16	4.24	0
1	1099.8	1099.8	97.83	90.16	86.23	P01023	A2MG_HUMAN Alpha-2-macroglobulin OS=Homo sapiens GN=A2M PE=1 SV=2	0	no quant - weak signal	2	99	LLPEKDLTGFPGPLNDQDDEDCINR	No iTRAQ4plex@N-term; iTRAQ4plex(K)@5; Methylthio(C)@22	cleaved N-L@N-term	0.0250822	3003.43	1002.15	3003.41	1002.14	3	16	6.1.1.1417.2	57.8225							13.76	3.61	10.82	3.32	6.62	2.65	6.17	2.45	0
1	1099.8	1099.8	97.83	90.16	86.23	P01023	A2MG_HUMAN Alpha-2-macroglobulin OS=Homo sapiens GN=A2M PE=1 SV=2	1	auto	2	99	LPPNVVEESAR	iTRAQ4plex@N-term		0.00433055	1353.74	1354.75	1353.74	1354.74	1	17	10.1.1.1013.6	32.29	0.967128	9.27908	1.20085	13.0726	1.37123	10.649	253.9	15.49	206.25	14.42	84.33	9.75	125.57	10.96	0
1	1099.8	1099.8	97.83	90.16	86.23	P01023	A2MG_HUMAN Alpha-2-macroglobulin OS=Homo sapiens GN=A2M PE=1 SV=2	0	auto - discordant peptide type	2	99	LPTGDVIGDSAK	No iTRAQ4plex@N-term; iTRAQ4plex(K)@12	cleaved V-L@N-term	0.0132124	1315.72	1316.73	1315.71	1316.72	1	19	12.1.1.1498.3	68.2523	0.962478	11.205	0.933551	17.8926	1.63084	12.0929	174.55	12.85	141.11	11.92	45.07	7.35	102.67	9.85	0
1	1099.8	1099.8	97.83	90.16	86.23	P01023	A2MG_HUMAN Alpha-2-macroglobulin OS=Homo sapiens GN=A2M PE=1 SV=2	0	no quant - weak signal	2	99	LSFSPSQSLPASHAHLR	No iTRAQ4plex@N-term	cleaved D-L@N-term	0.021505	1833.97	917.992	1833.95	917.982	2	21	15.1.1.1228.3	36.0222							21.15	4.47	17.66	4.24	14.82	3.87	6.83	2.65	0
1	1099.8	1099.8	97.83	90.16	86.23	P01023	A2MG_HUMAN Alpha-2-macroglobulin OS=Homo sapiens GN=A2M PE=1 SV=2	0	auto - shared MS/MS	2	99	LSFVKVDSHFR	iTRAQ4plex@N-term; iTRAQ4plex(K)@5	missed K-V@5	0.0107787	1621.93	541.65	1621.92	541.647	3	19	3.1.1.1080.6	37.3787	0.95823	5.40607	1.16427	7.73995	1.72648	5.72605	752.31	26.66	605.5	24.72	242.26	16.67	468.46	21.07	0
1	1099.8	1099.8	97.83	90.16	86.23	P01023	A2MG_HUMAN Alpha-2-macroglobulin OS=Homo sapiens GN=A2M PE=1 SV=2	0	auto - discordant peptide type	2	99	LSFYYLIMAK	No iTRAQ4plex@N-term; iTRAQ4plex(K)@10		0.0217694	1391.79	696.9	1391.76	696.89	2	16	3.1.1.1366.2	67.0518	0.470919	30.5412	0.726033	40.844	1.26308	27.5958	39.49	6.08	15.62	4.12	7.93	3	17.99	4.12	0
1	1099.8	1099.8	97.83	90.16	86.23	P01023	A2MG_HUMAN Alpha-2-macroglobulin OS=Homo sapiens GN=A2M PE=1 SV=2	0	auto - discordant peptide type	2	99	LSKYGAATFTR	No iTRAQ4plex@N-term; Lys->Ser@3	cleaved A-L@N-term; missed K-Y@3	0.0104077	1172.59	587.304	1172.58	587.299	2	16	24.1.1.1399.2	42.1278	1.04191	4.57614	1.10446	6.87858	1.33717	5.41008	998.4	30.74	873.74	29.58	304.99	18.76	481.51	21.42	0
1	1099.8	1099.8	97.83	90.16	86.23	P01023	A2MG_HUMAN Alpha-2-macroglobulin OS=Homo sapiens GN=A2M PE=1 SV=2	0	auto - discordant peptide type	2	99	LTAFVLK	No iTRAQ4plex@N-term; iTRAQ4plex(K)@7	cleaved W-L@N-term	-0.00630109	934.591	935.598	934.597	935.605	1	11	54.1.1.1614.8	66.6345	1.61777	18.0803	1.56755	26.7089	1.98924	21.1132	51.25	7	69.64	8.25	22.22	5.1	36.77	5.92	0
1	1099.8	1099.8	97.83	90.16	86.23	P01023	A2MG_HUMAN Alpha-2-macroglobulin OS=Homo sapiens GN=A2M PE=1 SV=2	0	auto - discordant peptide type	2	99	LTAQPAPTSEDLTSATNIVK	No iTRAQ4plex@N-term; iTRAQ4plex(K)@20	cleaved Y-L@N-term	-0.00621575	2200.17	1101.09	2200.17	1101.09	2	28	9.1.1.985.2	37.522	0.87031	12.7185	0.998387	18.6998	0.981075	15.9322	144.13	11.66	105.36	10.34	39.8	6.71	51	7	0
1	1099.8	1099.8	97.83	90.16	86.23	P01023	A2MG_HUMAN Alpha-2-macroglobulin OS=Homo sapiens GN=A2M PE=1 SV=2	0	no quant - weak signal	2	99	LTGFPGPLNDQDDEDCINR	No iTRAQ4plex@N-term; Methylthio(C)@16	cleaved D-L@N-term	0.000891957	2163.92	1082.97	2163.92	1082.97	2	22	5.1.1.1255.2	52.7181							3.94	2	16.91	4	5.24	2.45	5.14	2.24	0
1	1099.8	1099.8	97.83	90.16	86.23	P01023	A2MG_HUMAN Alpha-2-macroglobulin OS=Homo sapiens GN=A2M PE=1 SV=2	0	auto - shared MS/MS	2	99	LVDGKGVPIPNK	iTRAQ4plex@N-term; iTRAQ4plex(K)@5; iTRAQ4plex(K)@12	missed K-G@5	0.00948601	1668.04	557.02	1668.03	557.017	3	19	12.1.1.1147.4	32.336	1.06017	7.92958	1.26285	11.3992	2.22015	8.03016	329.53	17.66	293.44	17.15	115.1	11.58	263.87	15.78	0
1	1099.8	1099.8	97.83	90.16	86.23	P01023	A2MG_HUMAN Alpha-2-macroglobulin OS=Homo sapiens GN=A2M PE=1 SV=2	0	auto - discordant peptide type	2	99	LVDGKGVPIPNKVIFIR	No iTRAQ4plex@N-term; iTRAQ4plex(K)@5; iTRAQ4plex(K)@12	missed K-G@5; missed K-V@12	-0.000562096	2152.33	718.452	2152.33	718.452	3	21	51.1.1.1313.5	45.3797	0.934971	9.36437	0.829413	15.6024	1.22014	11.0478	254.05	15.49	199.51	14.18	58.28	8.37	111.8	10.3	0
1	1099.8	1099.8	97.83	90.16	86.23	P01023	A2MG_HUMAN Alpha-2-macroglobulin OS=Homo sapiens GN=A2M PE=1 SV=2	1	auto	2	99	LVHVEEPHTETVR	iTRAQ4plex@N-term		-0.0077783	1688.89	563.97	1688.9	563.973	3	21	3.1.1.930.2	22.2832	0.650054	5.02191	1.05586	6.46178	1.4686	4.90687	1134.11	32.65	619.23	25.48	331.2	19.16	600.72	23.87	0
1	1099.8	1099.8	97.83	90.16	86.23	P01023	A2MG_HUMAN Alpha-2-macroglobulin OS=Homo sapiens GN=A2M PE=1 SV=2	1	auto	2	99	LVHVEEPHTETVRK	iTRAQ4plex@N-term; iTRAQ4plex(K)@14	missed R-K@13	0.0298347	1961.12	654.715	1961.09	654.705	3	20	46.1.1.1082.5	23.5993	0.552644	6.0929	1.30206	6.66812	1.57851	5.45854	876.07	28.67	406.66	20.9	315.5	18.33	498.77	21.79	0
1	1099.8	1099.8	97.83	90.16	86.23	P01023	A2MG_HUMAN Alpha-2-macroglobulin OS=Homo sapiens GN=A2M PE=1 SV=2	0	auto - discordant peptide type	2	99	LVPSLLHTETTEK	No iTRAQ4plex@N-term; iTRAQ4plex(K)@13	cleaved V-L@N-term	0.0086357	1610.91	806.462	1610.9	806.457	2	21	12.1.1.1291.4	47.0441	0.836299	8.66736	0.706919	14.9495	0.953657	10.7954	318.12	17.32	223.46	15.07	62.2	8.66	109.42	10.2	0
1	1099.8	1099.8	97.83	90.16	86.23	P01023	A2MG_HUMAN Alpha-2-macroglobulin OS=Homo sapiens GN=A2M PE=1 SV=2	0	auto - discordant peptide type	2	99	MAIVDVK	No iTRAQ4plex@N-term; iTRAQ4plex(K)@7	cleaved N-M@N-term	9.24871e-06	918.533	919.54	918.533	919.54	1	11	12.1.1.1133.2	30.9007	0.897484	10.0237	1.06228	14.5357	1.25036	11.5916	227.73	14.66	171.67	13.19	66.91	8.72	102.7	9.9	0
1	1099.8	1099.8	97.83	90.16	86.23	P01023	A2MG_HUMAN Alpha-2-macroglobulin OS=Homo sapiens GN=A2M PE=1 SV=2	1	auto	2	99	MCPQLQQYEMHGPEGLR	iTRAQ4plex@N-term; Methylthio(C)@2		-0.00718858	2205.98	736.335	2205.99	736.338	3	28	3.1.1.1205.2	50.1715	1.20829	5.6867	1.02729	9.34159	1.48301	6.76469	595.14	23.77	604	24.45	169.1	14.28	318.33	17.38	0
1	1099.8	1099.8	97.83	90.16	86.23	P01023	A2MG_HUMAN Alpha-2-macroglobulin OS=Homo sapiens GN=A2M PE=1 SV=2	0	auto - shared MS/MS	2	99	MVSGFIPLKPTVK	iTRAQ4plex@N-term; iTRAQ4plex(K)@9; iTRAQ4plex(K)@13		0.000597646	1848.13	617.05	1848.13	617.05	3	20	3.1.1.1167.4	46.2802	1.12957	4.47073	1.06659	7.01409	1.22337	5.58226	998.94	30.77	947.76	30.71	294.69	18.57	440.77	20.52	0
1	1099.8	1099.8	97.83	90.16	86.23	P01023	A2MG_HUMAN Alpha-2-macroglobulin OS=Homo sapiens GN=A2M PE=1 SV=2	0	auto - shared MS/MS	2	99	NALFCLESAWK	iTRAQ4plex@N-term; Methylthio(C)@5; iTRAQ4plex(K)@11		-0.0048134	1614.81	808.412	1614.81	808.414	2	20	3.1.1.1395.2	70.1076	1.18797	3.12476	1.1734	4.7662	1.28387	3.89224	1990.53	43.46	1986.19	44.4	646.02	27.37	921.73	29.7	0
1	1099.8	1099.8	97.83	90.16	86.23	P01023	A2MG_HUMAN Alpha-2-macroglobulin OS=Homo sapiens GN=A2M PE=1 SV=2	0	auto - discordant peptide type	2	99	NAQGGFSSTQDTVVALHALSK	iTRAQ4plex@N-term; Deamidated(N)@1; Ala->Tyr@2; iTRAQ4plex(K)@21	cleaved Q-N@N-term	-0.0465819	2511.24	1256.63	2511.28	1256.65	2	21	11.1.1.1120.5	50.2782	0.930543	20.5855	1.53146	25.614	1.13251	25.0436	52.93	7.07	41.37	6.48	22.42	4.9	21.62	4.58	0
1	1099.8	1099.8	97.83	90.16	86.23	P01023	A2MG_HUMAN Alpha-2-macroglobulin OS=Homo sapiens GN=A2M PE=1 SV=2	0	auto - discordant peptide type	2	99	NDVLHCVAFAVPK	No iTRAQ4plex@N-term; Methylthio(C)@6; iTRAQ4plex(K)@13	cleaved E-N@N-term	0.00237344	1601.82	801.918	1601.82	801.916	2	19	15.1.1.1592.3	74.2962	0.780218	22.6836	1.36387	27.9586	1.54443	23.3314	48.83	6.78	32	5.74	18.42	4.47	27.2	5.1	0
1	1099.8	1099.8	97.83	90.16	86.23	P01023	A2MG_HUMAN Alpha-2-macroglobulin OS=Homo sapiens GN=A2M PE=1 SV=2	0	auto - discordant peptide type	2	99	NEDSLVFVQTD	iTRAQ4plex@N-term	cleaved D-K@C-term	0.0186508	1409.7	705.856	1409.68	705.847	2	16	38.1.1.1708.4	48.6727	0.784883	30.7065					26.53	5	17.49	4.24	9.16	3.16	12.54	3.46	0
1	1099.8	1099.8	97.83	90.16	86.23	P01023	A2MG_HUMAN Alpha-2-macroglobulin OS=Homo sapiens GN=A2M PE=1 SV=2	1	auto	2	99	NEDSLVFVQTDK	iTRAQ4plex@N-term; iTRAQ4plex(K)@12		-0.00045731	1681.88	841.945	1681.88	841.946	2	22	2.1.1.1471.2	41.0202	1.0662	4.16599	1.14659	6.21968	1.54825	4.71999	1189.07	33.56	1064.86	32.63	377.09	20.9	663.99	25.12	0
1	1099.8	1099.8	97.83	90.16	86.23	P01023	A2MG_HUMAN Alpha-2-macroglobulin OS=Homo sapiens GN=A2M PE=1 SV=2	0	auto - discordant peptide type	2	99	NEDSLVFVQTDKS	iTRAQ4plex@N-term; iTRAQ4plex(K)@12; Ser->Arg@13	cleaved S-I@C-term; missed K-S@12	0.00606017	1837.98	613.669	1837.98	613.667	3	19	9.1.1.876.3	26.3178	1.08399	4.86734	1.08951	7.48331	1.4574	5.65198	862.54	28.58	785.33	28	259.92	17.44	453.39	20.76	0
1	1099.8	1099.8	97.83	90.16	86.23	P01023	A2MG_HUMAN Alpha-2-macroglobulin OS=Homo sapiens GN=A2M PE=1 SV=2	0	auto - discordant peptide type	2	99	NEDSLVFVQTDKSIYKPGQTVK	iTRAQ4plex@N-term; iTRAQ4plex(K)@12; Lys->Gln@16; Dehydrated(T)@20; iTRAQ4plex(K)@22	missed K-S@12	0.0600854	2909.61	970.877	2909.55	970.857	3	18	11.1.1.1067.3	44.5945	1.01607	6.36171	1.10435	9.49563	1.44479	7.27335	524.28	22.27	447.44	21.19	160.14	13.6	273.2	16.13	0
1	1099.8	1099.8	97.83	90.16	86.23	P01023	A2MG_HUMAN Alpha-2-macroglobulin OS=Homo sapiens GN=A2M PE=1 SV=2	0	auto - discordant peptide type	2	99	NKVDLSFSPSQSLPASHAHLR	No iTRAQ4plex@N-term; iTRAQ4plex(K)@2	cleaved A-N@N-term; missed K-V@2	0.025937	2434.31	812.444	2434.28	812.435	3	29	12.1.1.1384.5	56.2434	1.3233	21.199	1.5083	29.7084	0.964557	30.3374	40.99	6.25	45.56	6.71	17.1	4.36	14.26	3.74	0
1	1099.8	1099.8	97.83	90.16	86.23	P01023	A2MG_HUMAN Alpha-2-macroglobulin OS=Homo sapiens GN=A2M PE=1 SV=2	0	auto - discordant peptide type	2	99	NQGNTWLTAF	iTRAQ4plex@N-term	cleaved F-V@C-term	0.015359	1294.66	1295.66	1294.64	1295.65	1	11	86.1.1.1762.2	68.2196	1.38494	12.8327	1.35636	19.3221	1.78603	14.9253	109.21	10.2	127.04	11.18	40.97	6.93	70.35	8.19	0
1	1099.8	1099.8	97.83	90.16	86.23	P01023	A2MG_HUMAN Alpha-2-macroglobulin OS=Homo sapiens GN=A2M PE=1 SV=2	0	auto - discordant peptide type	2	99	NQGNTWLTAFVLK	iTRAQ4plex@N-term; Trp->Kynurenin(W)@6; iTRAQ4plex(K)@13		0.00840784	1783	892.505	1782.99	892.501	2	21	15.1.1.1430.2	57.1232	1.17615	8.93913	1.23356	13.2425	1.10448	11.7453	244.53	15.23	241.57	15.49	83.43	9.75	97.41	9.7	0
1	1099.8	1099.8	97.83	90.16	86.23	P01023	A2MG_HUMAN Alpha-2-macroglobulin OS=Homo sapiens GN=A2M PE=1 SV=2	0	auto - discordant peptide type	2	99	NQGNTWLTAFVLKTFAQAR	iTRAQ4plex@N-term; Deamidated(N)@1; iTRAQ4plex(K)@13	missed K-T@13	0.0427364	2454.37	819.13	2454.33	819.116	3	29	17.1.1.1680.6	74.3049	0.930743	7.18045	1.1199	10.2634	1.10328	8.80168	434.03	20.25	339.31	18.52	134.44	12.29	172.71	12.89	0
1	1099.8	1099.8	97.83	90.16	86.23	P01023	A2MG_HUMAN Alpha-2-macroglobulin OS=Homo sapiens GN=A2M PE=1 SV=2	0	auto - discordant peptide type	2	99	NRIAQWQSFQLEGGLK	No iTRAQ4plex@N-term; Arg->Thr@2; iTRAQ4plex(K)@16	cleaved G-N@N-term; missed R-I@2	0.0561423	1963.08	982.55	1963.03	982.522	2	24	16.1.1.1403.5	56.1417	0.844818	11.0418	1.73181	12.7478	2.12235	10.5609	196.14	13.6	139.18	11.96	93.95	10.05	150.14	11.96	0
1	1099.8	1099.8	97.83	90.16	86.23	P01023	A2MG_HUMAN Alpha-2-macroglobulin OS=Homo sapiens GN=A2M PE=1 SV=2	0	auto - discordant peptide type	2	99	NVVEESAR	No iTRAQ4plex@N-term	cleaved P-N@N-term	0.00115879	902.447	903.454	902.446	903.453	1	12	10.1.1.1010.3	31.9535	1.04365	18.7923	1.25834	26.5203	1.11869	23.7536	59.16	7.48	51.86	7.21	20.59	4.8	23.87	4.8	0
1	1099.8	1099.8	97.83	90.16	86.23	P01023	A2MG_HUMAN Alpha-2-macroglobulin OS=Homo sapiens GN=A2M PE=1 SV=2	0	auto - discordant peptide type	2	99	NYKHYDGSYSTFGER	iTRAQ4plex@N-term; iTRAQ4plex(K)@3; His->Asn@4	cleaved L-N@N-term; missed K-H@3	-0.0211821	2087.96	696.993	2087.98	697	3	17	10.1.1.1076.6	38.7787	0.886149	13.246	0.87106	20.9985	1.06286	16.1639	131.37	11.14	97.78	9.95	31.65	6.08	50.36	6.93	0
1	1099.8	1099.8	97.83	90.16	86.23	P01023	A2MG_HUMAN Alpha-2-macroglobulin OS=Homo sapiens GN=A2M PE=1 SV=2	0	auto - discordant peptide type	2	99	PAFLAVPVEK	No iTRAQ4plex@N-term; iTRAQ4plex(K)@10	cleaved S-P@N-term	-0.0215588	1213.7	1214.7	1213.72	1214.73	1	16	14.1.1.1333.2	57.4909	0.677195	12.9835	1.21636	15.8872	1.33819	13.3123	164.82	12.45	93.75	9.9	55.45	7.75	79.55	8.72	0
1	1099.8	1099.8	97.83	90.16	86.23	P01023	A2MG_HUMAN Alpha-2-macroglobulin OS=Homo sapiens GN=A2M PE=1 SV=2	0	auto - discordant peptide type	2	99	PAPTSEDLTSATNIVK	No iTRAQ4plex@N-term; iTRAQ4plex(K)@16	cleaved Q-P@N-term	-0.0174714	1786.93	894.47	1786.94	894.479	2	24	9.1.1.1340.3	75.0202	0.754316	16.6532	0.630113	29.5439	1.24314	18.1574	92.38	9.33	58.53	7.75	16.1	4.47	41.42	6.25	0
1	1099.8	1099.8	97.83	90.16	86.23	P01023	A2MG_HUMAN Alpha-2-macroglobulin OS=Homo sapiens GN=A2M PE=1 SV=2	0	auto - discordant peptide type	2	99	PASHAHLR	No iTRAQ4plex@N-term	cleaved L-P@N-term	-0.00526862	887.467	888.475	887.473	888.48	1	11	15.1.1.1244.3	37.6003	0.906712	25.8723					33.89	5.66	25.81	5.1	5.62	2.65	7.27	2.65	0
1	1099.8	1099.8	97.83	90.16	86.23	P01023	A2MG_HUMAN Alpha-2-macroglobulin OS=Homo sapiens GN=A2M PE=1 SV=2	0	auto - discordant peptide type	2	99	PELPGEYSMK	No iTRAQ4plex@N-term; iTRAQ4plex(K)@10	cleaved L-P@N-term	0.0263832	1293.67	1294.67	1293.64	1294.65	1	17	51.1.1.1569.4	77.4885	0.653206	7.66019	0.774732	11.44	1.1916	8.06027	484.04	21.33	265.57	16.64	103.72	10.95	208.03	14.04	0
1	1099.8	1099.8	97.83	90.16	86.23	P01023	A2MG_HUMAN Alpha-2-macroglobulin OS=Homo sapiens GN=A2M PE=1 SV=2	0	auto - discordant peptide type	2	99	PFQGSYK	No iTRAQ4plex@N-term; iTRAQ4plex(K)@7	cleaved E-P@N-term	-0.020641	969.484	970.491	969.504	970.511	1	11	5.1.1.1405.3	67.7159	0.754436	10.6235	0.81964	16.4694	1.48683	10.9003	227.26	14.63	144.01	12.17	51.52	7.81	121.87	10.72	0
1	1099.8	1099.8	97.83	90.16	86.23	P01023	A2MG_HUMAN Alpha-2-macroglobulin OS=Homo sapiens GN=A2M PE=1 SV=2	0	auto - discordant peptide type	2	99	PFTVEEFVLPK	No iTRAQ4plex@N-term; iTRAQ4plex(K)@11	cleaved H-P@N-term	0.0103013	1448.81	725.414	1448.8	725.409	2	17	19.1.1.1548.2	58.9122	0.960057	18.931	1.3128	25.6485	1.71118	20.1306	61.36	7.62	49.48	7.07	22.28	5	37.87	6	0
1	1099.8	1099.8	97.83	90.16	86.23	P01023	A2MG_HUMAN Alpha-2-macroglobulin OS=Homo sapiens GN=A2M PE=1 SV=2	0	auto - discordant peptide type	2	99	PGEYSMK	No iTRAQ4plex@N-term; iTRAQ4plex(K)@7	cleaved L-P@N-term	-0.00651805	954.454	955.461	954.46	955.468	1	11	16.1.1.1502.2	66.6462	1.27768	8.75559	1.32792	12.9273	1.42179	10.7518	244.09	15.23	261.95	16.09	89.65	10.15	125.17	10.96	0
1	1099.8	1099.8	97.83	90.16	86.23	P01023	A2MG_HUMAN Alpha-2-macroglobulin OS=Homo sapiens GN=A2M PE=1 SV=2	0	auto - discordant peptide type	2	99	PGHVTVSICR	No iTRAQ4plex@N-term; Methylthio(C)@9	cleaved V-P@N-term	-0.010778	1113.53	557.773	1113.54	557.778	2	15	23.1.1.1315.6	36.4252	1.05841	18.4487	2.13531	21.0857	1.58499	20.7814	61.26	7.62	54.46	7.42	36.18	6.16	35.02	5.83	0
1	1099.8	1099.8	97.83	90.16	86.23	P01023	A2MG_HUMAN Alpha-2-macroglobulin OS=Homo sapiens GN=A2M PE=1 SV=2	0	no quant - weak signal	2	99	PGPLNDQDDEDCINR	No iTRAQ4plex@N-term; Methylthio(C)@12	cleaved F-P@N-term	-0.00860091	1745.69	873.852	1745.7	873.857	2	22	4.1.1.1612.4	56.5219							15.8	3.87	16.11	4	6.39	2.65	4.01	2	0
1	1099.8	1099.8	97.83	90.16	86.23	P01023	A2MG_HUMAN Alpha-2-macroglobulin OS=Homo sapiens GN=A2M PE=1 SV=2	0	auto - discordant peptide type	2	99	PLLVEPEGLEK	iTRAQ4plex@N-term; iTRAQ4plex(K)@11	cleaved K-P@N-term	0.0100162	1510.9	756.455	1510.89	756.45	2	18	10.1.1.1123.4	43.7385	1.02119	5.99969	1.41323	8.00348	1.40358	6.9474	588.7	23.6	504.95	22.54	230.11	15.94	298.02	16.91	0
1	1099.8	1099.8	97.83	90.16	86.23	P01023	A2MG_HUMAN Alpha-2-macroglobulin OS=Homo sapiens GN=A2M PE=1 SV=2	0	auto - discordant peptide type	2	99	PLNDQDDEDCINR	No iTRAQ4plex@N-term; Methylthio(C)@10	cleaved G-P@N-term	0.00817485	1591.63	796.823	1591.62	796.819	2	16	5.1.1.1035.3	29.3944	1.0513	26.4776					29.58	5.29	26.12	5.1	4.39	2.45	10.58	3.16	0
1	1099.8	1099.8	97.83	90.16	86.23	P01023	A2MG_HUMAN Alpha-2-macroglobulin OS=Homo sapiens GN=A2M PE=1 SV=2	0	auto - discordant peptide type	2	99	PLSSEPFQGSYK	No iTRAQ4plex@N-term; iTRAQ4plex(K)@12	cleaved F-P@N-term	0.0155885	1482.76	1483.77	1482.75	1483.75	1	19	15.1.1.1414.2	55.3533	0.9273	15.4887	0.635704	29.7186	1.19939	18.3036	93.16	9.38	72.56	8.54	16.38	4.58	40.3	6.16	0
1	1099.8	1099.8	97.83	90.16	86.23	P01023	A2MG_HUMAN Alpha-2-macroglobulin OS=Homo sapiens GN=A2M PE=1 SV=2	0	auto - discordant peptide type	2	99	PLVYIQDPK	No iTRAQ4plex@N-term; iTRAQ4plex(K)@9	cleaved I-P@N-term	0.0019565	1215.7	1216.71	1215.7	1216.71	1	13	9.1.1.1230.5	63.4392	1.05188	10.9734	1.65979	13.8673	1.8413	11.7393	173.24	12.81	153.06	12.41	79.53	9.33	115.05	10.49	0
1	1099.8	1099.8	97.83	90.16	86.23	P01023	A2MG_HUMAN Alpha-2-macroglobulin OS=Homo sapiens GN=A2M PE=1 SV=2	0	auto - discordant peptide type	2	99	PNVVEESAR	No iTRAQ4plex@N-term	cleaved P-P@N-term	0.0110386	999.51	1000.52	999.499	1000.51	1	14	10.1.1.1007.3	31.6823	1.73723	26.022					24	4.8	35.02	5.83	8.15	3.16	11.47	3.32	0
1	1099.8	1099.8	97.83	90.16	86.23	P01023	A2MG_HUMAN Alpha-2-macroglobulin OS=Homo sapiens GN=A2M PE=1 SV=2	0	no quant - weak signal	2	99	PPNVVEESAR	No iTRAQ4plex@N-term	cleaved L-P@N-term	-0.0227358	1096.53	1097.54	1096.55	1097.56	1	17	3.1.1.1015.2	30.75							9.21	3	22.07	4.58	2.89	2	2	1.41	0
1	1099.8	1099.8	97.83	90.16	86.23	P01023	A2MG_HUMAN Alpha-2-macroglobulin OS=Homo sapiens GN=A2M PE=1 SV=2	0	auto - discordant peptide type	2	99	PQLQQYEMHGPEGLR	No iTRAQ4plex@N-term; Oxidation(M)@8	cleaved C-P@N-term	0.0111404	1797.86	899.936	1797.85	899.931	2	21	15.1.1.1233.4	36.5415	1.99938	25.9179					22.86	4.69	38.39	6.08	6.91	3	10.46	3.16	0
1	1099.8	1099.8	97.83	90.16	86.23	P01023	A2MG_HUMAN Alpha-2-macroglobulin OS=Homo sapiens GN=A2M PE=1 SV=2	0	auto - discordant peptide type	2	99	PQSVCALR	No iTRAQ4plex@N-term; Methylthio(C)@5	cleaved A-P@N-term	-0.00225205	918.439	919.447	918.442	919.449	1	12	3.1.1.1093.4	38.6806	2.72506	16.9894	0.66357	45.9848	0.778534	30.2199	48.22	6.86	110.37	10.25	8.85	3.87	13.54	3.61	0
1	1099.8	1099.8	97.83	90.16	86.23	P01023	A2MG_HUMAN Alpha-2-macroglobulin OS=Homo sapiens GN=A2M PE=1 SV=2	0	auto - discordant peptide type	2	99	PQTCDEPK	No iTRAQ4plex@N-term; Methylthio(C)@4; iTRAQ4plex(K)@8	cleaved L-P@N-term	-0.00318309	1106.48	1107.49	1106.49	1107.49	1	13	9.1.1.1221.4	62.4478	1.17571	5.37366	1.07616	8.50987	1.24376	6.74571	676.63	25.34	668.19	25.75	201.4	15.39	303.53	17.03	0
1	1099.8	1099.8	97.83	90.16	86.23	P01023	A2MG_HUMAN Alpha-2-macroglobulin OS=Homo sapiens GN=A2M PE=1 SV=2	0	auto - discordant peptide type	2	99	PQYMVLVPSLLHTETTEK	No iTRAQ4plex@N-term; Oxidation(M)@4; iTRAQ4plex(K)@18	cleaved K-P@N-term	0.014232	2245.19	749.405	2245.18	749.4	3	25	12.1.1.1288.2	46.6969	1.28531	6.74089	1.10809	10.8668	1.38322	8.34815	410.27	19.75	442.92	20.9	125.74	12.25	204.68	13.96	0
1	1099.8	1099.8	97.83	90.16	86.23	P01023	A2MG_HUMAN Alpha-2-macroglobulin OS=Homo sapiens GN=A2M PE=1 SV=2	0	auto - discordant peptide type	2	99	PSGGEVSEELSLK	No iTRAQ4plex@N-term; iTRAQ4plex(K)@13	cleaved C-P@N-term	-0.0182354	1474.75	1475.75	1474.76	1475.77	1	17	8.1.1.1312.6	74.7561	0.887351	19.041	0.894068	30.2965	1.85189	19.2583	63.57	7.75	47.38	6.93	15.72	4.36	42.46	6.33	0
1	1099.8	1099.8	97.83	90.16	86.23	P01023	A2MG_HUMAN Alpha-2-macroglobulin OS=Homo sapiens GN=A2M PE=1 SV=2	0	auto - discordant peptide type	2	99	PSGGEVSEELSLKLPPNVVEESAR	No iTRAQ4plex@N-term; iTRAQ4plex(K)@13	cleaved C-P@N-term; missed K-L@13	0.0205966	2666.41	889.81	2666.39	889.803	3	21	43.1.1.1291.8	65.312	0.883414	23.6396	0.733254	40.6294	0.770314	32.6366	41.32	6.25	30.66	5.57	8.38	3.16	11.48	3.32	0
1	1099.8	1099.8	97.83	90.16	86.23	P01023	A2MG_HUMAN Alpha-2-macroglobulin OS=Homo sapiens GN=A2M PE=1 SV=2	0	auto - discordant peptide type	2	99	PSLLHTETTEK	No iTRAQ4plex@N-term; iTRAQ4plex(K)@11	cleaved V-P@N-term	-0.00316087	1398.74	1399.75	1398.75	1399.75	1	16	46.1.1.1364.7	58.267	1.19847	30.2714					21.07	4.47	21.21	4.58	5.7	2.65	12.68	3.46	0
1	1099.8	1099.8	97.83	90.16	86.23	P01023	A2MG_HUMAN Alpha-2-macroglobulin OS=Homo sapiens GN=A2M PE=1 SV=2	0	auto - discordant peptide type	2	99	PSQSLPASHAHLR	No iTRAQ4plex@N-term	cleaved S-P@N-term	0.00340635	1399.74	700.875	1399.73	700.873	2	19	11.1.1.1120.6	50.2968	0.988318	15.4885	1.05059	23.3532	1.16067	18.9589	89.89	9.22	74.62	8.66	26.12	5.48	37.63	6	0
1	1099.8	1099.8	97.83	90.16	86.23	P01023	A2MG_HUMAN Alpha-2-macroglobulin OS=Homo sapiens GN=A2M PE=1 SV=2	0	auto - discordant peptide type	2	99	PTGDVIGDSAK	No iTRAQ4plex@N-term; iTRAQ4plex(K)@11	cleaved L-P@N-term	-0.00106293	1202.63	1203.63	1202.63	1203.63	1	17	3.1.1.1337.5	64.1666	0.653341	19.2798	1.00077	25.6339	1.72495	17.9214	76.59	8.49	42.03	6.63	21.2	4.9	47.65	6.71	0
1	1099.8	1099.8	97.83	90.16	86.23	P01023	A2MG_HUMAN Alpha-2-macroglobulin OS=Homo sapiens GN=A2M PE=1 SV=2	0	auto - discordant peptide type	2	99	PVEKEQAPHCICANGR	No iTRAQ4plex@N-term; iTRAQ4plex(K)@4; Methylthio(C)@10; Methylthio(C)@12; Deamidated(N)@14	cleaved V-P@N-term	0.0147082	1987.9	994.957	1987.89	994.95	2	25	11.1.1.1220.4	60.7832	1.67159	13.0324	1.56907	19.4808	2.28439	14.7327	97.17	9.64	136.43	11.53	42.17	7.07	80.06	8.72	0
1	1099.8	1099.8	97.83	90.16	86.23	P01023	A2MG_HUMAN Alpha-2-macroglobulin OS=Homo sapiens GN=A2M PE=1 SV=2	0	auto - discordant peptide type	2	99	PVKSDIAPVAR	No iTRAQ4plex@N-term; iTRAQ4plex(K)@3	cleaved I-P@N-term; missed K-S@3	0.0100852	1295.78	648.896	1295.77	648.891	2	15	14.1.1.1215.3	44.909	0.927561	10.8184	1.13473	15.4094	1.33493	12.3545	191.62	13.45	149.29	12.29	60.14	8.25	92.26	9.38	0
1	1099.8	1099.8	97.83	90.16	86.23	P01023	A2MG_HUMAN Alpha-2-macroglobulin OS=Homo sapiens GN=A2M PE=1 SV=2	0	auto - discordant peptide type	2	99	PVPGHVTVSICR	No iTRAQ4plex@N-term; Methylthio(C)@11	cleaved K-P@N-term	0.00918007	1309.67	437.565	1309.66	437.562	3	15	3.1.1.1058.2	35.1034	1.04807	20.9516	1.40544	28.0052	0.702188	32.0166	47.54	6.71	41.85	6.48	18.48	4.47	12.04	3.46	0
1	1099.8	1099.8	97.83	90.16	86.23	P01023	A2MG_HUMAN Alpha-2-macroglobulin OS=Homo sapiens GN=A2M PE=1 SV=2	0	auto - discordant peptide type	2	99	PVSSTNEKDMYSFLEDMGLK	No iTRAQ4plex@N-term; iTRAQ4plex(K)@8; iTRAQ4plex(K)@20	cleaved T-P@N-term	0.12558	2578.38	1290.2	2578.25	1290.13	2	19	43.1.1.1282.7	64.1099	0.890778	12.1137	1.06789	17.532	1.47074	13.2099	156.79	12.17	117.31	10.91	46.31	7.28	83.17	8.89	0
1	1099.8	1099.8	97.83	90.16	86.23	P01023	A2MG_HUMAN Alpha-2-macroglobulin OS=Homo sapiens GN=A2M PE=1 SV=2	0	auto - discordant peptide type	2	99	QEDMKGHFSISIPVK	Gln->pyro-Glu@N-term; Oxidation(M)@4; iTRAQ4plex(K)@5; iTRAQ4plex(K)@15	missed K-G@5	-0.00462827	2002.04	668.354	2002.04	668.355	3	16	10.1.1.1111.2	42.4563	0.662574	8.93343	0.765145	13.4714	1.07855	9.79665	352.08	18.19	195.94	14.28	74.51	9.27	136.96	11.4	0
1	1099.8	1099.8	97.83	90.16	86.23	P01023	A2MG_HUMAN Alpha-2-macroglobulin OS=Homo sapiens GN=A2M PE=1 SV=2	1	auto	2	99	QEDMKGHFSISIPVKSDIAPVAR	Gln->pyro-Glu@N-term; iTRAQ4plex(K)@5; iTRAQ4plex(K)@15	missed K-G@5; missed K-S@15	0.0693035	2795.56	699.897	2795.49	699.879	4	18	44.1.1.1252.4	50.1707	0.89141	28.9186			1.68631	30.2195	27.54	5.1	20.62	4.58	10.95	3.46	16.75	4	0
1	1099.8	1099.8	97.83	90.16	86.23	P01023	A2MG_HUMAN Alpha-2-macroglobulin OS=Homo sapiens GN=A2M PE=1 SV=2	0	auto - discordant peptide type	2	99	QFSFPLSSE	iTRAQ4plex@N-term; Dehydrated(S)@8	cleaved E-P@C-term	-0.00145501	1166.57	1167.58	1166.57	1167.58	1	14	15.1.1.1408.4	54.7474	1.07537	11.8403	1.55426	15.5095	1.88316	12.6575	146.76	11.79	132.56	11.53	63.09	8.37	99.68	9.75	0
1	1099.8	1099.8	97.83	90.16	86.23	P01023	A2MG_HUMAN Alpha-2-macroglobulin OS=Homo sapiens GN=A2M PE=1 SV=2	1	auto	2	99	QFSFPLSSEPFQGSYK	Gln->pyro-Glu@N-term; iTRAQ4plex(K)@16		-0.0153128	1974.93	988.474	1974.95	988.482	2	26	3.1.1.1370.4	67.5034	1.07286	13.9518	0.997691	22.4144	1.66539	15.4583	105.6	10	95.16	9.75	29.14	5.92	63.43	7.75	0
1	1099.8	1099.8	97.83	90.16	86.23	P01023	A2MG_HUMAN Alpha-2-macroglobulin OS=Homo sapiens GN=A2M PE=1 SV=2	1	auto	2	99	QFSFPLSSEPFQGSYKVVVQK	iTRAQ4plex@N-term; iTRAQ4plex(K)@16; iTRAQ4plex(K)@21	missed K-V@16	0.00561287	2833.54	945.522	2833.54	945.52	3	25	15.1.1.1417.2	55.6822	0.89368	7.0435	1.52061	8.7321	1.83137	7.17253	463.98	20.93	348.28	18.84	195.14	14.59	306.47	17.09	0
1	1099.8	1099.8	97.83	90.16	86.23	P01023	A2MG_HUMAN Alpha-2-macroglobulin OS=Homo sapiens GN=A2M PE=1 SV=2	1	auto	2	99	QFSFPLSSEPFQGSYKVVVQKK	iTRAQ4plex@N-term; iTRAQ4plex(K)@16; iTRAQ4plex(K)@21; iTRAQ4plex(K)@22	missed K-V@16; missed K-K@21	0.026745	3105.76	777.448	3105.74	777.441	4	22	15.1.1.1372.2	50.8773	0.704038	11.9139	1.14854	15.2668	1.62908	11.5909	190.26	13.38	112.51	10.82	60.44	8.19	111.79	10.3	0
1	1099.8	1099.8	97.83	90.16	86.23	P01023	A2MG_HUMAN Alpha-2-macroglobulin OS=Homo sapiens GN=A2M PE=1 SV=2	0	auto - discordant peptide type	2	99	QGGFSSTQDTVVALHALSK	No iTRAQ4plex@N-term; iTRAQ4plex(K)@19	cleaved A-Q@N-term	-0.000932932	2089.09	1045.55	2089.09	1045.55	2	28	10.1.1.1202.4	51.9228	1.13858	14.3826	0.738399	27.3786	1.12585	18.4995	95.97	9.54	91.78	9.54	19.6	5	38.97	6.08	0
1	1099.8	1099.8	97.83	90.16	86.23	P01023	A2MG_HUMAN Alpha-2-macroglobulin OS=Homo sapiens GN=A2M PE=1 SV=2	1	auto	2	99	QGIPFFGQVR	iTRAQ4plex@N-term		-0.00491764	1291.71	1292.72	1291.72	1292.72	1	16	56.1.1.1594.5	52.1388	1.2011	8.09795	1.5259	11.0667	1.81393	9.03009	294.97	16.73	297.58	17.2	124.49	11.83	192.98	13.56	0
1	1099.8	1099.8	97.83	90.16	86.23	P01023	A2MG_HUMAN Alpha-2-macroglobulin OS=Homo sapiens GN=A2M PE=1 SV=2	0	no quant - weak signal	2	99	QGNTWLTAF	No iTRAQ4plex@N-term	cleaved N-Q@N-term; cleaved F-V@C-term	0.00454722	1036.5	1037.51	1036.5	1037.51	1	12	55.1.1.1772.2	63.643							3.19	1.73	1.9	1.41	1.95	1.41	2.07	1.41	0
1	1099.8	1099.8	97.83	90.16	86.23	P01023	A2MG_HUMAN Alpha-2-macroglobulin OS=Homo sapiens GN=A2M PE=1 SV=2	0	auto - discordant peptide type	2	99	QGNTWLTAFVLK	No iTRAQ4plex@N-term; iTRAQ4plex(K)@12	cleaved N-Q@N-term	0.00639422	1520.85	761.434	1520.85	761.431	2	20	22.1.1.1708.5	68.0566	0.996335	14.4545	0.814417	24.8332	1.10904	18.0113	102.55	9.85	85.82	9.27	23.1	5.29	41.02	6.25	0
1	1099.8	1099.8	97.83	90.16	86.23	P01023	A2MG_HUMAN Alpha-2-macroglobulin OS=Homo sapiens GN=A2M PE=1 SV=2	0	auto - shared MS/MS	2	99	QKDNGCFR	Gln->pyro-Glu@N-term; iTRAQ4plex(K)@2; Methylthio(C)@6		0.0105282	1139.51	1140.52	1139.5	1140.5	1	12	46.1.1.1104.5	26.3877	1.40961	23.0242			2.01238	25.9145	33.59	5.66	39.77	6.24	9.45	3.46	24.38	4.8	0
1	1099.8	1099.8	97.83	90.16	86.23	P01023	A2MG_HUMAN Alpha-2-macroglobulin OS=Homo sapiens GN=A2M PE=1 SV=2	0	auto - discordant peptide type	2	99	QLNYKHYDGSYSTFGER	Gln->pyro-Glu@N-term; Deamidated(N)@3; iTRAQ4plex(K)@5	missed K-H@5	0.0573242	2192.05	731.691	2191.99	731.672	3	21	8.1.1.997.3	40.5539	1.10966	11.4386	1.03042	18.0521	0.933616	15.7222	154.07	12.08	143.6	11.96	43.91	7.14	51.88	7.07	0
1	1099.8	1099.8	97.83	90.16	86.23	P01023	A2MG_HUMAN Alpha-2-macroglobulin OS=Homo sapiens GN=A2M PE=1 SV=2	0	auto - discordant peptide type	2	99	QPAPTSEDLTSATNIVK	No iTRAQ4plex@N-term; iTRAQ4plex(K)@17	cleaved A-Q@N-term	0.00578614	1915.01	958.511	1915	958.508	2	21	9.1.1.1338.5	74.8417	0.834313	18.5062	0.986285	27.1701	1.46118	19.8067	69.98	8.12	49.04	7.07	19.09	4.69	36.88	5.92	0
1	1099.8	1099.8	97.83	90.16	86.23	P01023	A2MG_HUMAN Alpha-2-macroglobulin OS=Homo sapiens GN=A2M PE=1 SV=2	0	auto - discordant peptide type	2	99	QQNAQGGFSSTQDTVVALHAL	iTRAQ4plex@N-term	cleaved L-S@C-term	0.0409354	2315.2	1158.61	2315.16	1158.59	2	14	79.1.1.1231.8	54.1908	1.04647	18.7646	0.978439	30.025	1.38067	21.9613	59.16	7.48	52	7.21	16.01	4.36	29.46	5.29	0
1	1099.8	1099.8	97.83	90.16	86.23	P01023	A2MG_HUMAN Alpha-2-macroglobulin OS=Homo sapiens GN=A2M PE=1 SV=2	0	auto - shared MS/MS	2	99	QQNAQGGFSSTQDTVVALHALSK	Gln->pyro-Glu@N-term; iTRAQ4plex(K)@23		-0.00930975	2513.25	838.759	2513.26	838.762	3	25	3.1.1.1210.2	50.7071	0.879424	13.9272	1.2701	18.4031	1.12868	16.641	119.73	10.63	88.44	9.49	42.06	6.78	48.74	6.86	0
1	1099.8	1099.8	97.83	90.16	86.23	P01023	A2MG_HUMAN Alpha-2-macroglobulin OS=Homo sapiens GN=A2M PE=1 SV=2	0	auto - discordant peptide type	2	99	QQNAQGGFSSTQDTVVALHALSKYGAATFTR	Gln->pyro-Glu@N-term; Thr->Val@11; Deamidated(Q)@12; iTRAQ4plex(K)@23	missed K-Y@23	0.0130371	3379.71	1127.58	3379.69	1127.57	3	27	12.1.1.1468.2	65.1116	0.736471	22.9084	1.28412	28.1703	1.0936	26.0608	49.92	6.86	30.88	5.66	17.73	4.36	19.69	4.36	0
1	1099.8	1099.8	97.83	90.16	86.23	P01023	A2MG_HUMAN Alpha-2-macroglobulin OS=Homo sapiens GN=A2M PE=1 SV=2	0	auto - discordant peptide type	2	99	QSFQLEGGLK	No iTRAQ4plex@N-term; iTRAQ4plex(K)@10	cleaved W-Q@N-term	0.00594385	1249.68	1250.69	1249.68	1250.69	1	16	16.1.1.1372.3	52.7366	0.792774	11.5158	0.70719	19.6948	1.45043	12.1176	186.76	13.27	124.36	11.27	36.53	6.71	97.7	9.59	0
1	1099.8	1099.8	97.83	90.16	86.23	P01023	A2MG_HUMAN Alpha-2-macroglobulin OS=Homo sapiens GN=A2M PE=1 SV=2	0	no quant - weak signal	2	99	QSSEITRT	Gln->pyro-Glu@N-term; Thr->Val@8	cleaved T-I@C-term; missed R-T@7	-0.00197944	901.449	902.456	901.451	902.458	1	12	23.1.1.1239.2	29.4096							7.13	2.65	19.01	4.24	0.91	1.41	2.1	1.41	0
1	1099.8	1099.8	97.83	90.16	86.23	P01023	A2MG_HUMAN Alpha-2-macroglobulin OS=Homo sapiens GN=A2M PE=1 SV=2	0	auto - discordant peptide type	2	99	QSSGTFSSKFQVDNNNRLLLQQVSLPELPGEYSMK	iTRAQ4plex@N-term; iTRAQ4plex(K)@9; iTRAQ4plex(K)@35	cleaved I-Q@N-term; missed K-F@9; missed R-L@17	1.01219	4374.28	1094.58	4373.27	1094.32	4	16	85.1.1.1876.2	76.7482	0.621594	13.3284	0.818205	18.8122	0.871048	15.4992	166.06	12.49	86.7	9.54	37.58	6.48	52.17	7.07	0
1	1099.8	1099.8	97.83	90.16	86.23	P01023	A2MG_HUMAN Alpha-2-macroglobulin OS=Homo sapiens GN=A2M PE=1 SV=2	1	auto	2	99	QTVSWAVTPK	Gln->pyro-Glu@N-term; iTRAQ4plex(K)@10		-0.00804969	1242.66	1243.67	1242.67	1243.68	1	15	3.1.1.1131.2	42.5024	0.976023	8.34147	0.880938	13.823	1.73407	8.86909	312.04	17.18	255.81	16.03	76.03	9.64	195.16	13.57	0
1	1099.8	1099.8	97.83	90.16	86.23	P01023	A2MG_HUMAN Alpha-2-macroglobulin OS=Homo sapiens GN=A2M PE=1 SV=2	0	no quant - weak signal	2	99	QYEMHGPEGLR	No iTRAQ4plex@N-term	cleaved Q-Q@N-term	0.0196655	1315.62	1316.62	1315.6	1316.61	1	13	15.1.1.1346.6	48.2283							2.13	1.41	0.84	1	3.15	1.73	0.93	1	0
1	1099.8	1099.8	97.83	90.16	86.23	P01023	A2MG_HUMAN Alpha-2-macroglobulin OS=Homo sapiens GN=A2M PE=1 SV=2	0	auto - discordant peptide type	2	99	RIAQWQSFQLEGGLK	iTRAQ4plex@N-term; Arg->Lys@1; iTRAQ4plex(K)@1; iTRAQ4plex(K)@15	cleaved N-R@N-term; missed R-I@1	-0.00930464	2164.23	722.417	2164.24	722.42	3	21	15.1.1.1326.3	46.0895	0.967266	10.7966	0.933952	17.1489	1.26229	12.7241	187.25	13.3	152.13	12.37	48.37	7.55	85.25	9	0
1	1099.8	1099.8	97.83	90.16	86.23	P01023	A2MG_HUMAN Alpha-2-macroglobulin OS=Homo sapiens GN=A2M PE=1 SV=2	0	auto - discordant peptide type	2	99	RKDTVIKPLLVEPEGLEK	iTRAQ4plex@N-term; Lys->Ser@2; iTRAQ4plex(K)@7; iTRAQ4plex(K)@18	cleaved G-R@N-term; missed R-K@1	-0.0103843	2454.43	1228.22	2454.44	1228.23	2	28	9.1.1.1034.4	42.6443	0.724629	6.44004	0.816561	9.76572	1.1439	7.14775	635.38	24.45	386.72	19.97	143.5	12.88	262.14	15.79	0
1	1099.8	1099.8	97.83	90.16	86.23	P01023	A2MG_HUMAN Alpha-2-macroglobulin OS=Homo sapiens GN=A2M PE=1 SV=2	0	auto - discordant peptide type	2	99	RKEYEMKLHTEAQIQEEGTVVELTGR	iTRAQ4plex@N-term; iTRAQ4plex(K)@2; Oxidation(M)@6; iTRAQ4plex(K)@7	missed R-K@1; missed K-L@7	0.0115858	3521.86	881.473	3521.85	881.47	4	16	9.1.1.932.5	32.0352	0.761595	29.902					28.67	5.2	18.34	4.36	12.41	3.61	11.3	3.32	0
1	1099.8	1099.8	97.83	90.16	86.23	P01023	A2MG_HUMAN Alpha-2-macroglobulin OS=Homo sapiens GN=A2M PE=1 SV=2	0	auto - discordant peptide type	2	99	RKYSDASDCHGEDSQAFCEK	iTRAQ4plex@N-term; Deamidated(R)@1; Lys->Ala@2; Methylthio(C)@9; Methylthio(C)@18; iTRAQ4plex(K)@20	cleaved C-R@N-term; missed R-K@1; missed K-Y@2	0.0132536	2599.05	867.356	2599.03	867.352	3	25	7.1.1.989.5	38.9397	0.993324	16.0453	1.01316	24.6303	1.07399	20.2365	83.54	8.89	69.7	8.37	23.41	5.2	32.36	5.57	0
1	1099.8	1099.8	97.83	90.16	86.23	P01023	A2MG_HUMAN Alpha-2-macroglobulin OS=Homo sapiens GN=A2M PE=1 SV=2	0	auto - discordant peptide type	2	99	RLLIYAVLPTGDVIGDSAK	iTRAQ4plex@N-term; Arg->Ala@1; iTRAQ4plex(K)@19	cleaved A-R@N-term; missed R-L@1	-0.00928793	2203.26	1102.64	2203.27	1102.64	2	17	11.1.1.1284.4	67.6631	1.12317	22.6951	2.08744	26.7419	1.84011	24.798	39.04	6.08	36.83	6.08	22.54	4.9	25.91	5	0
1	1099.8	1099.8	97.83	90.16	86.23	P01023	A2MG_HUMAN Alpha-2-macroglobulin OS=Homo sapiens GN=A2M PE=1 SV=2	0	auto - discordant peptide type	2	99	RLVHVEEPHTETVR	iTRAQ4plex@N-term; Arg->Lys@1; iTRAQ4plex(K)@1	cleaved A-R@N-term; missed R-L@1	0.0296759	1961.12	654.715	1961.09	654.705	3	20	10.1.1.892.3	20.5367	0.946416	8.27286	0.74647	14.6321	1.16111	9.96356	322.77	17.46	256.58	16.06	66.64	9.06	135.17	11.31	0
1	1099.8	1099.8	97.83	90.16	86.23	P01023	A2MG_HUMAN Alpha-2-macroglobulin OS=Homo sapiens GN=A2M PE=1 SV=2	0	auto - discordant peptide type	2	99	RNQGNTWLTAFVLK	No iTRAQ4plex@N-term; Gln->Ser@3; iTRAQ4plex(K)@14	cleaved G-R@N-term; missed R-N@1	-0.038156	1749.93	875.971	1749.96	875.99	2	17	19.1.1.1682.4	72.9517	0.988549	24.4954	1.05297	36.8114	1.12832	30.2738	35.95	5.83	29.85	5.48	10.47	3.46	14.63	3.74	0
1	1099.8	1099.8	97.83	90.16	86.23	P01023	A2MG_HUMAN Alpha-2-macroglobulin OS=Homo sapiens GN=A2M PE=1 SV=2	0	auto - discordant peptide type	2	99	RTEHPFTVEEFVLPK	iTRAQ4plex@N-term; Arg->Gln@1; iTRAQ4plex(K)@15	cleaved G-R@N-term; missed R-T@1	0.0443178	2088.16	697.06	2088.11	697.045	3	17	51.1.1.1424.3	58.8896	0.623317	18.3801	0.887826	25.1116	1.16819	19.157	87.27	9.06	45.69	6.93	21.43	4.9	36.77	5.92	0
1	1099.8	1099.8	97.83	90.16	86.23	P01023	A2MG_HUMAN Alpha-2-macroglobulin OS=Homo sapiens GN=A2M PE=1 SV=2	0	auto - discordant peptide type	2	99	RVGFYESDVMGR	iTRAQ4plex@N-term; Arg->Ala@1	cleaved L-R@N-term; missed R-V@1	0.0113685	1473.72	737.865	1473.7	737.859	2	18	11.1.1.1026.3	40.326	1.31461	7.56813	2.81223	8.43454	2.47936	7.91359	323.84	17.55	357.58	18.89	251.89	16.28	289.59	16.7	0
1	1099.8	1099.8	97.83	90.16	86.23	P01023	A2MG_HUMAN Alpha-2-macroglobulin OS=Homo sapiens GN=A2M PE=1 SV=2	0	auto - discordant peptide type	2	99	RVSVQLEASPAFLAVPVEK	No iTRAQ4plex@N-term; Gln->Ser@5; iTRAQ4plex(K)@19	cleaved I-R@N-term; missed R-V@1	-0.0566188	2142.16	1072.09	2142.22	1072.12	2	23	12.1.1.1480.2	66.4165	0.881067	17.9201	0.847551	28.8362	1.21525	20.7901	72.05	8.25	53.32	7.35	16.89	4.47	31.58	5.48	0
1	1099.8	1099.8	97.83	90.16	86.23	P01023	A2MG_HUMAN Alpha-2-macroglobulin OS=Homo sapiens GN=A2M PE=1 SV=2	0	auto - discordant peptide type	2	99	RVTAAPQSVCALR	iTRAQ4plex@N-term; Arg->Ala@1; Methylthio(C)@10	cleaved L-R@N-term; missed R-V@1	0.00234086	1475.77	738.894	1475.77	738.893	2	17	88.1.1.1676.2	48.5558	1.25159	8.7847	3.46877	9.04961	2.98646	8.63742	247.36	15.33	260.04	16.19	237.32	15.65	266.44	16.03	0
1	1099.8	1099.8	97.83	90.16	86.23	P01023	A2MG_HUMAN Alpha-2-macroglobulin OS=Homo sapiens GN=A2M PE=1 SV=2	0	auto - discordant peptide type	2	99	SAGVAEVGVTVPDTITEWK	No iTRAQ4plex@N-term; iTRAQ4plex(K)@19	cleaved N-S@N-term	-0.0324709	2102.07	1052.04	2102.1	1052.06	2	15	9.1.1.1119.5	51.6723	0.801858	12.383	0.681943	21.2847	0.741343	16.7935	160.22	12.29	107.91	10.49	30.22	6	42.84	6.4	0
1	1099.8	1099.8	97.83	90.16	86.23	P01023	A2MG_HUMAN Alpha-2-macroglobulin OS=Homo sapiens GN=A2M PE=1 SV=2	0	auto - discordant peptide type	2	99	SASNMAIVD	iTRAQ4plex@N-term; Dehydrated(D)@9	cleaved D-V@C-term	0.011493	1032.51	1033.52	1032.5	1033.51	1	14	12.1.1.1136.2	31.1703	0.995286	8.34558	1.33091	11.3184	1.32882	9.77419	308.74	17.09	258.1	16.12	113.65	11.22	147.97	11.92	0
1	1099.8	1099.8	97.83	90.16	86.23	P01023	A2MG_HUMAN Alpha-2-macroglobulin OS=Homo sapiens GN=A2M PE=1 SV=2	0	auto - discordant peptide type	2	99	SASNMAIVDVK	No iTRAQ4plex@N-term; Ala->Trp@2; iTRAQ4plex(K)@11		0.00326002	1392.72	1393.73	1392.72	1393.73	1	16	9.1.1.970.5	36.0373	0.760316	28.3383	1.26571	35.4821	1.08292	32.7051	31.85	5.48	20.34	4.58	11.15	3.46	12.44	3.46	0
1	1099.8	1099.8	97.83	90.16	86.23	P01023	A2MG_HUMAN Alpha-2-macroglobulin OS=Homo sapiens GN=A2M PE=1 SV=2	0	no quant - weak signal	2	99	SASNMAIVDVKMVSGFIPLKPTVK	No iTRAQ4plex@N-term; iTRAQ4plex(K)@11; iTRAQ4plex(K)@20; iTRAQ4plex(K)@24	missed K-M@11	0.0635559	2963.76	741.946	2963.69	741.93	4	20	17.1.1.1579.2	63.4034							16.92	4	13.98	3.74	2.94	2	11.76	3.32	0
1	1099.8	1099.8	97.83	90.16	86.23	P01023	A2MG_HUMAN Alpha-2-macroglobulin OS=Homo sapiens GN=A2M PE=1 SV=2	0	auto - discordant peptide type	2	99	SDASDCHGEDSQAFCEK	iTRAQ4plex@N-term; Methylthio(C)@6; Methylthio(C)@15; iTRAQ4plex(K)@17	cleaved Y-S@N-term	0.0361152	2207.88	736.968	2207.85	736.956	3	22	7.1.1.933.3	33.0166	0.996706	14.8642	1.2774	20.6592	1.77021	15.8139	97.28	9.59	81.44	9.06	34.37	6.24	62.11	7.68	0
1	1099.8	1099.8	97.83	90.16	86.23	P01023	A2MG_HUMAN Alpha-2-macroglobulin OS=Homo sapiens GN=A2M PE=1 SV=2	0	auto - discordant peptide type	2	99	SDIAPVAR	Delta:H(2)C(2)@N-term		-0.0450108	853.421	854.428	853.466	854.473	1	12	78.1.1.1148.4	28.7632	0.966934	26.2667					31.73	5.48	25.77	5.1	11.05	3.46	7.01	2.65	0
1	1099.8	1099.8	97.83	90.16	86.23	P01023	A2MG_HUMAN Alpha-2-macroglobulin OS=Homo sapiens GN=A2M PE=1 SV=2	0	auto - discordant peptide type	2	99	SEPFQGSYK	No iTRAQ4plex@N-term; iTRAQ4plex(K)@9	cleaved S-S@N-term	0.0063548	1185.58	1186.59	1185.58	1186.59	1	13	15.1.1.1508.3	65.4678	0.909088	9.75646	0.959798	14.9836	1.42412	10.8205	238.26	15	181.93	13.56	63.25	8.6	122.38	10.77	0
1	1099.8	1099.8	97.83	90.16	86.23	P01023	A2MG_HUMAN Alpha-2-macroglobulin OS=Homo sapiens GN=A2M PE=1 SV=2	0	auto - discordant peptide type	2	99	SFPLSSEPFQGSYK	No iTRAQ4plex@N-term; iTRAQ4plex(K)@14	cleaved F-S@N-term	0.00821975	1716.86	859.435	1716.85	859.431	2	23	15.1.1.1310.4	44.383	0.975566	12.1904	0.776258	21.2398	0.976306	15.8198	145.97	11.75	119.61	10.95	31.34	6.16	51.4	7	0
1	1099.8	1099.8	97.83	90.16	86.23	P01023	A2MG_HUMAN Alpha-2-macroglobulin OS=Homo sapiens GN=A2M PE=1 SV=2	0	auto - discordant peptide type	2	99	SFQLEGGLK	No iTRAQ4plex@N-term; iTRAQ4plex(K)@9	cleaved Q-S@N-term	0.00566437	1121.63	1122.63	1121.62	1122.63	1	14	16.1.1.1362.6	51.7785	0.819644	5.47171	0.830848	8.69338	1.39909	5.89901	809.31	27.62	557.17	23.83	185.98	14.87	408.39	19.65	0
1	1099.8	1099.8	97.83	90.16	86.23	P01023	A2MG_HUMAN Alpha-2-macroglobulin OS=Homo sapiens GN=A2M PE=1 SV=2	0	no quant - weak signal	2	99	SFSPSQSLPASHAHLR	No iTRAQ4plex@N-term	cleaved L-S@N-term	0.0136747	1720.88	861.446	1720.86	861.44	2	22	15.1.1.1225.4	35.7354							21.19	4.47	15.66	4	9.61	3.16	4.92	2.24	0
1	1099.8	1099.8	97.83	90.16	86.23	P01023	A2MG_HUMAN Alpha-2-macroglobulin OS=Homo sapiens GN=A2M PE=1 SV=2	0	auto - discordant peptide type	2	99	SFVHLEPMSHELP	iTRAQ4plex@N-term	cleaved P-C@C-term	0.0110298	1665.84	833.928	1665.83	833.923	2	15	16.1.1.1315.4	46.7653	0.997804	20.2025	2.17533	22.4595	1.33464	23.7656	52.87	7.07	44.31	6.71	31.81	5.74	25.45	5	0
1	1099.8	1099.8	97.83	90.16	86.23	P01023	A2MG_HUMAN Alpha-2-macroglobulin OS=Homo sapiens GN=A2M PE=1 SV=2	0	auto - discordant peptide type	2	99	SFVHLEPMSHELPC	iTRAQ4plex@N-term; Oxidation(M)@8; Methylthio(C)@14	cleaved C-G@C-term	0.0148499	1830.84	916.426	1830.82	916.419	2	15	14.1.1.1253.5	48.867	0.764241	19.979	0.911542	29.0695	0.813062	25.7531	63.7	7.75	40.89	6.48	16.06	4.24	18.68	4.24	0
1	1099.8	1099.8	97.83	90.16	86.23	P01023	A2MG_HUMAN Alpha-2-macroglobulin OS=Homo sapiens GN=A2M PE=1 SV=2	0	auto - discordant peptide type	2	99	SFVHLEPMSHELPCGHTQTVQAH	iTRAQ4plex@N-term; Methylthio(C)@14	cleaved H-Y@C-term	0.00219963	2774.29	555.865	2774.28	555.864	5	20	14.1.1.1197.4	43.0274	0.854184	16.2846	0.99716	23.8741	1.20805	18.7508	89.05	9.17	63.89	8.06	24.56	5.29	38.8	6.08	0
1	1099.8	1099.8	97.83	90.16	86.23	P01023	A2MG_HUMAN Alpha-2-macroglobulin OS=Homo sapiens GN=A2M PE=1 SV=2	0	auto - discordant peptide type	2	99	SFVHLEPMSHELPCGHTQTVQAHYILNGGTLLGLK	iTRAQ4plex@N-term; Ser->Gln@9; Methylthio(C)@14; Deamidated(N)@27; iTRAQ4plex(K)@35		0.0621893	4203.19	841.646	4203.13	841.633	5	22	13.1.1.1218.2	49.5424	0.774253	15.1809	0.961338	21.8191	1.22615	16.8175	109.33	10.15	71.1	8.54	29.07	5.74	48.35	6.78	0
1	1099.8	1099.8	97.83	90.16	86.23	P01023	A2MG_HUMAN Alpha-2-macroglobulin OS=Homo sapiens GN=A2M PE=1 SV=2	0	auto - discordant peptide type	2	99	SFVHLEPMSHELPCGHTQTVQAHYILNGGTLLGLKK	iTRAQ4plex@N-term; Oxidation(M)@8; Methylthio(C)@14; Deamidated(N)@27; iTRAQ4plex(K)@35; iTRAQ4plex(K)@36	missed K-K@35	0.0427076	4450.34	742.731	4450.3	742.723	6	27	14.1.1.1285.2	52.3072	0.971264	7.80213	0.848592	13.0324	1.24303	9.25145	357.55	18.38	291.69	17.12	83.92	10.05	160.3	12.33	0
1	1099.8	1099.8	97.83	90.16	86.23	P01023	A2MG_HUMAN Alpha-2-macroglobulin OS=Homo sapiens GN=A2M PE=1 SV=2	0	no quant - weak signal	2	99	SFYYLIMAK	No iTRAQ4plex@N-term; iTRAQ4plex(K)@9	cleaved L-S@N-term	0.0113928	1278.69	1279.7	1278.68	1279.69	1	11	27.1.1.1733.6	70.543							14.6	3.74	21.83	4.58	0	1.17	7.58	2.65	0
1	1099.8	1099.8	97.83	90.16	86.23	P01023	A2MG_HUMAN Alpha-2-macroglobulin OS=Homo sapiens GN=A2M PE=1 SV=2	0	auto - discordant peptide type	2	99	SGFIPLKPTVK	No iTRAQ4plex@N-term; iTRAQ4plex(K)@7; iTRAQ4plex(K)@11	cleaved V-S@N-term	0.00844707	1473.92	737.97	1473.92	737.965	2	15	19.1.1.1318.2	36.1246	0.83997	9.47958	0.728341	16.3338	1.47782	10.1077	265.08	15.81	187.02	13.78	53.4	8.12	141.29	11.53	0
1	1099.8	1099.8	97.83	90.16	86.23	P01023	A2MG_HUMAN Alpha-2-macroglobulin OS=Homo sapiens GN=A2M PE=1 SV=2	0	auto - discordant peptide type	2	99	SGGEVSEELSLK	No iTRAQ4plex@N-term; iTRAQ4plex(K)@12	cleaved P-S@N-term	0.0364096	1377.75	689.881	1377.71	689.863	2	17	42.1.1.1067.4	34.2701	1.07639	5.81541	0.851099	10.0034	0.946553	7.86573	606.07	23.96	547.95	23.37	142.67	13.11	206.91	14.07	0
1	1099.8	1099.8	97.83	90.16	86.23	P01023	A2MG_HUMAN Alpha-2-macroglobulin OS=Homo sapiens GN=A2M PE=1 SV=2	0	auto - discordant peptide type	2	99	SGKPQYMVLVPSLLHTETTEK	No iTRAQ4plex@N-term; iTRAQ4plex(K)@3; iTRAQ4plex(K)@21	cleaved V-S@N-term	0.0486048	2645.48	882.835	2645.43	882.819	3	27	12.1.1.1290.4	46.9367	0.73604	9.25548	0.629996	16.2102	1.1315	10.3504	303.82	16.91	187.83	13.89	52.94	8.06	123.99	10.82	0
1	1099.8	1099.8	97.83	90.16	86.23	P01023	A2MG_HUMAN Alpha-2-macroglobulin OS=Homo sapiens GN=A2M PE=1 SV=2	0	auto - discordant peptide type	2	99	SGQLNSHGCFYQQVK	No iTRAQ4plex@N-term; Methylthio(C)@9; iTRAQ4plex(K)@15	cleaved F-S@N-term	-0.00109851	1884.87	943.443	1884.87	943.444	2	27	15.1.1.1173.3	30.6523	0.700646	11.9328	0.625612	20.5508	1.14913	13.0374	189.21	13.34	111.35	10.72	32.74	6.32	78.42	8.6	0
1	1099.8	1099.8	97.83	90.16	86.23	P01023	A2MG_HUMAN Alpha-2-macroglobulin OS=Homo sapiens GN=A2M PE=1 SV=2	0	auto - discordant peptide type	2	99	SGSLLNNAIK	iTRAQ4plex@N-term; Gly->Asp@2; iTRAQ4plex(K)@10	cleaved S-S@N-term	-0.0294827	1361.75	681.88	1361.78	681.895	2	16	13.1.1.1111.6	38.601	0.879651	12.1031	0.711516	21.5213	1.51221	13.0019	157.88	12.21	116.65	10.86	31.07	6.24	86.11	9	0
1	1099.8	1099.8	97.83	90.16	86.23	P01023	A2MG_HUMAN Alpha-2-macroglobulin OS=Homo sapiens GN=A2M PE=1 SV=2	0	auto - discordant peptide type	2	99	SHGCFYQQVK	No iTRAQ4plex@N-term; Methylthio(C)@4; iTRAQ4plex(K)@10	cleaved N-S@N-term	0.0377727	1385.67	693.843	1385.63	693.824	2	15	17.1.1.1195.5	24.2998	1.96486	20.6367	1.34563	34.5063	2.0059	25.0137	36.38	5.92	60.04	7.62	13.54	4.12	26.32	5	0
1	1099.8	1099.8	97.83	90.16	86.23	P01023	A2MG_HUMAN Alpha-2-macroglobulin OS=Homo sapiens GN=A2M PE=1 SV=2	0	auto - discordant peptide type	2	99	SIPVKSDIAPVAR	No iTRAQ4plex@N-term; iTRAQ4plex(K)@5	cleaved I-S@N-term; missed K-S@5	0.00473625	1495.89	748.952	1495.88	748.949	2	17	49.1.1.1112.8	42.3342	0.758975	10.9425	0.985234	15.3686	1.04445	12.7827	213.43	14.18	136.06	11.83	58.16	8.06	80.4	8.78	0
1	1099.8	1099.8	97.83	90.16	86.23	P01023	A2MG_HUMAN Alpha-2-macroglobulin OS=Homo sapiens GN=A2M PE=1 SV=2	0	auto - discordant peptide type	2	99	SISIPVKSDIAPVAR	iTRAQ4plex@N-term; iTRAQ4plex(K)@7	cleaved F-S@N-term; missed K-S@7	0.00651806	1840.11	614.377	1840.1	614.375	3	20	14.1.1.1175.2	40.6981	0.451629	6.2488	1.12985	6.65674	1.58442	5.13247	985.5	30.38	373.84	20.32	307.97	18.17	563.17	23.11	0
1	1099.8	1099.8	97.83	90.16	86.23	P01023	A2MG_HUMAN Alpha-2-macroglobulin OS=Homo sapiens GN=A2M PE=1 SV=2	0	auto - discordant peptide type	2	99	SIYKPGQTVK	No iTRAQ4plex@N-term; iTRAQ4plex(K)@4; iTRAQ4plex(K)@10		0.00543396	1407.84	470.287	1407.83	470.285	3	15	3.1.1.892.2	18.3686	0.589555	5.2197	0.554003	8.87403	1.0059	5.60972	1124.72	32.5	556.95	24.21	172.34	14.46	408.05	19.62	0
1	1099.8	1099.8	97.83	90.16	86.23	P01023	A2MG_HUMAN Alpha-2-macroglobulin OS=Homo sapiens GN=A2M PE=1 SV=2	0	auto - discordant peptide type	2	99	SKAIGYLNTGYQR	No iTRAQ4plex@N-term; iTRAQ4plex(K)@2	missed K-A@2	-0.005455	1613.86	807.937	1613.86	807.94	2	22	15.1.1.1117.2	25.1567	0.719406	4.9441	0.786577	7.63567	1.23269	5.32109	1083.86	31.94	654.93	26	235.8	16.61	481.88	21.35	0
1	1099.8	1099.8	97.83	90.16	86.23	P01023	A2MG_HUMAN Alpha-2-macroglobulin OS=Homo sapiens GN=A2M PE=1 SV=2	0	auto - discordant peptide type	2	99	SLFTDLEAEN	iTRAQ4plex@N-term	cleaved N-D@C-term	0.00288316	1281.62	1282.63	1281.62	1282.63	1	12	5.1.1.1275.5	54.9209	0.719432	23.773			1.3344	24.8087	46.75	6.63	28.25	5.39	4.79	2.65	22.5	4.58	0
1	1099.8	1099.8	97.83	90.16	86.23	P01023	A2MG_HUMAN Alpha-2-macroglobulin OS=Homo sapiens GN=A2M PE=1 SV=2	0	auto - discordant peptide type	2	99	SLFTDLEAENDV	iTRAQ4plex@N-term; Dehydrated(D)@11	cleaved V-L@C-term	-0.00445457	1477.7	1478.71	1477.71	1478.71	1	13	49.1.1.1360.3	74.1188	1.4383	24.0937			1.73264	28.4854	30.42	5.39	36.75	6	8.79	3.32	19.01	4.24	0
1	1099.8	1099.8	97.83	90.16	86.23	P01023	A2MG_HUMAN Alpha-2-macroglobulin OS=Homo sapiens GN=A2M PE=1 SV=2	0	auto - discordant peptide type	2	99	SLFTDLEAENDVLH	iTRAQ4plex@N-term; Deamidated(N)@10	cleaved H-C@C-term	-0.0118824	1746.83	874.423	1746.84	874.429	2	25	5.1.1.1324.2	60.0539	1.1646	14.6766	2.25778	17.0138	2.17309	15.3998	91.71	9.33	89.71	9.49	57.27	7.81	71.88	8.31	0
1	1099.8	1099.8	97.83	90.16	86.23	P01023	A2MG_HUMAN Alpha-2-macroglobulin OS=Homo sapiens GN=A2M PE=1 SV=2	0	auto - discordant peptide type	2	99	SLFTDLEAENDVLHC	iTRAQ4plex@N-term; Cys->Met@15	cleaved C-V@C-term	-0.0426523	1876.86	939.436	1876.9	939.457	2	20	15.1.1.1587.2	73.9148	1.07809	12.8357	1.39902	17.5617	1.60806	14.4302	124.59	10.86	112.82	10.63	48.21	7.35	72.26	8.31	0
1	1099.8	1099.8	97.83	90.16	86.23	P01023	A2MG_HUMAN Alpha-2-macroglobulin OS=Homo sapiens GN=A2M PE=1 SV=2	0	auto - discordant peptide type	2	99	SLFTDLEAENDVLHCV	iTRAQ4plex@N-term; No Methylthio(C)@15	cleaved V-A@C-term	0.00135916	1947.94	650.32	1947.94	650.32	3	18	15.1.1.1594.2	74.4711	2.02362	29.4565					17.65	4.12	30	5.39	8.28	3.16	15.79	3.87	0
1	1099.8	1099.8	97.83	90.16	86.23	P01023	A2MG_HUMAN Alpha-2-macroglobulin OS=Homo sapiens GN=A2M PE=1 SV=2	0	auto - discordant peptide type	2	99	SLFTDLEAENDVLHCVA	iTRAQ4plex@N-term; Cys->Met@15	cleaved A-F@C-term	-0.0276425	2046.98	1024.5	2047.01	1024.51	2	21	14.1.1.1506.4	75.7105	0.968509	13.1657	0.929942	21.1301	1.70399	14.0335	125.89	10.91	102.41	10.15	32.38	6.24	77.37	8.54	0
1	1099.8	1099.8	97.83	90.16	86.23	P01023	A2MG_HUMAN Alpha-2-macroglobulin OS=Homo sapiens GN=A2M PE=1 SV=2	0	auto - discordant peptide type	2	99	SLFTDLEAENDVLHCVAF	iTRAQ4plex@N-term; Methylthio(C)@15	cleaved F-A@C-term	-0.0131463	2212.02	1107.02	2212.03	1107.02	2	27	8.1.1.1332.2	76.7949	1.34145	12.2315	0.946363	21.6867	1.46396	15.0085	121.91	10.77	137.36	11.62	31.91	6.32	64.37	7.81	0
1	1099.8	1099.8	97.83	90.16	86.23	P01023	A2MG_HUMAN Alpha-2-macroglobulin OS=Homo sapiens GN=A2M PE=1 SV=2	0	auto - discordant peptide type	2	99	SLFTDLEAENDVLHCVAFA	iTRAQ4plex@N-term; No Methylthio(C)@15	cleaved A-V@C-term	0.0060348	2237.09	1119.55	2237.08	1119.55	2	22	43.1.1.1339.7	71.2509	1.00132	14.7465	0.99902	23.0234	1.45608	16.7291	98.33	9.64	82.7	9.11	27.17	5.66	51.64	7	0
1	1099.8	1099.8	97.83	90.16	86.23	P01023	A2MG_HUMAN Alpha-2-macroglobulin OS=Homo sapiens GN=A2M PE=1 SV=2	0	auto - discordant peptide type	2	99	SLFTDLEAENDVLHCVAFAV	iTRAQ4plex@N-term; Methylthio(C)@15; Phe->Glu@18	cleaved V-P@C-term	0.0449135	2364.16	1183.09	2364.11	1183.06	2	23	83.1.1.1614.9	73.8988	1.20549	18.5772	1.06529	30.1399	1.89359	20.4363	55.83	7.28	56.53	7.48	16.45	4.47	38.13	6	0
1	1099.8	1099.8	97.83	90.16	86.23	P01023	A2MG_HUMAN Alpha-2-macroglobulin OS=Homo sapiens GN=A2M PE=1 SV=2	0	auto - discordant peptide type	2	99	SLFTDLEAENDVLHCVAFAVPK	iTRAQ4plex@N-term; Asp->Trp@11; No Methylthio(C)@15; iTRAQ4plex(K)@22		-0.0103383	2776.44	926.487	2776.45	926.491	3	23	6.1.1.1599.2	73.5393	0.848058	14.6678	1.02668	21.2793	1.53944	15.5082	110.26	10.2	78.54	8.94	31.31	6	61.22	7.62	0
1	1099.8	1099.8	97.83	90.16	86.23	P01023	A2MG_HUMAN Alpha-2-macroglobulin OS=Homo sapiens GN=A2M PE=1 SV=2	0	auto - discordant peptide type	2	99	SLFTDLEAENDVLHCVAFAVPKS	iTRAQ4plex@N-term; No Methylthio(C)@15; iTRAQ4plex(K)@22	cleaved S-S@C-term; missed K-S@22	0.0130446	2792.44	931.822	2792.43	931.817	3	16	47.1.1.1396.3	71.1878	1.07108	14.5396	0.656859	29.4648	1.85848	15.5332	97.15	9.59	87.4	9.33	17.65	4.9	65.12	7.81	0
1	1099.8	1099.8	97.83	90.16	86.23	P01023	A2MG_HUMAN Alpha-2-macroglobulin OS=Homo sapiens GN=A2M PE=1 SV=2	0	auto - discordant peptide type	2	99	SLFTDLEAENDVLHCVAFAVPKSSSNEEVMFLTVQVKGP	iTRAQ4plex@N-term; Methylthio(C)@15; iTRAQ4plex(K)@22; iTRAQ4plex(K)@37	cleaved P-T@C-term; missed K-S@22; missed K-G@37	-7.90176	4720.48	787.755	4728.39	789.072	6	17	15.1.1.1610.4	76.1498	1.24448	20.4975	1.65402	27.3344	1.72407	23.478	45.27	6.56	47.32	6.86	20.71	4.8	28.15	5.2	0
1	1099.8	1099.8	97.83	90.16	86.23	P01023	A2MG_HUMAN Alpha-2-macroglobulin OS=Homo sapiens GN=A2M PE=1 SV=2	0	auto - discordant peptide type	2	99	SLLCPSGGEVSEELSLK	iTRAQ4plex@N-term; Methylthio(C)@4; iTRAQ4plex(K)@17	cleaved N-S@N-term	0.0108375	2081.07	1041.54	2081.06	1041.54	2	20	10.1.1.1267.2	58.9647	1.21371	8.90876	1.32317	12.9007	1.07569	11.9262	242.26	15.17	246.97	15.65	88.66	10	93.99	9.54	0
1	1099.8	1099.8	97.83	90.16	86.23	P01023	A2MG_HUMAN Alpha-2-macroglobulin OS=Homo sapiens GN=A2M PE=1 SV=2	0	auto - discordant peptide type	2	99	SLLCPSGGEVSEELSLKLPPNVVEESAR	iTRAQ4plex@N-term; Methylthio(C)@4; iTRAQ4plex(K)@17	cleaved N-S@N-term; missed K-L@17	-0.951751	3271.74	1091.59	3272.69	1091.9	3	23	9.1.1.1195.3	59.7633	1.18462	6.46786	0.905455	11.2883	1.58564	7.47891	464.75	21	462.43	21.4	116.39	12.04	265.79	15.84	0
1	1099.8	1099.8	97.83	90.16	86.23	P01023	A2MG_HUMAN Alpha-2-macroglobulin OS=Homo sapiens GN=A2M PE=1 SV=2	0	auto - discordant peptide type	2	99	SLNEEAVK	No iTRAQ4plex@N-term; iTRAQ4plex(K)@8		-0.00085398	1032.56	1033.56	1032.56	1033.56	1	12	3.1.1.896.5	18.8285	0.876502	9.97753	0.907369	15.4712	1.1496	11.7869	233.1	14.83	171.61	13.19	58.5	8.25	96.65	9.59	0
1	1099.8	1099.8	97.83	90.16	86.23	P01023	A2MG_HUMAN Alpha-2-macroglobulin OS=Homo sapiens GN=A2M PE=1 SV=2	1	auto	2	99	SLNEEAVKK	iTRAQ4plex@N-term; iTRAQ4plex(K)@8; iTRAQ4plex(K)@9	missed K-K@8	0.014396	1448.87	725.443	1448.86	725.435	2	16	3.1.1.876.6	16.8328	1.36197	4.79889	1.53845	6.78612	1.77299	5.57031	787.92	27.39	901.36	29.82	335.27	19.54	503.85	21.93	0
1	1099.8	1099.8	97.83	90.16	86.23	P01023	A2MG_HUMAN Alpha-2-macroglobulin OS=Homo sapiens GN=A2M PE=1 SV=2	1	auto	2	99	SLNEEAVKKDNSVHWERPQKPK	iTRAQ4plex@N-term; iTRAQ4plex(K)@8; iTRAQ4plex(K)@9; iTRAQ4plex(K)@20; iTRAQ4plex(K)@22	missed K-K@8	0.046312	3338.91	668.79	3338.87	668.781	5	20	9.1.1.828.4	21.5279	1.23588	6.90159	0.873323	12.4589	1.5526	8.12928	399.05	19.47	414.24	20.22	96.39	11.05	223.46	14.53	0
1	1099.8	1099.8	97.83	90.16	86.23	P01023	A2MG_HUMAN Alpha-2-macroglobulin OS=Homo sapiens GN=A2M PE=1 SV=2	0	auto - discordant peptide type	2	99	SLPASHAHLR	No iTRAQ4plex@N-term	cleaved Q-S@N-term	0.00510701	1087.59	544.804	1087.59	544.802	2	16	15.1.1.1225.6	35.7728	1.2107	16.8997	1.28919	24.6715	0.840168	24.8901	67.42	8	68.56	8.25	24.04	5.2	20.43	4.47	0
1	1099.8	1099.8	97.83	90.16	86.23	P01023	A2MG_HUMAN Alpha-2-macroglobulin OS=Homo sapiens GN=A2M PE=1 SV=2	0	auto - discordant peptide type	2	99	SLPELPGEYSMK	No iTRAQ4plex@N-term; iTRAQ4plex(K)@12	cleaved V-S@N-term	-0.00934848	1493.75	1494.75	1493.76	1494.76	1	12	84.1.1.1556.7	69.7671	1.18695	27.1573					26.34	5	26.26	5.1	6.7	2.83	7.22	2.65	0
1	1099.8	1099.8	97.83	90.16	86.23	P01023	A2MG_HUMAN Alpha-2-macroglobulin OS=Homo sapiens GN=A2M PE=1 SV=2	0	auto - discordant peptide type	2	99	SLVFVQTDK	iTRAQ4plex@N-term; iTRAQ4plex(K)@9	cleaved D-S@N-term	-0.0122867	1323.75	662.883	1323.76	662.889	2	16	13.1.1.1062.2	33.6159	1.07559	4.40137	1.12457	6.64528	1.47608	5.07976	1060.12	31.69	957.74	30.94	329.74	19.57	564.39	23.18	0
1	1099.8	1099.8	97.83	90.16	86.23	P01023	A2MG_HUMAN Alpha-2-macroglobulin OS=Homo sapiens GN=A2M PE=1 SV=2	0	auto - discordant peptide type	2	99	SMDENFHPLNELIPLVYIQDPKGNR	No iTRAQ4plex@N-term; iTRAQ4plex(K)@22	cleaved V-S@N-term; missed K-G@22	0.0308907	3082.6	1028.54	3082.57	1028.53	3	16	45.1.1.1191.4	66.9587	1.75267	31.1788					16.69	4	24.57	4.9	10.83	3.46	14.59	3.74	0
1	1099.8	1099.8	97.83	90.16	86.23	P01023	A2MG_HUMAN Alpha-2-macroglobulin OS=Homo sapiens GN=A2M PE=1 SV=2	0	auto - discordant peptide type	2	99	SNEEVMFLTVQVK	iTRAQ4plex@N-term; iTRAQ4plex(K)@13	cleaved S-S@N-term	0.0042205	1810.98	906.496	1810.97	906.494	2	18	48.1.1.1166.4	53.7203	0.90294	15.906	0.818441	26.5855	1.66762	16.6955	90.03	9.22	68.28	8.31	20.38	5	54.15	7.14	0
1	1099.8	1099.8	97.83	90.16	86.23	P01023	A2MG_HUMAN Alpha-2-macroglobulin OS=Homo sapiens GN=A2M PE=1 SV=2	0	auto - discordant peptide type	2	99	SNMAIVDVK	No iTRAQ4plex@N-term; iTRAQ4plex(K)@9	cleaved A-S@N-term	-0.0389655	1119.57	1120.58	1119.61	1120.62	1	12	12.1.1.1142.5	31.842	1.96767	27.2278					20.79	4.47	34.36	5.74	1.55	2	15.06	3.74	0
1	1099.8	1099.8	97.83	90.16	86.23	P01023	A2MG_HUMAN Alpha-2-macroglobulin OS=Homo sapiens GN=A2M PE=1 SV=2	0	auto - discordant peptide type	2	99	SPCYGYQWVSEEHEEAHHTAYLVFSPSK	iTRAQ4plex@N-term; Methylthio(C)@3; iTRAQ4plex(K)@28		-0.986132	3613.66	904.423	3614.65	904.669	4	24	5.1.1.1274.2	54.7575	0.776851	20.0481	1.08258	27.3327	1.39648	21.2673	62.62	7.68	40.86	6.48	18.75	4.58	31.54	5.48	0
1	1099.8	1099.8	97.83	90.16	86.23	P01023	A2MG_HUMAN Alpha-2-macroglobulin OS=Homo sapiens GN=A2M PE=1 SV=2	0	auto - discordant peptide type	2	99	SPSQSLPASHAHLR	No iTRAQ4plex@N-term	cleaved F-S@N-term	0.00454021	1486.77	496.597	1486.76	496.595	3	21	15.1.1.1244.5	37.6356	1.0553	20.2427	1.22371	28.8513	0.720765	30.6112	50.7	6.93	44.94	6.71	17.16	4.36	13.18	3.61	0
1	1099.8	1099.8	97.83	90.16	86.23	P01023	A2MG_HUMAN Alpha-2-macroglobulin OS=Homo sapiens GN=A2M PE=1 SV=2	0	auto - discordant peptide type	2	99	SSEPFQGSYK	No iTRAQ4plex@N-term; iTRAQ4plex(K)@10	cleaved L-S@N-term	0.00949746	1272.62	1273.63	1272.61	1273.62	1	13	3.1.1.1368.3	67.2743	0.822348	17.4328	0.837742	27.6789	1.51422	18.3194	79.54	8.66	54.94	7.48	18.43	4.69	43.44	6.4	0
1	1099.8	1099.8	97.83	90.16	86.23	P01023	A2MG_HUMAN Alpha-2-macroglobulin OS=Homo sapiens GN=A2M PE=1 SV=2	0	auto - shared MS/MS	2	99	SSGSLLNNAIK	iTRAQ4plex@N-term; iTRAQ4plex(K)@11		-0.0436387	1390.76	696.387	1390.8	696.408	2	20	3.1.1.1019.3	31.1337	1.19346	2.73741	1.23481	4.0959	1.52376	3.2197	2587.84	49.56	2594.13	50.74	883.83	32	1422.22	36.81	0
1	1099.8	1099.8	97.83	90.16	86.23	P01023	A2MG_HUMAN Alpha-2-macroglobulin OS=Homo sapiens GN=A2M PE=1 SV=2	1	auto	2	99	SSSNEEVMFLTVQVK	iTRAQ4plex@N-term; iTRAQ4plex(K)@15		0.00269078	1985.04	993.528	1985.04	993.526	2	24	3.1.1.1226.4	52.3902	1.01402	8.62745	1.11265	12.86	1.61809	9.49188	285.4	16.43	243.08	15.62	87.83	10.1	166.56	12.57	0
1	1099.8	1099.8	97.83	90.16	86.23	P01023	A2MG_HUMAN Alpha-2-macroglobulin OS=Homo sapiens GN=A2M PE=1 SV=2	1	auto	2	99	SSSNEEVMFLTVQVKGPTQEFK	iTRAQ4plex@N-term; iTRAQ4plex(K)@15; iTRAQ4plex(K)@22	missed K-G@15	0.0147642	2916.54	973.188	2916.53	973.183	3	22	11.1.1.1142.5	52.5887	0.766181	8.78565	1.06401	12.0334	1.47184	9.11347	329.13	17.61	211.81	14.76	96.86	10.44	174.72	12.89	0
1	1099.8	1099.8	97.83	90.16	86.23	P01023	A2MG_HUMAN Alpha-2-macroglobulin OS=Homo sapiens GN=A2M PE=1 SV=2	0	auto - discordant peptide type	2	99	SSSNEEVMFLTVQVKGPTQEFKKR	iTRAQ4plex@N-term; Thr->Val@11; Deamidated(Q)@13; iTRAQ4plex(K)@15; iTRAQ4plex(K)@22; iTRAQ4plex(K)@23	missed K-G@15; missed K-K@22; missed K-R@23	0.00269069	3343.83	836.965	3343.83	836.965	4	18	12.1.1.1258.4	43.6448	1.07644	11.4221	1.03051	17.9952	1.44833	13.2546	157.32	12.21	142.24	11.92	44.84	7.28	82.18	8.83	0
1	1099.8	1099.8	97.83	90.16	86.23	P01023	A2MG_HUMAN Alpha-2-macroglobulin OS=Homo sapiens GN=A2M PE=1 SV=2	0	auto - discordant peptide type	2	99	SSTQDTVVALHALSK	No iTRAQ4plex@N-term; iTRAQ4plex(K)@15	cleaved F-S@N-term	0.00681097	1699.93	850.972	1699.92	850.969	2	27	13.1.1.1059.3	33.324	0.981818	13.5081	0.820099	22.8796	0.854528	18.5118	118.46	10.58	97.69	9.9	26.87	5.66	36.51	5.92	0
1	1099.8	1099.8	97.83	90.16	86.23	P01023	A2MG_HUMAN Alpha-2-macroglobulin OS=Homo sapiens GN=A2M PE=1 SV=2	0	auto - discordant peptide type	2	99	SVSGKPQYMVLVPSLLHTETTEK	No iTRAQ4plex@N-term; iTRAQ4plex(K)@5; iTRAQ4plex(K)@23	cleaved A-S@N-term	-0.00520388	2831.53	944.85	2831.53	944.852	3	21	3.1.1.1227.2	52.4606	0.768839	12.4559	0.398633	28.9373	0.961806	14.9966	162.44	12.37	104.9	10.34	17.91	5	56.35	7.28	0
1	1099.8	1099.8	97.83	90.16	86.23	P01023	A2MG_HUMAN Alpha-2-macroglobulin OS=Homo sapiens GN=A2M PE=1 SV=2	0	no quant - weak signal	2	99	SVYNLLPEKDLTGFPGPLNDQDDEDCINR	iTRAQ4plex@N-term; iTRAQ4plex(K)@9; Methylthio(C)@26	cleaved S-S@N-term	-0.0101236	3610.71	1204.58	3610.72	1204.58	3	15	41.1.1.1226.2	66.68							13.59	3.61	18.53	4.24	2.71	2	10.67	3.16	0
1	1099.8	1099.8	97.83	90.16	86.23	P01023	A2MG_HUMAN Alpha-2-macroglobulin OS=Homo sapiens GN=A2M PE=1 SV=2	0	auto - discordant peptide type	2	99	TAAPQSVCALR	No iTRAQ4plex@N-term; Methylthio(C)@8	cleaved V-T@N-term	0.0115328	1161.57	581.795	1161.56	581.789	2	15	20.1.1.1328.3	38.9342	2.88577	26.5669					19.44	4.36	47.12	6.71	11.91	3.74	8.04	2.83	0
1	1099.8	1099.8	97.83	90.16	86.23	P01023	A2MG_HUMAN Alpha-2-macroglobulin OS=Homo sapiens GN=A2M PE=1 SV=2	0	auto - discordant peptide type	2	99	TAQEGDHGSHVYTK	Delta:H(2)C(2)@N-term; iTRAQ4plex(K)@14		-0.0196266	1698.79	567.27	1698.81	567.277	3	18	3.1.1.862.2	15.3697	0.707161	14.6151	0.772921	22.5083	0.997745	16.9197	125.41	10.86	74.49	8.77	26.81	5.57	45.13	6.56	0
1	1099.8	1099.8	97.83	90.16	86.23	P01023	A2MG_HUMAN Alpha-2-macroglobulin OS=Homo sapiens GN=A2M PE=1 SV=2	0	auto - discordant peptide type	2	99	TAQEGDHGSHVYTKAL	iTRAQ4plex@N-term; iTRAQ4plex(Y)@12; Lys->Ser@14	cleaved L-L@C-term; missed K-A@14	0.0609444	1960.01	491.011	1959.95	490.996	4	16	11.1.1.788.3	16.6489	1.0177	19.1148	1.39135	25.7394	1.70276	20.7272	58.13	7.42	49.69	7.07	22.37	5	35.7	5.83	0
1	1099.8	1099.8	97.83	90.16	86.23	P01023	A2MG_HUMAN Alpha-2-macroglobulin OS=Homo sapiens GN=A2M PE=1 SV=2	0	auto - discordant peptide type	2	99	TDLEAENDVLHCVAFAVPK	iTRAQ4plex@N-term; Methylthio(C)@12; iTRAQ4plex(K)@19	cleaved F-T@N-term	-1.03316	2403.17	802.063	2404.2	802.408	3	16	10.1.1.1358.4	68.8772	1.13472	22.2767	1.0852	34.6805	1.15594	28.447	40.08	6.16	38.2	6.16	12.03	3.74	16.71	4	0
1	1099.8	1099.8	97.83	90.16	86.23	P01023	A2MG_HUMAN Alpha-2-macroglobulin OS=Homo sapiens GN=A2M PE=1 SV=2	0	auto - discordant peptide type	2	99	TEAQIQEEGTVVELTGR	No iTRAQ4plex@N-term	cleaved H-T@N-term	-0.00116158	1858.93	930.47	1858.93	930.471	2	21	8.1.1.996.5	40.4799	1.14734	15.7253	1.42952	21.6181	1.06822	20.8156	80.15	8.72	77.24	8.77	31.69	5.92	30.88	5.48	0
1	1099.8	1099.8	97.83	90.16	86.23	P01023	A2MG_HUMAN Alpha-2-macroglobulin OS=Homo sapiens GN=A2M PE=1 SV=2	0	auto - discordant peptide type	2	99	TEHPFTVEEF	iTRAQ4plex@N-term; Dehydrated(E)@9	cleaved F-V@C-term	-0.0244202	1360.62	681.316	1360.64	681.328	2	15	13.1.1.1190.5	46.6505	0.22387	11.9651	0.90756	9.74795	1.39969	7.20618	540.32	22.45	101.6	11.4	135.63	11.96	272.77	16.06	0
1	1099.8	1099.8	97.83	90.16	86.23	P01023	A2MG_HUMAN Alpha-2-macroglobulin OS=Homo sapiens GN=A2M PE=1 SV=2	0	no quant - weak signal	2	99	TEHPFTVEEFVLPK	No iTRAQ4plex@N-term; iTRAQ4plex(K)@14		-0.00842609	1815.94	908.98	1815.95	908.984	2	22	2.1.1.1642.2	55.7987							12.38	3.46	24.98	4.9	6.76	2.83	8.3	2.83	0
1	1099.8	1099.8	97.83	90.16	86.23	P01023	A2MG_HUMAN Alpha-2-macroglobulin OS=Homo sapiens GN=A2M PE=1 SV=2	1	auto	2	99	TEHPFTVEEFVLPKFEVQVTVPK	iTRAQ4plex@N-term; iTRAQ4plex(K)@14; iTRAQ4plex(K)@23	missed K-F@14	0.0320378	3131.76	1044.93	3131.73	1044.92	3	22	13.1.1.1332.3	61.8207	0.323782	11.4036	0.884965	11.6902	2.07858	7.36959	402.38	19.39	109.43	11.31	98.49	10.49	301.66	16.82	0
1	1099.8	1099.8	97.83	90.16	86.23	P01023	A2MG_HUMAN Alpha-2-macroglobulin OS=Homo sapiens GN=A2M PE=1 SV=2	0	auto - discordant peptide type	2	99	TEVSSNHVLIYLDK	No iTRAQ4plex@N-term; iTRAQ4plex(K)@14		-0.00567428	1760.94	881.476	1760.94	881.479	2	21	3.1.1.1109.2	40.2392	0.647656	14.0512	0.657685	22.3258	0.472159	21.4571	144.69	11.66	78.71	9.06	26.32	5.48	24.64	4.9	0
1	1099.8	1099.8	97.83	90.16	86.23	P01023	A2MG_HUMAN Alpha-2-macroglobulin OS=Homo sapiens GN=A2M PE=1 SV=2	0	no quant - weak signal	2	99	TGFPGPLNDQDDEDCINR	No iTRAQ4plex@N-term; Methylthio(C)@15	cleaved L-T@N-term	0.0148036	2050.85	1026.43	2050.84	1026.43	2	15	39.1.1.1224.3	49.6415							16.93	4	13.73	3.74	10.92	3.32	2.7	1.73	0
1	1099.8	1099.8	97.83	90.16	86.23	P01023	A2MG_HUMAN Alpha-2-macroglobulin OS=Homo sapiens GN=A2M PE=1 SV=2	1	auto	2	99	TGKAAQVTIQSSGTFSSK	iTRAQ4plex@N-term; iTRAQ4plex(K)@3; iTRAQ4plex(K)@18	missed K-A@3	0.0324255	2229.27	744.096	2229.23	744.085	3	19	46.1.1.1118.6	28.1876	0.866988	27.2977	2.80916	26.5881	1.78357	27.8376	31.79	5.48	23.15	4.9	24.7	5	20.45	4.47	0
1	1099.8	1099.8	97.83	90.16	86.23	P01023	A2MG_HUMAN Alpha-2-macroglobulin OS=Homo sapiens GN=A2M PE=1 SV=2	1	auto	2	99	TGTHGLLVK	iTRAQ4plex@N-term; iTRAQ4plex(K)@9		-0.00160592	1212.74	607.378	1212.74	607.379	2	16	3.1.1.914.2	20.6445	1.25521	3.40619	0.876693	6.15851	1.47977	4.09248	1625.12	39.29	1713.36	41.11	394.06	22.32	867.35	28.64	0
1	1099.8	1099.8	97.83	90.16	86.23	P01023	A2MG_HUMAN Alpha-2-macroglobulin OS=Homo sapiens GN=A2M PE=1 SV=2	0	auto - discordant peptide type	2	99	TGTHGLLVKQEDMK	No iTRAQ4plex@N-term; iTRAQ4plex(K)@9; iTRAQ4plex(K)@14	missed K-Q@9	-0.017423	1843.99	615.67	1844.01	615.676	3	23	3.1.1.926.2	21.8925	0.718038	4.45765	0.662505	7.54618	1.27319	4.73733	1333.61	35.43	804.31	28.79	244.37	17.26	612.4	24.02	0
1	1099.8	1099.8	97.83	90.16	86.23	P01023	A2MG_HUMAN Alpha-2-macroglobulin OS=Homo sapiens GN=A2M PE=1 SV=2	0	auto - discordant peptide type	2	99	TITKLSFVK	No iTRAQ4plex@N-term; iTRAQ4plex(K)@4; iTRAQ4plex(K)@9	missed K-L@4	0.0120367	1323.85	442.29	1323.84	442.286	3	15	19.1.1.1280.2	32.3769	0.66872	8.22324	0.736736	12.7592	1.25935	8.552	412.67	19.7	231.79	15.52	84.09	9.95	187.44	13.3	0
1	1099.8	1099.8	97.83	90.16	86.23	P01023	A2MG_HUMAN Alpha-2-macroglobulin OS=Homo sapiens GN=A2M PE=1 SV=2	0	auto - discordant peptide type	2	99	TITKLSFVKVDSHFR	No iTRAQ4plex@N-term; iTRAQ4plex(K)@4; iTRAQ4plex(K)@9	missed K-L@4; missed K-V@9	-0.0289208	2065.16	689.395	2065.19	689.405	3	24	16.1.1.1215.3	36.7772	0.726802	4.88217	0.946048	6.91023	1.30858	5.16924	1104.97	32.25	674.55	26.4	289.13	18.11	521.51	22.25	0
1	1099.8	1099.8	97.83	90.16	86.23	P01023	A2MG_HUMAN Alpha-2-macroglobulin OS=Homo sapiens GN=A2M PE=1 SV=2	0	auto - discordant peptide type	2	99	TKLSFVKVDSHFR	No iTRAQ4plex@N-term; iTRAQ4plex(K)@2; iTRAQ4plex(K)@7	cleaved I-T@N-term; missed K-L@2; missed K-V@7	0.0115921	1851.07	618.032	1851.06	618.028	3	15	102.1.1.1520.2	45.5043	0.845388	7.23039	1.0259	10.4087	1.18148	8.36468	454.84	20.71	322.97	18.14	129.06	12.08	193.82	13.6	0
1	1099.8	1099.8	97.83	90.16	86.23	P01023	A2MG_HUMAN Alpha-2-macroglobulin OS=Homo sapiens GN=A2M PE=1 SV=2	0	auto - discordant peptide type	2	99	TQTVQAHYILNGGTLLGLK	No iTRAQ4plex@N-term; Deamidated(N)@11; iTRAQ4plex(K)@19	cleaved H-T@N-term	-0.0222864	2171.19	1086.6	2171.21	1086.61	2	22	14.1.1.1298.2	53.7358	0.823424	18.3237	1.11494	25.2249	1.45358	19.5621	72.12	8.25	49.88	7.14	22.24	5	37.81	6	0
1	1099.8	1099.8	97.83	90.16	86.23	P01023	A2MG_HUMAN Alpha-2-macroglobulin OS=Homo sapiens GN=A2M PE=1 SV=2	0	auto - discordant peptide type	2	99	TQTVQAHYILNGGTLLGLKK	No iTRAQ4plex@N-term; Deamidated(N)@11; iTRAQ4plex(K)@19; iTRAQ4plex(K)@20	cleaved H-T@N-term; missed K-K@19	-0.0314624	2443.37	815.465	2443.4	815.475	3	21	14.1.1.1235.4	47.0089	0.880533	23.6699	0.985255	35.4391	1.34	26.5467	41.32	6.24	30.56	5.57	11.26	3.61	19.97	4.36	0
1	1099.8	1099.8	97.83	90.16	86.23	P01023	A2MG_HUMAN Alpha-2-macroglobulin OS=Homo sapiens GN=A2M PE=1 SV=2	1	auto	2	99	TTVMVK	iTRAQ4plex@N-term; iTRAQ4plex(K)@6		0.0152477	965.598	966.605	965.582	966.59	1	9	20.1.1.1086.3	19.8278					2.52996	30.4997	21.14	4.47	18.02	4.24	3.44	2.24	19.29	4.24	0
1	1099.8	1099.8	97.83	90.16	86.23	P01023	A2MG_HUMAN Alpha-2-macroglobulin OS=Homo sapiens GN=A2M PE=1 SV=2	0	auto - discordant peptide type	2	99	TTVMVKNEDSLVFVQTDK	No iTRAQ4plex@N-term; Oxidation(M)@4; iTRAQ4plex(K)@6; Deamidated(N)@7; iTRAQ4plex(K)@18	missed K-N@6	-0.00791987	2358.22	1180.12	2358.22	1180.12	2	21	8.1.1.1002.5	41.1477	0.823097	12.5919	1.14694	17.0842	1.36987	13.7229	152.73	12	105.59	10.39	48.45	7.35	75.46	8.49	0
1	1099.8	1099.8	97.83	90.16	86.23	P01023	A2MG_HUMAN Alpha-2-macroglobulin OS=Homo sapiens GN=A2M PE=1 SV=2	0	auto - discordant peptide type	2	99	TTVMVKNEDSLVFVQTDKSIYKPGQTVK	iTRAQ4plex@N-term; iTRAQ4plex(K)@6; iTRAQ4plex(K)@18; iTRAQ4plex(K)@22; iTRAQ4plex(K)@28	missed K-N@6; missed K-S@18	-1.96616	3873.2	969.308	3875.17	969.799	4	20	45.1.1.994.6	41.4461	0.919543	8.69799	0.891576	13.9082	1.33761	9.8852	297.53	16.76	229.8	15.23	73.37	9.33	143.54	11.66	0
1	1099.8	1099.8	97.83	90.16	86.23	P01023	A2MG_HUMAN Alpha-2-macroglobulin OS=Homo sapiens GN=A2M PE=1 SV=2	0	auto - discordant peptide type	2	99	TVEEFVLPK	iTRAQ4plex@N-term; iTRAQ4plex(K)@9	cleaved F-T@N-term	0.0205407	1348.81	675.41	1348.78	675.4	2	15	15.1.1.1290.4	42.2683	1.1697	7.53054	1.36502	10.6333	1.13555	9.78843	345.76	18.11	339.7	18.38	130.54	12.08	141.61	11.71	0
1	1099.8	1099.8	97.83	90.16	86.23	P01023	A2MG_HUMAN Alpha-2-macroglobulin OS=Homo sapiens GN=A2M PE=1 SV=2	0	auto - discordant peptide type	2	99	TVIKPLLVEPEGLEK	No iTRAQ4plex@N-term; iTRAQ4plex(K)@4; iTRAQ4plex(K)@15	cleaved D-T@N-term	0.0159681	1952.2	651.739	1952.18	651.734	3	20	12.1.1.1263.4	44.0977	1.04393	15.6135	0.90747	25.9678	1.43813	17.9915	85.58	9	75.04	8.66	21.48	5.1	44.39	6.48	0
1	1099.8	1099.8	97.83	90.16	86.23	P01023	A2MG_HUMAN Alpha-2-macroglobulin OS=Homo sapiens GN=A2M PE=1 SV=2	0	auto - discordant peptide type	2	99	TVLNYLPK	No iTRAQ4plex@N-term; iTRAQ4plex(K)@8	cleaved A-T@N-term	-0.006436	1090.64	1091.65	1090.65	1091.66	1	11	21.1.1.1344.3	43.2882	0.852809	18.3744	0.975575	27.4182	1.59057	19.26	69.97	8.12	50.12	7.14	18.88	4.69	40.14	6.17	0
1	1099.8	1099.8	97.83	90.16	86.23	P01023	A2MG_HUMAN Alpha-2-macroglobulin OS=Homo sapiens GN=A2M PE=1 SV=2	0	auto - discordant peptide type	2	99	TVSWAVTPK	iTRAQ4plex@N-term; iTRAQ4plex(K)@9	cleaved Q-T@N-term	0.0157917	1275.76	638.887	1275.74	638.879	2	15	19.1.1.1287.6	33.1607	0.875374	9.85553	1.11177	13.9447	1.62468	10.3391	239.48	15.03	176.08	13.38	73.64	9.17	140.33	11.53	0
1	1099.8	1099.8	97.83	90.16	86.23	P01023	A2MG_HUMAN Alpha-2-macroglobulin OS=Homo sapiens GN=A2M PE=1 SV=2	0	auto - discordant peptide type	2	99	TVVALHALSK	No iTRAQ4plex@N-term; iTRAQ4plex(K)@10	cleaved D-T@N-term	0.00196545	1181.73	591.871	1181.73	591.87	2	15	53.1.1.1292.2	27.257	0.857179	16.1679	1.03971	23.1834	0.959484	20.3374	90.1	9.22	64.87	8.12	25.91	5.39	31.18	5.48	0
1	1099.8	1099.8	97.83	90.16	86.23	P01023	A2MG_HUMAN Alpha-2-macroglobulin OS=Homo sapiens GN=A2M PE=1 SV=2	0	auto - discordant peptide type	2	99	TWLTAFVLK	iTRAQ4plex@N-term; iTRAQ4plex(K)@9	cleaved N-T@N-term	0.0220542	1365.85	683.932	1365.83	683.92	2	14	28.1.1.2335.2	68.7622	0.876778	16.6954	1.63152	19.8192	1.22829	19.3557	83.7	8.89	61.64	7.94	37.77	6.32	37.08	6	0
1	1099.8	1099.8	97.83	90.16	86.23	P01023	A2MG_HUMAN Alpha-2-macroglobulin OS=Homo sapiens GN=A2M PE=1 SV=2	0	auto - discordant peptide type	2	99	VDLSFSPSQSLPASH	iTRAQ4plex@N-term	cleaved H-A@C-term	0.00803626	1714.87	858.444	1714.86	858.44	2	24	12.1.1.1278.3	45.66	1.25566	12.1329	1.28552	18.1216	1.60927	14.2142	128.39	11.05	135.41	11.58	45.65	7.28	74.52	8.43	0
1	1099.8	1099.8	97.83	90.16	86.23	P01023	A2MG_HUMAN Alpha-2-macroglobulin OS=Homo sapiens GN=A2M PE=1 SV=2	0	auto - discordant peptide type	2	99	VDLSFSPSQSLPASHAH	iTRAQ4plex@N-term	cleaved H-L@C-term	0.00760889	1922.97	962.491	1922.96	962.488	2	21	13.1.1.1121.3	39.59	0.936733	16.652	1.19963	23.2181	1.40698	18.7602	80.44	8.72	63.29	8	26.69	5.48	40.82	6.25	0
1	1099.8	1099.8	97.83	90.16	86.23	P01023	A2MG_HUMAN Alpha-2-macroglobulin OS=Homo sapiens GN=A2M PE=1 SV=2	0	auto - discordant peptide type	2	99	VDLSFSPSQSLPASHAHLR	No iTRAQ4plex@N-term		0.010332	2048.05	683.692	2048.04	683.689	3	20	3.1.1.1088.5	38.1838	0.829487	30.2153					26.51	5	18.47	4.36	12.4	3.61	11.3	3.32	0
1	1099.8	1099.8	97.83	90.16	86.23	P01023	A2MG_HUMAN Alpha-2-macroglobulin OS=Homo sapiens GN=A2M PE=1 SV=2	0	auto - discordant peptide type	2	99	VDLSFSPSQSLPASHAHLRV	iTRAQ4plex@N-term; Val->Gln@20	cleaved V-T@C-term; missed R-V@19	-0.0289	2320.18	774.399	2320.2	774.409	3	17	51.1.1.1351.3	49.6274	1.4072	18.6456	1.91741	24.2633	1.73557	22.0092	51.44	7	60.8	7.75	27.28	5.48	32.2	5.57	0
1	1099.8	1099.8	97.83	90.16	86.23	P01023	A2MG_HUMAN Alpha-2-macroglobulin OS=Homo sapiens GN=A2M PE=1 SV=2	0	no quant - weak signal	2	99	VEEPHTETVR	No iTRAQ4plex@N-term	cleaved H-V@N-term	-0.00212832	1195.58	1196.59	1195.58	1196.59	1	11	11.1.1.830.5	20.6225							0	0.09	4.35	2	0	0.26	0	0	0
1	1099.8	1099.8	97.83	90.16	86.23	P01023	A2MG_HUMAN Alpha-2-macroglobulin OS=Homo sapiens GN=A2M PE=1 SV=2	0	no quant - weak signal	2	99	VENCLANKVDLSFSPSQSLPASHAHLR	iTRAQ4plex@N-term; Methylthio(C)@4; iTRAQ4plex(K)@8	cleaved D-V@N-term; missed K-V@8	-9.05062	3244.61	1082.54	3253.66	1085.56	3	18	13.1.1.1151.2	42.6546							16.95	4	12.79	3.61	6.22	2.65	12.67	3.46	0
1	1099.8	1099.8	97.83	90.16	86.23	P01023	A2MG_HUMAN Alpha-2-macroglobulin OS=Homo sapiens GN=A2M PE=1 SV=2	0	auto - discordant peptide type	2	99	VGFYESDVMG	iTRAQ4plex@N-term; Oxidation(M)@9; Amidated@C-term	cleaved G-R@C-term	0.00617775	1261.58	1262.59	1261.58	1262.58	1	13	14.1.1.1141.5	37.225	1.74529	23.6007	3.00406	27.7408	2.66059	25.9257	29.21	5.29	42.82	6.48	24.27	5.1	28.03	5.2	0
1	1099.8	1099.8	97.83	90.16	86.23	P01023	A2MG_HUMAN Alpha-2-macroglobulin OS=Homo sapiens GN=A2M PE=1 SV=2	1	auto	2	99	VGFYESDVMGR	iTRAQ4plex@N-term		-0.0375757	1402.63	702.322	1402.67	702.341	2	19	3.1.1.1115.2	40.8213	1.15024	3.528	1.00152	5.79396	1.67723	3.97603	1588.08	38.81	1534.29	39.04	439.91	23.11	960.68	30.13	0
1	1099.8	1099.8	97.83	90.16	86.23	P01023	A2MG_HUMAN Alpha-2-macroglobulin OS=Homo sapiens GN=A2M PE=1 SV=2	0	auto - discordant peptide type	2	99	VHVEEPHTETVR	No iTRAQ4plex@N-term	cleaved L-V@N-term	0.031798	1431.74	478.255	1431.71	478.244	3	15	3.1.1.900.4	19.2251	0.90745	18.1546	0.818271	30.3352	1.53572	19.6136	68.84	8.06	52.47	7.28	15.58	4.36	38.13	6	0
1	1099.8	1099.8	97.83	90.16	86.23	P01023	A2MG_HUMAN Alpha-2-macroglobulin OS=Homo sapiens GN=A2M PE=1 SV=2	0	auto - discordant peptide type	2	99	VIKPLLVEPEGLEK	iTRAQ4plex@N-term; iTRAQ4plex(K)@3; iTRAQ4plex(K)@14	cleaved T-V@N-term	0.0339351	1995.27	666.097	1995.23	666.085	3	18	12.1.1.1275.6	45.4051	0.759761	11.5724	1.30467	14.3102	1.11075	13.2568	191.13	13.42	121.97	11.22	68.97	8.6	76.57	8.61	0
1	1099.8	1099.8	97.83	90.16	86.23	P01023	A2MG_HUMAN Alpha-2-macroglobulin OS=Homo sapiens GN=A2M PE=1 SV=2	0	auto - discordant peptide type	2	99	VKSDIAPVAR	No iTRAQ4plex@N-term; iTRAQ4plex(K)@2	cleaved P-V@N-term; missed K-S@2	0.00867559	1198.72	600.369	1198.72	600.365	2	15	83.1.1.1404.7	46.6991	0.512051	14.3738	0.782391	19.0936	0.998641	14.6673	166.36	12.49	71.55	8.77	36	6.32	59.92	7.55	0
1	1099.8	1099.8	97.83	90.16	86.23	P01023	A2MG_HUMAN Alpha-2-macroglobulin OS=Homo sapiens GN=A2M PE=1 SV=2	0	auto - discordant peptide type	2	99	VLHCVAFAVPK	iTRAQ4plex@N-term; Methylthio(C)@4; iTRAQ4plex(K)@11	cleaved D-V@N-term	0.0058579	1516.86	759.435	1516.85	759.432	2	17	26.1.1.1656.6	52.855	0.849193	19.1608	1.07806	27.1594	1.58311	20.0749	64.66	7.81	46.12	6.86	19.28	4.69	36.92	5.92	0
1	1099.8	1099.8	97.83	90.16	86.23	P01023	A2MG_HUMAN Alpha-2-macroglobulin OS=Homo sapiens GN=A2M PE=1 SV=2	0	auto - discordant peptide type	2	99	VLLAYLTAQPAPTSEDLTSATNIVK	No iTRAQ4plex@N-term; iTRAQ4plex(K)@25	cleaved Y-V@N-term	0.0262673	2759.53	920.852	2759.51	920.843	3	29	10.1.1.1295.2	61.9372	0.877217	22.3443	1.3595	28.6504	1.1716	26.3072	46.62	6.63	34.35	5.92	17.53	4.36	19.7	4.36	0
1	1099.8	1099.8	97.83	90.16	86.23	P01023	A2MG_HUMAN Alpha-2-macroglobulin OS=Homo sapiens GN=A2M PE=1 SV=2	0	auto - discordant peptide type	2	99	VLPTGDVIGDSAK	No iTRAQ4plex@N-term; iTRAQ4plex(K)@13	cleaved A-V@N-term	0.0148679	1414.79	1415.8	1414.78	1415.79	1	16	12.1.1.1453.4	63.5109	1.0059	15.7554	0.193402	69.7918	1.25353	18.728	85.62	9	72.34	8.49	4.58	3.16	38.71	6	0
1	1099.8	1099.8	97.83	90.16	86.23	P01023	A2MG_HUMAN Alpha-2-macroglobulin OS=Homo sapiens GN=A2M PE=1 SV=2	0	auto - discordant peptide type	2	99	VLVPSLLHTETTEK	iTRAQ4plex@N-term; iTRAQ4plex(K)@14	cleaved M-V@N-term	-0.00794965	1854.06	619.028	1854.07	619.031	3	19	13.1.1.1131.6	40.698	0.995254	8.88699	0.95141	14.1786	1.44338	10.0895	271.75	16.03	227.17	15.1	71.51	9.22	141.47	11.58	0
1	1099.8	1099.8	97.83	90.16	86.23	P01023	A2MG_HUMAN Alpha-2-macroglobulin OS=Homo sapiens GN=A2M PE=1 SV=2	0	auto - discordant peptide type	2	99	VMFLTVQVK	iTRAQ4plex@N-term; Oxidation(M)@2; iTRAQ4plex(K)@9	cleaved E-V@N-term	0.014099	1367.82	684.919	1367.81	684.912	2	14	22.1.1.1505.5	48.7205	1.10203	11.0213	1.16455	16.4781	1.41215	13.0046	166.75	12.57	154.35	12.41	53.71	7.87	84.93	9	0
1	1099.8	1099.8	97.83	90.16	86.23	P01023	A2MG_HUMAN Alpha-2-macroglobulin OS=Homo sapiens GN=A2M PE=1 SV=2	0	auto - discordant peptide type	2	99	VSGFIPLKPTVK	iTRAQ4plex@N-term; Val->Trp@1; iTRAQ4plex(K)@8; iTRAQ4plex(K)@12	cleaved M-V@N-term	-0.0743994	1804.02	903.019	1804.1	903.056	2	18	20.1.1.1540.6	60.7063	0.717695	10.6263	0.724859	16.9849	0.916327	12.7739	234.83	14.87	141.56	12.08	47.08	7.42	77.61	8.61	0
1	1099.8	1099.8	97.83	90.16	86.23	P01023	A2MG_HUMAN Alpha-2-macroglobulin OS=Homo sapiens GN=A2M PE=1 SV=2	0	auto - discordant peptide type	2	99	VSGKPQYMVLVPSLLHTETTEK	iTRAQ4plex@N-term; Gly->Asp@3; iTRAQ4plex(K)@4; Oxidation(M)@8; iTRAQ4plex(K)@22	cleaved S-V@N-term	-0.0741969	2962.53	988.518	2962.6	988.542	3	21	10.1.1.1192.2	50.9762	0.713614	9.76164	0.759323	15.3	1.19494	10.5964	279.5	16.22	167.53	13.15	58.7	8.31	120.46	10.68	0
1	1099.8	1099.8	97.83	90.16	86.23	P01023	A2MG_HUMAN Alpha-2-macroglobulin OS=Homo sapiens GN=A2M PE=1 SV=2	0	auto - discordant peptide type	2	99	VSMDENFHPLNELIPLVYIQDPK	iTRAQ4plex@N-term; Ser->Gly@2; Deamidated(N)@6; iTRAQ4plex(K)@23	cleaved V-V@N-term	-0.0388887	2969.51	1485.76	2969.55	1485.78	2	23	77.1.1.1441.2	68.0001	0.652296	9.59652	0.631511	16.0469	1.37619	9.58487	308.53	17.03	169.04	13.27	53.89	8.12	153.14	12	0
1	1099.8	1099.8	97.83	90.16	86.23	P01023	A2MG_HUMAN Alpha-2-macroglobulin OS=Homo sapiens GN=A2M PE=1 SV=2	0	no quant - weak signal	2	99	VSNQTLSLFFTVLQDVPVR	No iTRAQ4plex@N-term		-0.0343986	2162.14	1082.08	2162.17	1082.09	2	27	17.1.1.1699.2	76.2765							9.54	3	6.85	2.65	3.71	2	4.15	2	0
1	1099.8	1099.8	97.83	90.16	86.23	P01023	A2MG_HUMAN Alpha-2-macroglobulin OS=Homo sapiens GN=A2M PE=1 SV=2	1	auto	2	99	VSNQTLSLFFTVLQDVPVRDLKPAIVK	iTRAQ4plex@N-term; iTRAQ4plex(K)@22; iTRAQ4plex(K)@27	missed R-D@19	0.0233038	3459.05	865.769	3459.02	865.763	4	18	16.1.1.1591.4	75.9827	0.945098	17.1686	0.769013	30.139	1.60864	18.4789	75.13	8.43	59.64	7.75	15.98	4.47	43.59	6.4	0
1	1099.8	1099.8	97.83	90.16	86.23	P01023	A2MG_HUMAN Alpha-2-macroglobulin OS=Homo sapiens GN=A2M PE=1 SV=2	0	auto - discordant peptide type	2	99	VSSNHVLIYLDK	No iTRAQ4plex@N-term; iTRAQ4plex(K)@12	cleaved E-V@N-term	-0.00261082	1530.85	766.432	1530.85	766.434	2	18	10.1.1.1104.6	41.7856	0.89257	10.875	0.834824	17.6989	1.11347	13.0671	193.85	13.53	145.33	12.12	44.76	7.28	77.85	8.6	0
1	1099.8	1099.8	97.83	90.16	86.23	P01023	A2MG_HUMAN Alpha-2-macroglobulin OS=Homo sapiens GN=A2M PE=1 SV=2	0	auto - discordant peptide type	2	99	VSVQLEAS	iTRAQ4plex@N-term; Dehydrated(S)@8	cleaved S-P@C-term	-0.0220602	957.503	958.51	957.525	958.533	1	12	48.1.1.1218.8	60.3494	1.23915	14.9367	1.40559	21.3705	1.81144	16.7978	85.27	9	88.75	9.38	33.15	6.16	55.71	7.28	0
1	1099.8	1099.8	97.83	90.16	86.23	P01023	A2MG_HUMAN Alpha-2-macroglobulin OS=Homo sapiens GN=A2M PE=1 SV=2	0	auto - discordant peptide type	2	99	VSVQLEASPAF	iTRAQ4plex@N-term; Dehydrated(S)@8	cleaved F-L@C-term	-0.0037554	1272.68	637.347	1272.68	637.349	2	16	14.1.1.1347.4	59.0187	1.30459	20.2534	1.53945	28.3572	2.06243	22.2216	45.21	6.56	49.54	7	19.25	4.69	33.63	5.66	0
1	1099.8	1099.8	97.83	90.16	86.23	P01023	A2MG_HUMAN Alpha-2-macroglobulin OS=Homo sapiens GN=A2M PE=1 SV=2	0	auto - discordant peptide type	2	99	VSVQLEASPAFL	iTRAQ4plex@N-term; Dehydrated(S)@8	cleaved L-A@C-term	0.019631	1385.79	693.901	1385.77	693.891	2	17	14.1.1.1345.5	58.8308	0.929025	15.0364	1.68223	18.1161	1.864	15.4278	99.51	9.7	77.65	8.89	46.3	7.07	66.9	8	0
1	1099.8	1099.8	97.83	90.16	86.23	P01023	A2MG_HUMAN Alpha-2-macroglobulin OS=Homo sapiens GN=A2M PE=1 SV=2	0	auto - discordant peptide type	2	99	VSVQLEASPAFLA	iTRAQ4plex@N-term; Phe->Glu@11	cleaved A-V@C-term	-0.000442997	1456.79	729.402	1456.79	729.402	2	21	48.1.1.1207.5	59.0684	1.31545	11.3114	1.26399	17.2783	1.57444	13.509	144.05	11.7	159.16	12.53	50.36	7.68	81.8	8.83	0
1	1099.8	1099.8	97.83	90.16	86.23	P01023	A2MG_HUMAN Alpha-2-macroglobulin OS=Homo sapiens GN=A2M PE=1 SV=2	0	auto - discordant peptide type	2	99	VSVQLEASPAFLAV	iTRAQ4plex@N-term; Dehydrated(S)@8	cleaved V-P@C-term	0.0158121	1555.89	778.952	1555.87	778.944	2	16	3.1.1.1293.3	59.5127	0.681868	29.4043			0.905656	34.8539	31.9	5.48	18.27	4.36	8.11	3	10.42	3.16	0
1	1099.8	1099.8	97.83	90.16	86.23	P01023	A2MG_HUMAN Alpha-2-macroglobulin OS=Homo sapiens GN=A2M PE=1 SV=2	0	auto - discordant peptide type	2	99	VSVQLEASPAFLAVPVEK	No iTRAQ4plex@N-term; iTRAQ4plex(K)@18		-0.0135673	2027.13	1014.57	2027.14	1014.58	2	26	3.1.1.1278.6	57.9874	0.683788	11.2468	0.608559	19.7027	1.55304	10.9821	216.91	14.28	124.58	11.36	36.51	6.78	121.5	10.68	0
1	1099.8	1099.8	97.83	90.16	86.23	P01023	A2MG_HUMAN Alpha-2-macroglobulin OS=Homo sapiens GN=A2M PE=1 SV=2	0	auto - discordant peptide type	2	99	VSVQLEASPAFLAVPVEKEQAP	iTRAQ4plex@N-term; iTRAQ4plex(K)@18; Pro->Met@22	cleaved P-H@C-term	0.0250122	2630.45	877.823	2630.42	877.815	3	23	12.1.1.1375.2	55.2902	1.05735	14.9541	1.63719	19.0083	1.71337	16.3923	92.95	9.38	82.55	9.11	42.09	6.78	57.44	7.42	0
1	1099.8	1099.8	97.83	90.16	86.23	P01023	A2MG_HUMAN Alpha-2-macroglobulin OS=Homo sapiens GN=A2M PE=1 SV=2	0	auto - discordant peptide type	2	99	VSVQLEASPAFLAVPVEKEQAPH	iTRAQ4plex@N-term; iTRAQ4plex(K)@18	cleaved H-C@C-term	0.00602675	2733.5	912.174	2733.49	912.172	3	26	3.1.1.1254.2	55.3525	1.78585	27.0967			2.93465	29.0987	21.9	4.58	32.85	5.66	12.11	3.74	23.18	4.69	0
1	1099.8	1099.8	97.83	90.16	86.23	P01023	A2MG_HUMAN Alpha-2-macroglobulin OS=Homo sapiens GN=A2M PE=1 SV=2	0	auto - discordant peptide type	2	99	VSVQLEASPAFLAVPVEKEQAPHCICAN	iTRAQ4plex@N-term; iTRAQ4plex(K)@18; Glu->Lys@19; iTRAQ4plex(K)@19; His->Asn@23; Methylthio(C)@24; Methylthio(C)@26	cleaved N-G@C-term	-0.0157293	3449.77	863.451	3449.79	863.455	4	18	10.1.1.1249.3	57.0115	1.076	18.6866	2.31985	20.9167	2.14615	19.2316	59.13	7.48	53.44	7.35	37.94	6.32	45.77	6.63	0
1	1099.8	1099.8	97.83	90.16	86.23	P01023	A2MG_HUMAN Alpha-2-macroglobulin OS=Homo sapiens GN=A2M PE=1 SV=2	0	auto - discordant peptide type	2	99	VSVQLEASPAFLAVPVEKEQAPHCICANGR	iTRAQ4plex@N-term; iTRAQ4plex(K)@18; Delta:H(2)C(2)(H)@23; Methylthio(C)@24; Methylthio(C)@26		0.0382754	3568.83	893.215	3568.79	893.205	4	28	9.1.1.1125.2	52.2718	0.893615	17.7531	1.65664	21.2189	1.74155	18.3798	73.09	8.31	54.86	7.48	33.49	6	45.91	6.63	0
1	1099.8	1099.8	97.83	90.16	86.23	P01023	A2MG_HUMAN Alpha-2-macroglobulin OS=Homo sapiens GN=A2M PE=1 SV=2	0	auto - discordant peptide type	2	99	VTAAPQSV	iTRAQ4plex@N-term	cleaved V-C@C-term	-0.00553823	915.509	916.516	915.515	916.522	1	11	84.1.1.1197.2	25.528	1.0039	17.2561	1.2947	23.8793	1.61812	18.9584	71.88	8.25	60.61	7.81	25.74	5.39	41.95	6.33	0
1	1099.8	1099.8	97.83	90.16	86.23	P01023	A2MG_HUMAN Alpha-2-macroglobulin OS=Homo sapiens GN=A2M PE=1 SV=2	0	auto - discordant peptide type	2	99	VTAAPQSVC	No iTRAQ4plex@N-term; Methylthio(C)@9	cleaved C-A@C-term	-0.0127431	920.397	921.404	920.41	921.417	1	13	17.1.1.1257.2	30.3077	11.0986	38.8039					8.07	3	75.23	8.37	2.96	2.65	0.86	1	0
1	1099.8	1099.8	97.83	90.16	86.23	P01023	A2MG_HUMAN Alpha-2-macroglobulin OS=Homo sapiens GN=A2M PE=1 SV=2	1	auto	2	99	VTAAPQSVCALR	iTRAQ4plex@N-term; Methylthio(C)@9		-0.0328076	1404.7	703.358	1404.73	703.374	2	21	3.1.1.1134.2	42.7955	1.30563	3.93165	1.14255	6.31737	1.83618	4.45981	1196.66	33.73	1312.31	35.97	378.16	21.38	792.5	27.39	0
1	1099.8	1099.8	97.83	90.16	86.23	P01023	A2MG_HUMAN Alpha-2-macroglobulin OS=Homo sapiens GN=A2M PE=1 SV=2	0	auto - discordant peptide type	2	99	VTAAPQSVCALRA	No iTRAQ4plex@N-term; No Methylthio(C)@9	cleaved A-V@C-term; missed R-A@12	-0.00104647	1285.68	643.847	1285.68	643.848	2	18	50.1.1.1073.2	27.1305	2.85032	18.1013	2.14846	26.7457	2.05649	23.2899	41.97	6.4	100.48	9.8	24.94	5.48	31.13	5.48	0
1	1099.8	1099.8	97.83	90.16	86.23	P01023	A2MG_HUMAN Alpha-2-macroglobulin OS=Homo sapiens GN=A2M PE=1 SV=2	0	auto - discordant peptide type	2	99	VTGEGCVYLQTSLK	No iTRAQ4plex@N-term; Methylthio(C)@6; iTRAQ4plex(K)@14		-0.0126338	1686.83	844.423	1686.84	844.429	2	20	3.1.1.1202.3	49.8633	1.24508	13.4227	1.27249	20.0931	1.57553	15.7966	105.27	10	110.09	10.44	37.05	6.56	59.82	7.55	0
1	1099.8	1099.8	97.83	90.16	86.23	P01023	A2MG_HUMAN Alpha-2-macroglobulin OS=Homo sapiens GN=A2M PE=1 SV=2	0	auto - discordant peptide type	2	99	VVSMDENFHPLNE	iTRAQ4plex@N-term; Dehydrated(E)@13	cleaved E-L@C-term	-0.0167315	1655.76	828.886	1655.77	828.894	2	21	45.1.1.1219.7	70.4088	1.42275	14.8228	1.55743	21.152	1.94401	16.9132	80.81	8.77	96.57	9.75	34.81	6.32	56.66	7.35	0
1	1099.8	1099.8	97.83	90.16	86.23	P01023	A2MG_HUMAN Alpha-2-macroglobulin OS=Homo sapiens GN=A2M PE=1 SV=2	0	auto - discordant peptide type	2	99	VVSMDENFHPLNEL	iTRAQ4plex@N-term; Dehydrated(E)@13	cleaved L-I@C-term	0.0176192	1768.88	885.445	1768.86	885.436	2	21	11.1.1.1319.2	71.0295	1.02323	11.4815	1.48379	15.0562	1.73656	12.4003	160.65	12.33	138.07	11.79	65.93	8.54	100.62	9.8	0
1	1099.8	1099.8	97.83	90.16	86.23	P01023	A2MG_HUMAN Alpha-2-macroglobulin OS=Homo sapiens GN=A2M PE=1 SV=2	0	auto - discordant peptide type	2	99	VVSMDENFHPLNELI	iTRAQ4plex@N-term; Dehydrated(E)@13	cleaved I-P@C-term	-0.0305651	1881.91	941.963	1881.94	941.978	2	21	45.1.1.1219.4	70.365	1.31857	6.02359	1.33646	8.97579	1.64425	7.09766	507.81	21.98	562.41	23.56	187.71	14.76	301.15	16.94	0
1	1099.8	1099.8	97.83	90.16	86.23	P01023	A2MG_HUMAN Alpha-2-macroglobulin OS=Homo sapiens GN=A2M PE=1 SV=2	0	auto - discordant peptide type	2	99	VVSMDENFHPLNELIPL	iTRAQ4plex@N-term	cleaved L-V@C-term	0.0234395	2110.11	1056.06	2110.09	1056.05	2	16	15.1.1.1570.2	72.0584	0.849947	15.9544	1.25026	21.1427	1.69019	16.3747	93.29	9.38	66.6	8.25	32.26	6	56.87	7.35	0
1	1099.8	1099.8	97.83	90.16	86.23	P01023	A2MG_HUMAN Alpha-2-macroglobulin OS=Homo sapiens GN=A2M PE=1 SV=2	0	auto - discordant peptide type	2	99	VVSMDENFHPLNELIPLVY	iTRAQ4plex@N-term; Oxidation(M)@4	cleaved Y-I@C-term	0.0175571	2388.23	1195.12	2388.22	1195.12	2	16	16.1.1.1570.3	73.7553	1.09979	21.1641	1.61973	27.2243	1.19262	26.6058	45.38	6.56	41.92	6.48	20.33	4.69	19.52	4.36	0
1	1099.8	1099.8	97.83	90.16	86.23	P01023	A2MG_HUMAN Alpha-2-macroglobulin OS=Homo sapiens GN=A2M PE=1 SV=2	0	auto - discordant peptide type	2	99	VVSMDENFHPLNELIPLVYI	iTRAQ4plex@N-term; Dehydrated(Y)@19	cleaved I-Q@C-term	0.0433169	2467.34	823.453	2467.29	823.439	3	15	11.1.1.1317.3	70.853	0.856139	23.5777	0.984887	34.6277	0.880822	30.6665	42.4	6.32	30.49	5.57	11.55	3.61	13.47	3.61	0
1	1099.8	1099.8	97.83	90.16	86.23	P01023	A2MG_HUMAN Alpha-2-macroglobulin OS=Homo sapiens GN=A2M PE=1 SV=2	0	auto - discordant peptide type	2	99	VVSMDENFHPLNELIPLVYIQD	iTRAQ4plex@N-term; Oxidation(M)@4	cleaved D-P@C-term	-0.00873441	2744.38	1373.2	2744.39	1373.2	2	22	8.1.1.1310.2	74.4606	1.63263	10.8736	1.65087	15.6788	1.63429	13.5458	141.15	11.62	193.56	13.75	64.45	8.6	83.2	8.95	0
1	1099.8	1099.8	97.83	90.16	86.23	P01023	A2MG_HUMAN Alpha-2-macroglobulin OS=Homo sapiens GN=A2M PE=1 SV=2	0	auto - discordant peptide type	2	99	VVSMDENFHPLNELIPLVYIQDPK	iTRAQ4plex@N-term; Oxidation(M)@4; iTRAQ4plex(K)@24		-0.0289217	3113.61	1038.88	3113.64	1038.89	3	25	4.1.1.1832.3	72.471	1.33213	23.324			2.46022	24.4367	33.64	5.66	37.64	6.08	8.26	3.32	29.85	5.29	0
1	1099.8	1099.8	97.83	90.16	86.23	P01023	A2MG_HUMAN Alpha-2-macroglobulin OS=Homo sapiens GN=A2M PE=1 SV=2	0	auto - discordant peptide type	2	99	VVSMDENFHPLNELIPLVYIQDPKGNR	iTRAQ4plex@N-term; Met->Phe@4; iTRAQ4plex(K)@24	missed K-G@24	-0.0336961	3440.8	861.207	3440.83	861.216	4	23	10.1.1.1336.2	66.4183	0.507717	26.2127	1.88722	23.7067	1.33457	24.057	51.19	6.93	21.83	4.9	26.72	5.2	24.64	4.9	0
1	1099.8	1099.8	97.83	90.16	86.23	P01023	A2MG_HUMAN Alpha-2-macroglobulin OS=Homo sapiens GN=A2M PE=1 SV=2	0	auto - discordant peptide type	2	99	VYDYYETDEFAIA	iTRAQ4plex@N-term; Cation:Na(E)@9	cleaved A-E@C-term	-0.0131561	1763.75	882.884	1763.77	882.891	2	20	4.1.1.1675.5	61.2014	1.54873	10.8083	2.65781	12.8098	2.10909	12.3265	146.59	11.83	190.69	13.71	107.76	10.72	111.51	10.39	0
1	1099.8	1099.8	97.83	90.16	86.23	P01023	A2MG_HUMAN Alpha-2-macroglobulin OS=Homo sapiens GN=A2M PE=1 SV=2	0	auto - discordant peptide type	2	99	VYDYYETDEFAIAEYNA	iTRAQ4plex@N-term; Dehydrated(Y)@15	cleaved A-P@C-term	-0.0263612	2200.93	1101.47	2200.96	1101.49	2	24	8.1.1.1181.2	60.398	0.789784	8.5166	0.96456	12.375	1.43447	8.99448	342.75	17.97	227.37	15.26	91.44	10.25	177.33	12.96	0
1	1099.8	1099.8	97.83	90.16	86.23	P01023	A2MG_HUMAN Alpha-2-macroglobulin OS=Homo sapiens GN=A2M PE=1 SV=2	0	auto - discordant peptide type	2	99	VYDYYETDEFAIAEYNAP	iTRAQ4plex@N-term; Amidated@C-term	cleaved P-C@C-term	0.00876286	2315.05	1158.53	2315.04	1158.53	2	17	41.1.1.1184.4	61.5512	2.59454	25.5617					21.59	4.58	47.05	6.71	9.55	3.46	12.49	3.46	0
1	1099.8	1099.8	97.83	90.16	86.23	P01023	A2MG_HUMAN Alpha-2-macroglobulin OS=Homo sapiens GN=A2M PE=1 SV=2	0	no quant - weak signal	2	99	VYDYYETDEFAIAEYNAPCSK	No iTRAQ4plex@N-term; Methylthio(C)@19; iTRAQ4plex(K)@21		0.0393316	2680.19	1341.1	2680.15	1341.08	2	22	7.1.1.1183.3	59.5706							10.59	3.16	7.94	2.83	1.43	1.41	5.33	2.24	0
1	1099.8	1099.8	97.83	90.16	86.23	P01023	A2MG_HUMAN Alpha-2-macroglobulin OS=Homo sapiens GN=A2M PE=1 SV=2	0	no quant - weak signal	2	99	VYDYYETDEFAIAEYNAPCSKDLGNA	iTRAQ4plex@N-term; Methylthio(C)@19; Ser->Gln@20; Lys->Gln@21		0.0372745	3191.39	1596.7	3191.35	1596.68	2	19	41.1.1.1232.3	67.4775							21.14	4.47	18.02	4.24	3.63	2.24	14.95	3.74	0
1	1099.8	1099.8	97.83	90.16	86.23	P01023	A2MG_HUMAN Alpha-2-macroglobulin OS=Homo sapiens GN=A2M PE=1 SV=2	0	auto - discordant peptide type	2	99	WITKQQNAQGGFSSTQDTVVALHALSK	iTRAQ4plex@N-term; iTRAQ4plex(K)@4; iTRAQ4plex(K)@27	missed K-Q@4	2.90758	3349.71	838.434	3346.8	837.707	4	16	44.1.1.1413.4	70.7292	0.653164	17.5253	0.813257	25.6028	1.29793	17.8821	92.56	9.33	50.78	7.28	20.82	4.9	43.33	6.4	0
1	1099.8	1099.8	97.83	90.16	86.23	P01023	A2MG_HUMAN Alpha-2-macroglobulin OS=Homo sapiens GN=A2M PE=1 SV=2	0	no quant - weak signal	2	99	WQSFQLEGGLK	No iTRAQ4plex@N-term; iTRAQ4plex(K)@11	cleaved Q-W@N-term	0.00559824	1435.76	1436.77	1435.76	1436.77	1	14	16.1.1.1487.6	65.1729							14.72	3.74	16.22	4	5.16	2.45	7.3	2.65	0
1	1099.8	1099.8	97.83	90.16	86.23	P01023	A2MG_HUMAN Alpha-2-macroglobulin OS=Homo sapiens GN=A2M PE=1 SV=2	0	auto - discordant peptide type	2	99	YAFALAGNQDK	No iTRAQ4plex@N-term; iTRAQ4plex(K)@11	cleaved A-Y@N-term	-0.00584393	1340.68	1341.69	1340.68	1341.69	1	14	14.1.1.1452.4	69.8971	1.3865	26.1564					26.25	5	30.57	5.48	7.33	3	11.51	3.32	0
1	1099.8	1099.8	97.83	90.16	86.23	P01023	A2MG_HUMAN Alpha-2-macroglobulin OS=Homo sapiens GN=A2M PE=1 SV=2	0	auto - discordant peptide type	2	99	YDVENCLAN	iTRAQ4plex@N-term; Methylthio(C)@6	cleaved N-K@C-term	-0.00413059	1229.51	1230.52	1229.52	1230.53	1	11	40.1.1.1433.3	51.9801	1.15026	14.762	0.970464	24.7265	1.84952	16.1335	90.68	9.27	87.61	9.33	24.34	5.48	60.49	7.55	0
1	1099.8	1099.8	97.83	90.16	86.23	P01023	A2MG_HUMAN Alpha-2-macroglobulin OS=Homo sapiens GN=A2M PE=1 SV=2	1	auto	2	99	YDVENCLANK	iTRAQ4plex@N-term; Methylthio(C)@6; iTRAQ4plex(K)@10		0.0216067	1501.74	751.875	1501.71	751.865	2	16	2.1.1.1550.2	47.7638	1.30182	12.663	1.39895	18.4852	1.9958	14.0075	115.68	10.49	126.49	11.18	44.76	7.21	83.27	8.89	0
1	1099.8	1099.8	97.83	90.16	86.23	P01023	A2MG_HUMAN Alpha-2-macroglobulin OS=Homo sapiens GN=A2M PE=1 SV=2	0	auto - discordant peptide type	2	99	YDVENCLANKVD	iTRAQ4plex@N-term; Methylthio(C)@6; iTRAQ4plex(K)@10	cleaved D-L@C-term; missed K-V@10	-0.0107327	1715.8	858.907	1715.81	858.912	2	16	76.1.1.1233.3	54.1292	0.97113	11.3153	1.16887	16.119	1.22407	13.5283	170.31	12.69	138.92	11.83	55.06	7.87	75.19	8.49	0
1	1099.8	1099.8	97.83	90.16	86.23	P01023	A2MG_HUMAN Alpha-2-macroglobulin OS=Homo sapiens GN=A2M PE=1 SV=2	0	auto - discordant peptide type	2	99	YDVENCLANKVDLSFS	iTRAQ4plex@N-term; Methylthio(C)@6; iTRAQ4plex(K)@10; Phe->Glu@15	cleaved S-P@C-term; missed K-V@10	0.0440818	2132.05	1067.03	2132	1067.01	2	24	12.1.1.1382.2	55.9858	1.07714	9.09057	0.963438	14.9481	1.90985	9.65888	248.13	15.33	224.49	14.97	66.12	9	170.92	12.69	0
1	1099.8	1099.8	97.83	90.16	86.23	P01023	A2MG_HUMAN Alpha-2-macroglobulin OS=Homo sapiens GN=A2M PE=1 SV=2	0	auto - discordant peptide type	2	99	YDVENCLANKVDLSFSPSQSLPASHAH	iTRAQ4plex@N-term; Methylthio(C)@6; iTRAQ4plex(K)@10	cleaved H-L@C-term; missed K-V@10	0.0522958	3262.62	1088.55	3262.56	1088.53	3	27	10.1.1.1287.5	61.1364	0.854069	11.1461	0.667084	20.4219	1.69716	11.4242	189.75	13.38	136.12	11.75	35.01	6.71	116.15	10.44	0
1	1099.8	1099.8	97.83	90.16	86.23	P01023	A2MG_HUMAN Alpha-2-macroglobulin OS=Homo sapiens GN=A2M PE=1 SV=2	1	auto	2	99	YDVENCLANKVDLSFSPSQSLPASHAHLR	iTRAQ4plex@N-term; Methylthio(C)@6; iTRAQ4plex(K)@10	missed K-V@10	0.133339	3531.88	707.384	3531.75	707.357	5	20	3.1.1.1277.6	57.886	0.797122	15.0425	1.03107	21.3722	1.82768	14.7427	109.3	10.15	73.18	8.66	31.17	6	72.05	8.25	0
1	1099.8	1099.8	97.83	90.16	86.23	P01023	A2MG_HUMAN Alpha-2-macroglobulin OS=Homo sapiens GN=A2M PE=1 SV=2	0	auto - discordant peptide type	2	99	YESDVMGR	No iTRAQ4plex@N-term	cleaved F-Y@N-term	-0.0119807	955.395	956.402	955.407	956.414	1	11	12.1.1.1198.2	37.4592	1.61157	13.9789	1.0412	24.902	1.21804	19.1086	85.77	9.06	116.1	10.63	24.7	5.57	37.68	6	0
1	1099.8	1099.8	97.83	90.16	86.23	P01023	A2MG_HUMAN Alpha-2-macroglobulin OS=Homo sapiens GN=A2M PE=1 SV=2	0	auto - discordant peptide type	2	99	YGAATFTR	No iTRAQ4plex@N-term		-0.00990205	885.425	886.432	885.434	886.442	1	11	3.1.1.949.2	24.1336	2.05991	20.1533			0.783688	33.9615	37.36	6	64.64	7.87	4.2	2.83	10.56	3.16	0
1	1099.8	1099.8	97.83	90.16	86.23	P01023	A2MG_HUMAN Alpha-2-macroglobulin OS=Homo sapiens GN=A2M PE=1 SV=2	0	auto - discordant peptide type	2	99	YILNGGTLLGLK	iTRAQ4plex@N-term; Deamidated(N)@4; iTRAQ4plex(K)@12	cleaved H-Y@N-term	-0.0178962	1549.91	775.965	1549.93	775.973	2	22	19.1.1.1554.2	59.5588	1.13481	4.4058	1.6279	5.74959	1.76489	4.88087	1028.42	31.22	980.26	31.3	463.05	22.61	654.64	25.02	0
1	1099.8	1099.8	97.83	90.16	86.23	P01023	A2MG_HUMAN Alpha-2-macroglobulin OS=Homo sapiens GN=A2M PE=1 SV=2	0	auto - discordant peptide type	2	99	YILNGGTLLGLKK	iTRAQ4plex@N-term; Deamidated(N)@4; iTRAQ4plex(K)@12; iTRAQ4plex(K)@13	cleaved H-Y@N-term; missed K-K@12	0.00866127	1822.14	608.387	1822.13	608.384	3	18	18.1.1.1433.2	52.0496	1.05007	7.8584	1.65695	9.9209	1.73915	8.55408	338.04	17.89	298.15	17.32	154.92	13	212.04	14.25	0
1	1099.8	1099.8	97.83	90.16	86.23	P01023	A2MG_HUMAN Alpha-2-macroglobulin OS=Homo sapiens GN=A2M PE=1 SV=2	0	auto - discordant peptide type	2	99	YNILPEKEEFPF	iTRAQ4plex@N-term; iTRAQ4plex(K)@7	cleaved F-A@C-term	-0.00330879	1812.95	907.483	1812.95	907.484	2	15	13.1.1.1315.2	59.9856	1.01072	5.53589	1.12731	8.14345	1.24769	6.65266	694.52	25.63	589.61	24.33	216.55	15.72	312.54	17.3	0
1	1099.8	1099.8	97.83	90.16	86.23	P01023	A2MG_HUMAN Alpha-2-macroglobulin OS=Homo sapiens GN=A2M PE=1 SV=2	0	auto - discordant peptide type	2	99	YNILPEKEEFPFAL	iTRAQ4plex@N-term; iTRAQ4plex(K)@7; Phe->Trp@12	cleaved L-G@C-term	0.0224646	2036.11	1019.06	2036.09	1019.05	2	18	43.1.1.1269.8	62.4533	1.26167	8.6013	1.29556	12.7858	1.37574	10.6347	254.68	15.56	269.89	16.34	91.26	10.25	126.37	11	0
1	1099.8	1099.8	97.83	90.16	86.23	P01023	A2MG_HUMAN Alpha-2-macroglobulin OS=Homo sapiens GN=A2M PE=1 SV=2	0	auto - discordant peptide type	2	99	YNILPEKEEFPFALG	iTRAQ4plex@N-term; iTRAQ4plex(K)@7; Dehydrated(E)@9	cleaved G-V@C-term	0.0255964	2036.11	1019.06	2036.09	1019.05	2	19	9.1.1.1217.4	62.0411	1.1311	8.77271	1.39354	12.182	1.40382	10.4672	259.5	15.68	246.54	15.68	100.02	10.58	131.39	11.23	0
1	1099.8	1099.8	97.83	90.16	86.23	P01023	A2MG_HUMAN Alpha-2-macroglobulin OS=Homo sapiens GN=A2M PE=1 SV=2	0	auto - discordant peptide type	2	99	YNILPEKEEFPFALGVQ	iTRAQ4plex@N-term; iTRAQ4plex(K)@7	cleaved Q-T@C-term	-0.000668183	2281.22	1141.62	2281.22	1141.62	2	21	14.1.1.1432.4	67.9945	1.74749	18.1906	1.56889	27.3451	1.71308	22.6301	49.04	6.86	71.98	8.37	21.28	5	30.3	5.39	0
1	1099.8	1099.8	97.83	90.16	86.23	P01023	A2MG_HUMAN Alpha-2-macroglobulin OS=Homo sapiens GN=A2M PE=1 SV=2	0	auto - discordant peptide type	2	99	YNILPEKEEFPFALGVQT	iTRAQ4plex@N-term; iTRAQ4plex(K)@7; Dehydrated(T)@18	cleaved T-L@C-term	0.0561282	2364.32	789.113	2364.26	789.094	3	20	9.1.1.1221.5	62.4665	1.04638	15.4083	0.888521	25.8458	1.26536	18.5702	87.69	9.11	77.07	8.77	21.55	5.1	40.02	6.16	0
1	1099.8	1099.8	97.83	90.16	86.23	P01023	A2MG_HUMAN Alpha-2-macroglobulin OS=Homo sapiens GN=A2M PE=1 SV=2	0	auto - discordant peptide type	2	99	YNILPEKEEFPFALGVQTL	iTRAQ4plex@N-term; iTRAQ4plex(K)@7; Dehydrated(T)@18	cleaved L-P@C-term	0.0265832	2477.37	1239.69	2477.34	1239.68	2	22	43.1.1.1271.3	62.6412	0.901123	11.6696	0.824959	19.2815	1.36583	13.0836	167.33	12.57	126.65	11.31	38.18	6.78	82.43	8.83	0
1	1099.8	1099.8	97.83	90.16	86.23	P01023	A2MG_HUMAN Alpha-2-macroglobulin OS=Homo sapiens GN=A2M PE=1 SV=2	0	no quant - weak signal	2	99	YNILPEKEEFPFALGVQTLPQT	iTRAQ4plex@N-term; iTRAQ4plex(K)@7	cleaved T-C@C-term	-0.0170158	2821.5	1411.76	2821.51	1411.76	2	15	12.1.1.1516.4	69.4653							5.13	2.24	11.47	3.32	3.26	2	8.48	2.83	0
1	1099.8	1099.8	97.83	90.16	86.23	P01023	A2MG_HUMAN Alpha-2-macroglobulin OS=Homo sapiens GN=A2M PE=1 SV=2	0	auto - discordant peptide type	2	99	YNILPEKEEFPFALGVQTLPQTCDE	iTRAQ4plex@N-term; iTRAQ4plex(K)@7; Deamidated(Q)@17; Gln->Lys@21; iTRAQ4plex(K)@21; Methylthio(C)@23	cleaved E-P@C-term	0.0588911	3359.76	1120.93	3359.7	1120.91	3	27	9.1.1.1198.2	60.0707	1.05699	5.73555	0.906579	9.53486	1.16604	7.13915	629.52	24.41	558.89	23.62	157.85	13.75	264.75	15.87	0
1	1099.8	1099.8	97.83	90.16	86.23	P01023	A2MG_HUMAN Alpha-2-macroglobulin OS=Homo sapiens GN=A2M PE=1 SV=2	0	auto - discordant peptide type	2	99	YNILPEKEEFPFALGVQTLPQTCDEPK	No iTRAQ4plex@N-term; iTRAQ4plex(K)@7; Methylthio(C)@23; iTRAQ4plex(K)@27		0.0458813	3439.78	1147.6	3439.73	1147.58	3	26	9.1.1.1215.4	61.8593	1.05319	14.7829	0.913862	24.5512	1.38528	17.2973	95.07	9.49	84.1	9.17	24.03	5.39	47.5	6.71	0
1	1099.8	1099.8	97.83	90.16	86.23	P01023	A2MG_HUMAN Alpha-2-macroglobulin OS=Homo sapiens GN=A2M PE=1 SV=2	0	auto - discordant peptide type	2	99	YNILPEKEEFPFALGVQTLPQTCDEPKA	No iTRAQ4plex@N-term; iTRAQ4plex(K)@7; No Methylthio(C)@23; iTRAQ4plex(K)@27	cleaved A-H@C-term; missed K-A@27	-0.003848	3464.77	1155.93	3464.78	1155.93	3	22	9.1.1.1181.5	58.2787	0.73693	10.0721	0.86805	14.9396	1.22673	10.9582	257.07	15.56	159.12	12.81	61.72	8.43	113.74	10.39	0
1	1099.8	1099.8	97.83	90.16	86.23	P01023	A2MG_HUMAN Alpha-2-macroglobulin OS=Homo sapiens GN=A2M PE=1 SV=2	0	auto - discordant peptide type	2	99	YSDASDCHGEDSQAF	iTRAQ4plex@N-term; Methylthio(C)@7	cleaved F-C@C-term	-0.00722659	1820.67	911.341	1820.67	911.344	2	18	5.1.1.1074.4	33.5463	0.70623	15.5541	1.361	18.4248	1.39971	15.9546	111.6	10.25	66.2	8.31	42.01	6.71	56.34	7.35	0
1	1099.8	1099.8	97.83	90.16	86.23	P01023	A2MG_HUMAN Alpha-2-macroglobulin OS=Homo sapiens GN=A2M PE=1 SV=2	1	auto	2	99	YSDASDCHGEDSQAFCEK	iTRAQ4plex@N-term; Methylthio(C)@7; Methylthio(C)@16; iTRAQ4plex(K)@18		-0.00813186	2370.9	791.308	2370.91	791.311	3	24	2.1.1.1453.2	39.1716	0.771588	10.7342	0.644607	19.1149	1.45685	11.172	218.69	14.35	141.73	12.04	38.99	7	114.91	10.39	0
1	1099.8	1099.8	97.83	90.16	86.23	P01023	A2MG_HUMAN Alpha-2-macroglobulin OS=Homo sapiens GN=A2M PE=1 SV=2	0	auto - discordant peptide type	0	99	AAPQSVCALR	iTRAQ4plex@N-term; Methylthio(C)@7	cleaved T-A@N-term	0.00100206	1204.62	603.317	1204.62	603.316	2	16	21.1.1.1257.4	35.2081	1.13038	6.73054	1.19074	10.0331	1.33518	8.15757	440.94	20.45	418.65	20.42	145.22	12.92	212.34	14.25	0
1	1099.8	1099.8	97.83	90.16	86.23	P01023	A2MG_HUMAN Alpha-2-macroglobulin OS=Homo sapiens GN=A2M PE=1 SV=2	0	no quant - weak signal	0	99	AAPQSVCALR	No iTRAQ4plex@N-term; Methylthio(C)@7	cleaved T-A@N-term	0.00333994	1060.52	1061.53	1060.52	1061.52	1	11	37.1.1.1050.9	40.5599							10.15	3.16	28.56	5.2	1.26	1.73	5.32	2.24	0
1	1099.8	1099.8	97.83	90.16	86.23	P01023	A2MG_HUMAN Alpha-2-macroglobulin OS=Homo sapiens GN=A2M PE=1 SV=2	0	auto - discordant peptide type	0	99	AAPQSVCALR	No iTRAQ4plex@N-term; Methylthio(C)@7	cleaved T-A@N-term	-0.0114497	1060.5	1061.51	1060.52	1061.52	1	14	54.1.1.1375.5	38.248	12.1945	37.2378					8.82	3.16	90.34	9.17	2.99	2.83	4.08	2	0
1	1099.8	1099.8	97.83	90.16	86.23	P01023	A2MG_HUMAN Alpha-2-macroglobulin OS=Homo sapiens GN=A2M PE=1 SV=2	0	auto - discordant peptide type	0	99	AAPQSVCALR	No iTRAQ4plex@N-term; Methylthio(C)@7	cleaved T-A@N-term	-0.0048915	1060.51	1061.52	1060.52	1061.52	1	14	88.1.1.1616.3	42.7932	19.6056	52.5007					4.77	2.45	78.55	8.54	6.96	3.32	3.9	2	0
1	1099.8	1099.8	97.83	90.16	86.23	P01023	A2MG_HUMAN Alpha-2-macroglobulin OS=Homo sapiens GN=A2M PE=1 SV=2	1	auto	0	99	AAQVTIQSSGTFSSK	iTRAQ4plex@N-term; iTRAQ4plex(K)@15		0.00376154	1798.97	900.493	1798.97	900.491	2	20	11.1.1.919.3	29.3556	1.14048	8.90403	1.49924	11.9937	1.34057	10.8287	251.02	15.43	240.46	15.49	104.09	10.72	121.37	10.82	0
1	1099.8	1099.8	97.83	90.16	86.23	P01023	A2MG_HUMAN Alpha-2-macroglobulin OS=Homo sapiens GN=A2M PE=1 SV=2	1	auto	0	99	AAQVTIQSSGTFSSK	iTRAQ4plex@N-term; iTRAQ4plex(K)@15		0.00862698	1798.98	900.495	1798.97	900.491	2	24	12.1.1.1124.2	30.0178	1.04178	5.81543	1.38897	7.86099	1.30405	6.94967	619.13	24.21	541.76	23.32	237.85	16.22	291.2	16.73	0
1	1099.8	1099.8	97.83	90.16	86.23	P01023	A2MG_HUMAN Alpha-2-macroglobulin OS=Homo sapiens GN=A2M PE=1 SV=2	1	auto	0	99	AAQVTIQSSGTFSSK	iTRAQ4plex@N-term; iTRAQ4plex(K)@15		-0.00698931	1798.96	900.487	1798.97	900.491	2	23	13.1.1.1006.3	27.9959	1.14855	4.49494	1.15231	6.85733	1.45892	5.3066	979.66	30.48	945.09	30.66	312.23	19.08	515.49	22.16	0
1	1099.8	1099.8	97.83	90.16	86.23	P01023	A2MG_HUMAN Alpha-2-macroglobulin OS=Homo sapiens GN=A2M PE=1 SV=2	1	auto	0	99	AAQVTIQSSGTFSSK	iTRAQ4plex@N-term; iTRAQ4plex(K)@15		0.00338641	1798.97	900.492	1798.97	900.491	2	24	13.1.1.1019.2	29.2846	1.04335	3.95783	1.20661	5.70997	1.3721	4.6453	1334.28	35.54	1169.3	34.23	445.29	22.49	660.31	25.13	0
1	1099.8	1099.8	97.83	90.16	86.23	P01023	A2MG_HUMAN Alpha-2-macroglobulin OS=Homo sapiens GN=A2M PE=1 SV=2	1	auto	0	99	AAQVTIQSSGTFSSK	iTRAQ4plex@N-term; iTRAQ4plex(K)@15		0.0107104	1798.98	900.496	1798.97	900.491	2	21	13.1.1.1206.5	48.3191	1.01257	10.0459	0.782365	17.7486	1.1534	12.384	210.36	14.11	178.91	13.38	45.52	7.48	87.51	9.11	0
1	1099.8	1099.8	97.83	90.16	86.23	P01023	A2MG_HUMAN Alpha-2-macroglobulin OS=Homo sapiens GN=A2M PE=1 SV=2	0	auto - discordant peptide type	0	99	AAQVTIQSSGTFSSK	iTRAQ4plex@N-term; iTRAQ4plex(S)@8; iTRAQ4plex(K)@15		0.00104784	1943.07	648.697	1943.07	648.697	3	20	14.1.1.1036.2	26.3073	0.987407	5.50331	1.17141	7.9116	1.4668	6.20631	712.79	25.96	591.16	24.39	230.94	16.22	377.09	18.95	0
1	1099.8	1099.8	97.83	90.16	86.23	P01023	A2MG_HUMAN Alpha-2-macroglobulin OS=Homo sapiens GN=A2M PE=1 SV=2	1	auto	0	99	AAQVTIQSSGTFSSK	iTRAQ4plex@N-term; iTRAQ4plex(K)@15		-0.00172789	1798.97	900.49	1798.97	900.491	2	19	14.1.1.1075.2	30.3072	1.03333	13.4426	1.01065	20.9982	1.25212	16.2134	116.23	10.49	100.88	10.05	32.49	6.16	52.49	7.07	0
1	1099.8	1099.8	97.83	90.16	86.23	P01023	A2MG_HUMAN Alpha-2-macroglobulin OS=Homo sapiens GN=A2M PE=1 SV=2	0	no quant - weak signal	0	99	AAQVTIQSSGTFSSK	iTRAQ4plex@N-term; iTRAQ4plex(K)@15		0.000605504	1798.97	900.491	1798.97	900.491	2	16	33.1.1.1657.4	31.0154							17.01	4	9.63	3.16	3.2	2	11.73	3.32	0
1	1099.8	1099.8	97.83	90.16	86.23	P01023	A2MG_HUMAN Alpha-2-macroglobulin OS=Homo sapiens GN=A2M PE=1 SV=2	1	auto	0	99	AAQVTIQSSGTFSSK	iTRAQ4plex@N-term; iTRAQ4plex(K)@15		-0.0243344	1798.94	900.479	1798.97	900.491	2	22	37.1.1.969.2	30.3314	1.12362	7.64149	1.04081	12.1129	1.2113	9.56067	342.86	18.03	323.58	17.94	98.7	10.77	149.79	11.96	0
1	1099.8	1099.8	97.83	90.16	86.23	P01023	A2MG_HUMAN Alpha-2-macroglobulin OS=Homo sapiens GN=A2M PE=1 SV=2	1	auto	0	99	AAQVTIQSSGTFSSK	iTRAQ4plex@N-term; iTRAQ4plex(K)@15		-5.12083e-05	1798.97	900.491	1798.97	900.491	2	20	45.1.1.900.2	29.3862	0.985335	8.93971	1.37441	11.8996	1.23258	10.7235	270.74	16	224.07	15.03	102.92	10.63	120.36	10.77	0
1	1099.8	1099.8	97.83	90.16	86.23	P01023	A2MG_HUMAN Alpha-2-macroglobulin OS=Homo sapiens GN=A2M PE=1 SV=2	1	auto	0	99	AAQVTIQSSGTFSSK	iTRAQ4plex@N-term; iTRAQ4plex(K)@15		-0.00851087	1798.96	900.486	1798.97	900.491	2	20	46.1.1.1136.4	30.4583	1.11529	8.86346	1.43718	12.0727	1.31439	10.7801	256.4	15.59	240.19	15.49	101.92	10.63	121.55	10.82	0
1	1099.8	1099.8	97.83	90.16	86.23	P01023	A2MG_HUMAN Alpha-2-macroglobulin OS=Homo sapiens GN=A2M PE=1 SV=2	1	auto	0	99	AAQVTIQSSGTFSSK	iTRAQ4plex@N-term; iTRAQ4plex(K)@15		0.0301675	1799	600.673	1798.97	600.663	3	19	47.1.1.1061.3	28.7664	1.12299	8.66666	1.23723	12.6583	1.29032	10.6144	266.92	15.91	251.77	15.84	91.34	10.2	124.22	10.91	0
1	1099.8	1099.8	97.83	90.16	86.23	P01023	A2MG_HUMAN Alpha-2-macroglobulin OS=Homo sapiens GN=A2M PE=1 SV=2	0	auto - discordant peptide type	0	99	AAQVTIQSSGTFSSK	iTRAQ4plex@N-term; iTRAQ4plex(K)@15		-4.00643	1794.96	898.487	1798.97	900.491	2	22	47.1.1.1064.9	29.2338	0.943803	9.1483	0.781752	15.6095	0.751123	13.0425	264.59	15.81	209.75	14.53	57.21	8.25	71.68	8.31	0
1	1099.8	1099.8	97.83	90.16	86.23	P01023	A2MG_HUMAN Alpha-2-macroglobulin OS=Homo sapiens GN=A2M PE=1 SV=2	1	auto	0	99	AAQVTIQSSGTFSSK	iTRAQ4plex@N-term; iTRAQ4plex(K)@15		-0.0184713	1798.95	900.481	1798.97	900.491	2	24	47.1.1.1065.2	29.2621	1.08613	4.09725	1.25154	5.89068	1.36958	4.86722	1217.22	33.96	1110.45	33.32	421.35	21.86	601.27	23.98	0
1	1099.8	1099.8	97.83	90.16	86.23	P01023	A2MG_HUMAN Alpha-2-macroglobulin OS=Homo sapiens GN=A2M PE=1 SV=2	1	auto	0	99	AAQVTIQSSGTFSSK	iTRAQ4plex@N-term; iTRAQ4plex(K)@15		-0.0200582	1798.95	900.481	1798.97	900.491	2	23	47.1.1.1065.3	29.2766	1.05289	4.40187	1.25678	6.23436	1.16242	5.49623	1073.22	31.87	949.12	30.84	373.06	20.45	449.95	20.81	0
1	1099.8	1099.8	97.83	90.16	86.23	P01023	A2MG_HUMAN Alpha-2-macroglobulin OS=Homo sapiens GN=A2M PE=1 SV=2	1	auto	0	99	AAQVTIQSSGTFSSK	iTRAQ4plex@N-term; iTRAQ4plex(K)@15		-0.0303119	1798.94	900.476	1798.97	900.491	2	21	47.1.1.1070.2	29.8568	1.1423	3.71179	1.29848	5.33284	1.30926	4.54542	1441.69	36.97	1383.24	37.12	517.77	24.21	680.79	25.55	0
1	1099.8	1099.8	97.83	90.16	86.23	P01023	A2MG_HUMAN Alpha-2-macroglobulin OS=Homo sapiens GN=A2M PE=1 SV=2	0	auto - discordant peptide type	0	99	AAQVTIQSSGTFSSK	iTRAQ4plex@N-term; iTRAQ4plex(K)@15		-1.99585	1796.97	899.493	1798.97	900.491	2	24	47.1.1.1071.8	30.0744	1.07034	5.40858	0.961701	8.76974	1.21629	6.66096	703.29	25.81	632.27	25.12	187.07	14.9	308.52	17.15	0
1	1099.8	1099.8	97.83	90.16	86.23	P01023	A2MG_HUMAN Alpha-2-macroglobulin OS=Homo sapiens GN=A2M PE=1 SV=2	1	auto	0	99	AAQVTIQSSGTFSSK	iTRAQ4plex@N-term; iTRAQ4plex(K)@15		0.00325156	1798.97	600.664	1798.97	600.663	3	21	47.1.1.1075.2	30.5082	1.07105	8.2298	1.3428	11.3936	1.29987	9.9292	304.12	16.97	273.59	16.55	112.95	11.22	142.58	11.71	0
1	1099.8	1099.8	97.83	90.16	86.23	P01023	A2MG_HUMAN Alpha-2-macroglobulin OS=Homo sapiens GN=A2M PE=1 SV=2	1	auto	0	99	AAQVTIQSSGTFSSK	iTRAQ4plex@N-term; iTRAQ4plex(K)@15		0.0142377	1798.98	600.668	1798.97	600.663	3	19	47.1.1.1117.2	35.661	0.994118	12.7569	1.16989	18.2777	1.06767	16.1453	132.18	11.18	110.37	10.54	42.77	6.93	50.9	7	0
1	1099.8	1099.8	97.83	90.16	86.23	P01023	A2MG_HUMAN Alpha-2-macroglobulin OS=Homo sapiens GN=A2M PE=1 SV=2	1	auto	0	99	AAQVTIQSSGTFSSK	iTRAQ4plex@N-term; iTRAQ4plex(K)@15		-0.000527345	1798.97	900.49	1798.97	900.491	2	24	47.1.1.1178.7	43.6414	0.986395	8.04578	0.889391	13.1475	1.07353	10.1147	333.14	17.75	276.01	16.64	81.95	9.85	128.99	11.09	0
1	1099.8	1099.8	97.83	90.16	86.23	P01023	A2MG_HUMAN Alpha-2-macroglobulin OS=Homo sapiens GN=A2M PE=1 SV=2	1	auto	0	99	AAQVTIQSSGTFSSK	iTRAQ4plex@N-term; iTRAQ4plex(K)@15		-0.00443352	1798.96	900.489	1798.97	900.491	2	19	47.1.1.1420.6	74.3942	1.04496	10.0416	1.14207	14.8682	1.3322	11.9073	207.04	14	181.72	13.49	65.4	8.66	99.48	9.75	0
1	1099.8	1099.8	97.83	90.16	86.23	P01023	A2MG_HUMAN Alpha-2-macroglobulin OS=Homo sapiens GN=A2M PE=1 SV=2	0	auto - discordant peptide type	0	99	AAQVTIQSSGTFSSK	iTRAQ4plex@N-term; iTRAQ4plex(K)@15		-1.99487	1796.97	899.493	1798.97	900.491	2	20	47.1.1.1482.8	80.6393	0.993185	24.4312			1.22858	29.2092	35.95	5.83	29.99	5.48	6.07	2.83	15.93	3.87	0
1	1099.8	1099.8	97.83	90.16	86.23	P01023	A2MG_HUMAN Alpha-2-macroglobulin OS=Homo sapiens GN=A2M PE=1 SV=2	1	auto	0	99	AAQVTIQSSGTFSSK	iTRAQ4plex@N-term; iTRAQ4plex(K)@15		-0.0125084	1798.95	900.484	1798.97	900.491	2	19	48.1.1.983.4	30.5893	1.55715	15.4686	1.39359	23.6593	1.25252	20.8391	71.19	8.25	93.11	9.54	27.44	5.66	32.16	5.57	0
1	1099.8	1099.8	97.83	90.16	86.23	P01023	A2MG_HUMAN Alpha-2-macroglobulin OS=Homo sapiens GN=A2M PE=1 SV=2	1	auto	0	99	AAQVTIQSSGTFSSK	iTRAQ4plex@N-term; iTRAQ4plex(K)@15		0.00406237	1798.97	900.493	1798.97	900.491	2	21	79.1.1.1057.4	31.7786	1.05977	11.2143	1.34298	15.4657	1.22357	13.7834	164.76	12.49	146.66	12.12	61.2	8.25	72.71	8.37	0
1	1099.8	1099.8	97.83	90.16	86.23	P01023	A2MG_HUMAN Alpha-2-macroglobulin OS=Homo sapiens GN=A2M PE=1 SV=2	1	auto	0	99	AAQVTIQSSGTFSSK	iTRAQ4plex@N-term; iTRAQ4plex(K)@15		-0.018076	1798.95	900.482	1798.97	900.491	2	21	80.1.1.1148.3	32.7216	0.980181	8.70241	1.32307	11.7647	1.27927	10.2761	286.63	16.46	235.98	15.43	104.89	10.77	132.25	11.27	0
1	1099.8	1099.8	97.83	90.16	86.23	P01023	A2MG_HUMAN Alpha-2-macroglobulin OS=Homo sapiens GN=A2M PE=1 SV=2	1	auto	0	99	AAQVTIQSSGTFSSK	iTRAQ4plex@N-term; iTRAQ4plex(K)@15		-0.0186863	1798.95	900.481	1798.97	900.491	2	21	80.1.1.1148.5	32.7506	0.997413	6.44049	1.03956	9.80092	1.25349	7.6901	517.03	22.11	433.15	20.86	148.66	13.11	233.75	14.94	0
1	1099.8	1099.8	97.83	90.16	86.23	P01023	A2MG_HUMAN Alpha-2-macroglobulin OS=Homo sapiens GN=A2M PE=1 SV=2	1	auto	0	99	AAQVTIQSSGTFSSK	iTRAQ4plex@N-term; iTRAQ4plex(K)@15		-0.0107457	1798.96	900.485	1798.97	900.491	2	22	81.1.1.1184.2	31.0609	0.936542	7.49766	1.27121	10.1672	1.35685	8.54963	396.93	19.36	312.24	17.78	139.56	12.45	194.25	13.64	0
1	1099.8	1099.8	97.83	90.16	86.23	P01023	A2MG_HUMAN Alpha-2-macroglobulin OS=Homo sapiens GN=A2M PE=1 SV=2	1	auto	0	99	AAQVTIQSSGTFSSK	iTRAQ4plex@N-term; iTRAQ4plex(K)@15		0.0117995	1798.98	600.667	1798.97	600.663	3	22	81.1.1.1187.3	31.4483	1.03692	8.90522	0.901039	14.6881	0.986966	11.7338	264.15	15.81	230.06	15.17	65.83	8.83	94.03	9.49	0
1	1099.8	1099.8	97.83	90.16	86.23	P01023	A2MG_HUMAN Alpha-2-macroglobulin OS=Homo sapiens GN=A2M PE=1 SV=2	1	auto	0	99	AAQVTIQSSGTFSSK	iTRAQ4plex@N-term; iTRAQ4plex(K)@15		0.00758813	1798.97	600.665	1798.97	600.663	3	20	81.1.1.1190.5	31.8574	1.09168	8.87338	1.28365	12.6022	1.16899	11.1796	258.62	15.65	237.14	15.39	91.82	10.15	109.04	10.25	0
1	1099.8	1099.8	97.83	90.16	86.23	P01023	A2MG_HUMAN Alpha-2-macroglobulin OS=Homo sapiens GN=A2M PE=1 SV=2	1	auto	0	99	AAQVTIQSSGTFSSK	iTRAQ4plex@N-term; iTRAQ4plex(K)@15		0.00996847	1798.98	600.666	1798.97	600.663	3	22	81.1.1.1193.2	32.1919	0.973621	12.534	1.01627	19.1064	1.19351	15.1156	138.57	11.45	113.32	10.68	38.95	6.71	59.65	7.55	0
1	1099.8	1099.8	97.83	90.16	86.23	P01023	A2MG_HUMAN Alpha-2-macroglobulin OS=Homo sapiens GN=A2M PE=1 SV=2	1	auto	0	99	AAQVTIQSSGTFSSK	iTRAQ4plex@N-term; iTRAQ4plex(K)@15		-0.0352815	1798.93	900.473	1798.97	900.491	2	22	81.1.1.1196.2	32.5418	0.97368	3.65382	1.08263	5.40164	1.19367	4.40693	1630.08	39.26	1333.13	36.63	488.11	23.6	701.79	25.9	0
1	1099.8	1099.8	97.83	90.16	86.23	P01023	A2MG_HUMAN Alpha-2-macroglobulin OS=Homo sapiens GN=A2M PE=1 SV=2	1	auto	0	99	AAQVTIQSSGTFSSK	iTRAQ4plex@N-term; iTRAQ4plex(K)@15		-0.0295443	1798.94	900.476	1798.97	900.491	2	25	81.1.1.1197.2	32.6718	1.0009	4.32092	1.00356	6.70988	1.31976	5.06991	1146.05	32.92	963.48	31.1	318.11	19.29	545.52	22.79	0
1	1099.8	1099.8	97.83	90.16	86.23	P01023	A2MG_HUMAN Alpha-2-macroglobulin OS=Homo sapiens GN=A2M PE=1 SV=2	1	auto	0	99	AAQVTIQSSGTFSSK	iTRAQ4plex@N-term; iTRAQ4plex(K)@15		0.00109498	1798.97	900.491	1798.97	900.491	2	21	81.1.1.1327.9	49.3483	0.88416	11.1408	1.35085	14.3978	1.30043	12.6718	186.47	13.27	138.48	11.87	69.67	8.72	87.46	9.17	0
1	1099.8	1099.8	97.83	90.16	86.23	P01023	A2MG_HUMAN Alpha-2-macroglobulin OS=Homo sapiens GN=A2M PE=1 SV=2	1	auto	0	99	AAQVTIQSSGTFSSK	iTRAQ4plex@N-term; iTRAQ4plex(K)@15		-0.0118443	1798.96	900.485	1798.97	900.491	2	21	81.1.1.1359.7	53.143	0.740655	11.7923	1.00963	16.2323	1.06941	13.5365	186.93	13.27	116.29	10.95	52.2	7.62	72.1	8.31	0
1	1099.8	1099.8	97.83	90.16	86.23	P01023	A2MG_HUMAN Alpha-2-macroglobulin OS=Homo sapiens GN=A2M PE=1 SV=2	1	auto	0	99	AAQVTIQSSGTFSSK	iTRAQ4plex@N-term; iTRAQ4plex(K)@15		-0.00830431	1798.96	900.487	1798.97	900.491	2	19	81.1.1.1488.3	69.8087	0.882822	8.79877	1.10723	12.4351	1.26343	10.084	298.78	16.79	221.55	15	91.5	10.15	136.15	11.4	0
1	1099.8	1099.8	97.83	90.16	86.23	P01023	A2MG_HUMAN Alpha-2-macroglobulin OS=Homo sapiens GN=A2M PE=1 SV=2	1	auto	0	99	AAQVTIQSSGTFSSK	iTRAQ4plex@N-term; iTRAQ4plex(K)@15		-0.00938298	1798.96	900.486	1798.97	900.491	2	21	82.1.1.1273.3	33.4872	0.923686	15.8372	1.63337	19.116	1.03872	19.8729	89.98	9.22	69.81	8.43	40.65	6.56	33.71	5.74	0
1	1099.8	1099.8	97.83	90.16	86.23	P01023	A2MG_HUMAN Alpha-2-macroglobulin OS=Homo sapiens GN=A2M PE=1 SV=2	1	auto	0	99	AAQVTIQSSGTFSSK	iTRAQ4plex@N-term; iTRAQ4plex(K)@15		-0.000572817	1798.97	900.49	1798.97	900.491	2	19	83.1.1.1278.4	30.9536	1.07055	13.902	1.30259	19.5026	1.2446	17.0123	106.64	10.05	95.89	9.8	38.42	6.56	47.87	6.78	0
1	1099.8	1099.8	97.83	90.16	86.23	P01023	A2MG_HUMAN Alpha-2-macroglobulin OS=Homo sapiens GN=A2M PE=1 SV=2	1	auto	0	99	AAQVTIQSSGTFSSK	iTRAQ4plex@N-term; iTRAQ4plex(K)@15		-0.00463715	1798.96	600.661	1798.97	600.663	3	16	3.1.1.1003.6	29.599	1.14678	13.8468	1.16202	20.8769	1.02956	18.5171	103.33	9.9	99.53	9.95	33.21	6.16	38.37	6.08	0
1	1099.8	1099.8	97.83	90.16	86.23	P01023	A2MG_HUMAN Alpha-2-macroglobulin OS=Homo sapiens GN=A2M PE=1 SV=2	1	auto	0	99	AAQVTIQSSGTFSSK	iTRAQ4plex@N-term; iTRAQ4plex(K)@15		-0.00646809	1798.96	600.661	1798.97	600.663	3	17	3.1.1.1004.5	29.6857	1.03834	13.6856	1.27156	19.1802	1.18182	16.9195	112	10.3	97.68	9.9	39.39	6.63	47.74	6.78	0
1	1099.8	1099.8	97.83	90.16	86.23	P01023	A2MG_HUMAN Alpha-2-macroglobulin OS=Homo sapiens GN=A2M PE=1 SV=2	1	auto	0	99	AAQVTIQSSGTFSSK	iTRAQ4plex@N-term; iTRAQ4plex(K)@15		-0.00651618	1798.96	900.487	1798.97	900.491	2	14	5.1.1.1050.5	31.0155	0.713191	24.7529	0.889565	35.4615	0.861623	30.4404	43.57	6.4	26.1	5.2	10.72	3.46	13.54	3.61	0
1	1099.8	1099.8	97.83	90.16	86.23	P01023	A2MG_HUMAN Alpha-2-macroglobulin OS=Homo sapiens GN=A2M PE=1 SV=2	1	auto	0	99	AAQVTIQSSGTFSSK	iTRAQ4plex@N-term; iTRAQ4plex(K)@15		0.00155986	1798.97	900.491	1798.97	900.491	2	16	9.1.1.868.4	25.566	0.781019	10.8062	1.5345	12.5927	1.01436	12.9534	215.47	14.25	141.35	12.08	91.45	9.8	78.83	8.78	0
1	1099.8	1099.8	97.83	90.16	86.23	P01023	A2MG_HUMAN Alpha-2-macroglobulin OS=Homo sapiens GN=A2M PE=1 SV=2	0	auto - discordant peptide type	0	99	AAQVTIQSSGTFSSK	No iTRAQ4plex@N-term; iTRAQ4plex(K)@15		0.0200893	1654.88	828.45	1654.86	828.44	2	17	12.1.1.1110.2	28.5788	0.667002	16.4601	0.624489	27.4175	0.730974	21.0408	103.17	9.85	57.8	7.75	17.82	4.58	27.2	5.1	0
1	1099.8	1099.8	97.83	90.16	86.23	P01023	A2MG_HUMAN Alpha-2-macroglobulin OS=Homo sapiens GN=A2M PE=1 SV=2	0	auto - discordant peptide type	0	99	AAQVTIQSSGTFSSK	iTRAQ4plex@N-term; Ser->Trp@8; Oxidation(F)@12; iTRAQ4plex(K)@15		0.00998466	1914.02	958.017	1914.01	958.012	2	17	12.1.1.1126.5	30.2846	0.819248	19.0733	1.06593	26.6078	1.12696	22.2215	66.82	7.94	45.98	6.86	19.7	4.69	27.16	5.1	0
1	1099.8	1099.8	97.83	90.16	86.23	P01023	A2MG_HUMAN Alpha-2-macroglobulin OS=Homo sapiens GN=A2M PE=1 SV=2	0	auto - discordant peptide type	0	99	AAQVTIQSSGTFSSK	iTRAQ4plex@N-term; Dehydrated(T)@11; iTRAQ4plex(K)@15		0.00145173	1780.96	594.66	1780.96	594.659	3	19	13.1.1.1016.2	28.9877	0.91893	8.94828	1.11771	12.7599	1.18257	10.638	281.65	16.31	217.39	14.83	87.07	9.9	120.13	10.72	0
1	1099.8	1099.8	97.83	90.16	86.23	P01023	A2MG_HUMAN Alpha-2-macroglobulin OS=Homo sapiens GN=A2M PE=1 SV=2	1	auto	0	99	AAQVTIQSSGTFSSK	iTRAQ4plex@N-term; iTRAQ4plex(K)@15		0.0142496	1798.98	600.668	1798.97	600.663	3	16	13.1.1.1115.2	38.9276	1.20857	5.77574	1.21292	8.71092	1.21101	7.38436	577.27	23.41	586	24.1	193.66	14.93	252.14	15.56	0
1	1099.8	1099.8	97.83	90.16	86.23	P01023	A2MG_HUMAN Alpha-2-macroglobulin OS=Homo sapiens GN=A2M PE=1 SV=2	0	auto - discordant peptide type	0	99	AAQVTIQSSGTFSSK	iTRAQ4plex@N-term; iTRAQ4plex(K)@15		-7.01701	1791.95	598.324	1798.97	600.663	3	16	13.1.1.1119.4	39.4044	1.33666	14.052	0.859609	26.1068	1.26174	18.1392	92.49	9.38	103.84	10.1	21.99	5.29	42.09	6.33	0
1	1099.8	1099.8	97.83	90.16	86.23	P01023	A2MG_HUMAN Alpha-2-macroglobulin OS=Homo sapiens GN=A2M PE=1 SV=2	1	auto	0	99	AAQVTIQSSGTFSSK	iTRAQ4plex@N-term; iTRAQ4plex(K)@15		-0.0428779	1798.92	600.649	1798.97	600.663	3	16	13.1.1.1129.4	40.4513	1.30673	9.12876	1.11143	14.6514	0.903039	13.3046	221.89	14.53	243.54	15.49	68.21	8.94	72.27	8.37	0
1	1099.8	1099.8	97.83	90.16	86.23	P01023	A2MG_HUMAN Alpha-2-macroglobulin OS=Homo sapiens GN=A2M PE=1 SV=2	0	auto - discordant peptide type	0	99	AAQVTIQSSGTFSSK	iTRAQ4plex@N-term; iTRAQ4plex(K)@15		-6.14435	1792.82	598.615	1798.97	600.663	3	17	13.1.1.1140.4	41.5919	1.13843	10.684	0.747494	20.0578	0.832432	15.4146	174.03	12.85	166.41	12.85	35.98	6.71	52.25	7.07	0
1	1099.8	1099.8	97.83	90.16	86.23	P01023	A2MG_HUMAN Alpha-2-macroglobulin OS=Homo sapiens GN=A2M PE=1 SV=2	0	auto - discordant peptide type	0	99	AAQVTIQSSGTFSSK	iTRAQ4plex@N-term; iTRAQ4plex(K)@15		-1.98802	1796.98	899.497	1798.97	900.491	2	17	13.1.1.1205.5	48.2125	0.906045	11.3635	0.738981	19.854	1.16588	13.4869	175.79	12.88	133.78	11.62	35.93	6.63	73.92	8.37	0
1	1099.8	1099.8	97.83	90.16	86.23	P01023	A2MG_HUMAN Alpha-2-macroglobulin OS=Homo sapiens GN=A2M PE=1 SV=2	1	auto	0	99	AAQVTIQSSGTFSSK	iTRAQ4plex@N-term; iTRAQ4plex(K)@15		0.0118091	1798.98	900.497	1798.97	900.491	2	17	13.1.1.1370.6	65.8559	1.10094	10.282	1.63036	13.2672	1.67144	11.4962	192.09	13.49	177.63	13.34	86.62	9.75	115.8	10.54	0
1	1099.8	1099.8	97.83	90.16	86.23	P01023	A2MG_HUMAN Alpha-2-macroglobulin OS=Homo sapiens GN=A2M PE=1 SV=2	1	auto	0	99	AAQVTIQSSGTFSSK	iTRAQ4plex@N-term; iTRAQ4plex(K)@15		-0.00844153	1798.96	900.486	1798.97	900.491	2	16	14.1.1.1083.3	31.0988	0.838462	17.7222	1.32072	22.577	0.969954	22.0959	76.35	8.49	53.77	7.42	27.89	5.48	26.71	5.1	0
1	1099.8	1099.8	97.83	90.16	86.23	P01023	A2MG_HUMAN Alpha-2-macroglobulin OS=Homo sapiens GN=A2M PE=1 SV=2	1	auto	0	99	AAQVTIQSSGTFSSK	iTRAQ4plex@N-term; iTRAQ4plex(K)@15		0.00157927	1798.97	600.663	1798.97	600.663	3	13	15.1.1.1108.4	24.2791	1.03157	13.1139	1.67149	16.2548	0.817438	18.7837	122.58	10.77	106.21	10.34	56.67	7.75	36.14	6	0
1	1099.8	1099.8	97.83	90.16	86.23	P01023	A2MG_HUMAN Alpha-2-macroglobulin OS=Homo sapiens GN=A2M PE=1 SV=2	0	auto - discordant peptide type	0	99	AAQVTIQSSGTFSSK	iTRAQ4plex@N-term; iTRAQ4plex(S)@14; iTRAQ4plex(K)@15		0.0194209	1943.09	648.703	1943.07	648.697	3	18	15.1.1.1109.2	24.348	1.06747	5.5504	1.46294	7.39764	1.37172	6.56514	670.59	25.2	601.26	24.56	271.34	17.29	331.77	17.86	0
1	1099.8	1099.8	97.83	90.16	86.23	P01023	A2MG_HUMAN Alpha-2-macroglobulin OS=Homo sapiens GN=A2M PE=1 SV=2	1	auto	0	99	AAQVTIQSSGTFSSK	iTRAQ4plex@N-term; iTRAQ4plex(K)@15		-0.0105391	1798.96	900.485	1798.97	900.491	2	18	15.1.1.1147.5	28.1471	1.52333	11.6513	1.67399	16.3317	1.33205	15.3081	126.76	11	162.19	12.61	58.69	8.12	60.9	7.68	0
1	1099.8	1099.8	97.83	90.16	86.23	P01023	A2MG_HUMAN Alpha-2-macroglobulin OS=Homo sapiens GN=A2M PE=1 SV=2	0	no quant - weak signal	0	99	AAQVTIQSSGTFSSK	iTRAQ4plex@N-term; iTRAQ4plex(K)@15		0.0126538	1798.98	900.497	1798.97	900.491	2	16	15.1.1.1729.5	85.1656							22.25	4.58	16.65	4.12	10.4	3.32	10.29	3.16	0
1	1099.8	1099.8	97.83	90.16	86.23	P01023	A2MG_HUMAN Alpha-2-macroglobulin OS=Homo sapiens GN=A2M PE=1 SV=2	0	no quant - weak signal	0	99	AAQVTIQSSGTFSSK	iTRAQ4plex@N-term; iTRAQ4plex(K)@15		-0.0120039	1798.95	900.485	1798.97	900.491	2	14	15.1.1.1762.2	87.4709							15.66	3.87	22.6	4.69	7.04	2.83	5.04	2.24	0
1	1099.8	1099.8	97.83	90.16	86.23	P01023	A2MG_HUMAN Alpha-2-macroglobulin OS=Homo sapiens GN=A2M PE=1 SV=2	1	auto	0	99	AAQVTIQSSGTFSSK	iTRAQ4plex@N-term; iTRAQ4plex(K)@15		0.00486283	1798.97	900.493	1798.97	900.491	2	13	19.1.1.1873.4	86.6383	0.592816	29.0515			1.13477	29.9348	36.21	5.83	18.03	4.36	6.85	2.83	14.82	3.74	0
1	1099.8	1099.8	97.83	90.16	86.23	P01023	A2MG_HUMAN Alpha-2-macroglobulin OS=Homo sapiens GN=A2M PE=1 SV=2	0	auto - discordant peptide type	0	99	AAQVTIQSSGTFSSK	iTRAQ4plex@N-term; iTRAQ4plex(K)@15		-3.0265	1795.94	898.977	1798.97	900.491	2	19	37.1.1.977.8	31.4041	1.07112	11.886	1.09609	18.0608	1.21193	14.6742	145.73	11.75	131.11	11.45	44.18	7.14	63.7	7.81	0
1	1099.8	1099.8	97.83	90.16	86.23	P01023	A2MG_HUMAN Alpha-2-macroglobulin OS=Homo sapiens GN=A2M PE=1 SV=2	0	no quant - weak signal	0	99	AAQVTIQSSGTFSSK	iTRAQ4plex@N-term; iTRAQ4plex(K)@15		-0.0171196	1798.95	900.482	1798.97	900.491	2	12	38.1.1.1469.3	33.8043							3.05	1.73	8.28	2.83	5.81	2.45	4.04	2	0
1	1099.8	1099.8	97.83	90.16	86.23	P01023	A2MG_HUMAN Alpha-2-macroglobulin OS=Homo sapiens GN=A2M PE=1 SV=2	0	auto - discordant peptide type	0	99	AAQVTIQSSGTFSSK	No iTRAQ4plex@N-term; iTRAQ4plex(K)@15		-0.0149	1654.85	828.432	1654.86	828.44	2	19	46.1.1.1124.2	28.8922	0.780078	17.2561	0.448436	37.4919	0.947014	21.0253	83.85	8.89	54.94	7.48	10.4	3.74	28.64	5.2	0
1	1099.8	1099.8	97.83	90.16	86.23	P01023	A2MG_HUMAN Alpha-2-macroglobulin OS=Homo sapiens GN=A2M PE=1 SV=2	1	auto	0	99	AAQVTIQSSGTFSSK	iTRAQ4plex@N-term; iTRAQ4plex(K)@15		-0.0640524	1798.9	900.459	1798.97	900.491	2	18	46.1.1.1162.7	33.7329	0.836678	16.9094	0.990092	24.6349	1.10877	19.952	83.77	8.89	58.87	7.75	22.94	5.1	33.5	5.66	0
1	1099.8	1099.8	97.83	90.16	86.23	P01023	A2MG_HUMAN Alpha-2-macroglobulin OS=Homo sapiens GN=A2M PE=1 SV=2	1	auto	0	99	AAQVTIQSSGTFSSK	iTRAQ4plex@N-term; iTRAQ4plex(K)@15		-0.00680191	1798.96	900.487	1798.97	900.491	2	14	46.1.1.1193.5	37.6114	1.30331	15.5323	1.36012	22.7767	1.31569	19.6931	76.77	8.54	84.04	9.11	28.88	5.74	36.43	5.92	0
1	1099.8	1099.8	97.83	90.16	86.23	P01023	A2MG_HUMAN Alpha-2-macroglobulin OS=Homo sapiens GN=A2M PE=1 SV=2	1	auto	0	99	AAQVTIQSSGTFSSK	iTRAQ4plex@N-term; iTRAQ4plex(K)@15		0.0167574	1798.98	900.499	1798.97	900.491	2	15	46.1.1.1222.4	41.0019	0.879799	18.4989	1.2887	24.1747	0.745792	26.0681	67.81	8	50.11	7.14	24.17	5.1	18.24	4.24	0
1	1099.8	1099.8	97.83	90.16	86.23	P01023	A2MG_HUMAN Alpha-2-macroglobulin OS=Homo sapiens GN=A2M PE=1 SV=2	0	auto - discordant peptide type	0	99	AAQVTIQSSGTFSSK	iTRAQ4plex@N-term; iTRAQ4plex(K)@15		-1.97535	1796.99	600.005	1798.97	600.663	3	21	47.1.1.1116.8	35.6335	0.964408	9.54801	1.09462	13.9513	0.994236	12.2994	240.16	15.07	194.54	14	72.71	9.06	86.12	9.11	0
1	1099.8	1099.8	97.83	90.16	86.23	P01023	A2MG_HUMAN Alpha-2-macroglobulin OS=Homo sapiens GN=A2M PE=1 SV=2	1	auto	0	99	AAQVTIQSSGTFSSK	iTRAQ4plex@N-term; iTRAQ4plex(K)@15		0.0371254	1799	600.675	1798.97	600.663	3	16	47.1.1.1190.3	45.118	0.797644	15.5867	1.14247	20.755	0.840188	20.191	101.87	9.8	68.25	8.37	32.19	5.92	30.87	5.48	0
1	1099.8	1099.8	97.83	90.16	86.23	P01023	A2MG_HUMAN Alpha-2-macroglobulin OS=Homo sapiens GN=A2M PE=1 SV=2	1	auto	0	99	AAQVTIQSSGTFSSK	iTRAQ4plex@N-term; iTRAQ4plex(K)@15		-0.014321	1798.95	900.484	1798.97	900.491	2	15	47.1.1.1343.5	64.5517	0.894685	19.2047	1.78664	22.2836	1.90075	19.3449	62.49	7.68	46.96	6.93	30.88	5.74	42.84	6.4	0
1	1099.8	1099.8	97.83	90.16	86.23	P01023	A2MG_HUMAN Alpha-2-macroglobulin OS=Homo sapiens GN=A2M PE=1 SV=2	1	auto	0	99	AAQVTIQSSGTFSSK	iTRAQ4plex@N-term; iTRAQ4plex(K)@15		-0.0206686	1798.95	900.48	1798.97	900.491	2	17	47.1.1.1346.3	64.9125	0.975614	12.3437	1.27286	16.9596	1.31766	14.3978	142.79	11.62	117.01	10.86	50.27	7.48	67.86	8.06	0
1	1099.8	1099.8	97.83	90.16	86.23	P01023	A2MG_HUMAN Alpha-2-macroglobulin OS=Homo sapiens GN=A2M PE=1 SV=2	1	auto	0	99	AAQVTIQSSGTFSSK	iTRAQ4plex@N-term; iTRAQ4plex(K)@15		0.0429847	1799.01	600.677	1798.97	600.663	3	15	47.1.1.1357.4	66.2461	2.31691	31.7875					14.46	3.74	28.14	5.2	5.38	2.65	10.55	3.16	0
1	1099.8	1099.8	97.83	90.16	86.23	P01023	A2MG_HUMAN Alpha-2-macroglobulin OS=Homo sapiens GN=A2M PE=1 SV=2	1	auto	0	99	AAQVTIQSSGTFSSK	iTRAQ4plex@N-term; iTRAQ4plex(K)@15		0.00435538	1798.97	900.493	1798.97	900.491	2	20	47.1.1.1361.5	66.7862	1.14566	10.3397	1.37413	14.4896	1.28905	12.7506	185.6	13.27	178.6	13.34	70.54	8.89	86.29	9.11	0
1	1099.8	1099.8	97.83	90.16	86.23	P01023	A2MG_HUMAN Alpha-2-macroglobulin OS=Homo sapiens GN=A2M PE=1 SV=2	1	auto	0	99	AAQVTIQSSGTFSSK	iTRAQ4plex@N-term; iTRAQ4plex(K)@15		-0.00125975	1798.97	900.49	1798.97	900.491	2	17	47.1.1.1368.5	67.7006	1.24222	11.6983	1.62005	15.7808	2.03002	12.7308	138.97	11.49	145	12	62.27	8.37	101.75	9.85	0
1	1099.8	1099.8	97.83	90.16	86.23	P01023	A2MG_HUMAN Alpha-2-macroglobulin OS=Homo sapiens GN=A2M PE=1 SV=2	0	no quant - weak signal	0	99	AAQVTIQSSGTFSSK	iTRAQ4plex@N-term; iTRAQ4plex(K)@15		0.0612949	1799.03	600.683	1798.97	600.663	3	14	47.1.1.1376.2	68.6869							16.94	4	12.89	3.61	3.28	2	5.24	2.24	0
1	1099.8	1099.8	97.83	90.16	86.23	P01023	A2MG_HUMAN Alpha-2-macroglobulin OS=Homo sapiens GN=A2M PE=1 SV=2	0	auto - discordant peptide type	0	99	AAQVTIQSSGTFSSK	iTRAQ4plex@N-term; Dehydrated(S)@9; iTRAQ4plex(K)@15		0.0326716	1780.99	891.502	1780.96	891.485	2	18	48.1.1.950.4	26.4425	1.00004	23.0962	1.39114	30.7446	1.29176	27.3504	40.18	6.16	33.75	5.83	15.46	4.12	18.72	4.24	0
1	1099.8	1099.8	97.83	90.16	86.23	P01023	A2MG_HUMAN Alpha-2-macroglobulin OS=Homo sapiens GN=A2M PE=1 SV=2	0	auto - discordant peptide type	0	99	AAQVTIQSSGTFSSK	iTRAQ4plex@N-term; iTRAQ4plex(S)@8; iTRAQ4plex(K)@15		0.0159307	1943.08	648.702	1943.07	648.697	3	19	48.1.1.951.2	26.5421	1.04539	6.96859	1.6832	8.69621	1.37022	8.20619	431.04	20.2	378.48	19.52	200.67	14.7	213.02	14.35	0
1	1099.8	1099.8	97.83	90.16	86.23	P01023	A2MG_HUMAN Alpha-2-macroglobulin OS=Homo sapiens GN=A2M PE=1 SV=2	0	auto - discordant peptide type	0	99	AAQVTIQSSGTFSSK	Delta:H(2)C(2)@N-term; iTRAQ4plex(K)@15		-0.0290672	1680.85	841.433	1680.88	841.448	2	17	48.1.1.1076.4	42.3462	1.12082	15.5998	0.898606	26.7014	1.35125	18.7389	82.28	8.83	77.46	8.77	20.45	5	40.1	6.16	0
1	1099.8	1099.8	97.83	90.16	86.23	P01023	A2MG_HUMAN Alpha-2-macroglobulin OS=Homo sapiens GN=A2M PE=1 SV=2	0	auto - discordant peptide type	0	99	AAQVTIQSSGTFSSK	iTRAQ4plex@N-term; iTRAQ4plex(S)@14; iTRAQ4plex(K)@15		0.0158944	1943.08	648.702	1943.07	648.697	3	18	49.1.1.967.2	24.436	1.20174	6.45469	1.67761	8.44946	1.58314	7.52782	464.61	21	468.97	21.61	215.58	15.39	265.29	15.97	0
1	1099.8	1099.8	97.83	90.16	86.23	P01023	A2MG_HUMAN Alpha-2-macroglobulin OS=Homo sapiens GN=A2M PE=1 SV=2	1	auto	0	99	AAQVTIQSSGTFSSK	iTRAQ4plex@N-term; iTRAQ4plex(K)@15		-0.0038347	1798.96	900.489	1798.97	900.491	2	17	49.1.1.1000.7	28.4338	0.980916	14.0281	0.88876	22.8939	1.08408	17.533	110	10.2	90.63	9.54	27.04	5.66	43.01	6.4	0
1	1099.8	1099.8	97.83	90.16	86.23	P01023	A2MG_HUMAN Alpha-2-macroglobulin OS=Homo sapiens GN=A2M PE=1 SV=2	1	auto	0	99	AAQVTIQSSGTFSSK	iTRAQ4plex@N-term; iTRAQ4plex(K)@15		0.0055669	1798.97	600.665	1798.97	600.663	3	15	71.1.1.1198.8	32.1534	1.14582	18.5265	2.1238	21.767	1.52349	21.6591	58	7.42	55.82	7.48	34.07	6	31.87	5.57	0
1	1099.8	1099.8	97.83	90.16	86.23	P01023	A2MG_HUMAN Alpha-2-macroglobulin OS=Homo sapiens GN=A2M PE=1 SV=2	0	auto - discordant peptide type	0	99	AAQVTIQSSGTFSSK	iTRAQ4plex@N-term; Phe->Glu@12; iTRAQ4plex(K)@15		0.0423454	1780.98	594.668	1780.94	594.654	3	18	71.1.1.1199.6	32.2521	1.09363	14.1703	1.24811	20.4931	1.55033	16.1806	101.33	9.8	93.08	9.64	34.98	6.32	56.66	7.35	0
1	1099.8	1099.8	97.83	90.16	86.23	P01023	A2MG_HUMAN Alpha-2-macroglobulin OS=Homo sapiens GN=A2M PE=1 SV=2	0	auto - discordant peptide type	0	99	AAQVTIQSSGTFSSK	iTRAQ4plex@N-term; Phe->Glu@12; iTRAQ4plex(K)@15		0.0194576	1780.96	594.661	1780.94	594.654	3	15	71.1.1.1200.7	32.3837	0.963048	17.8399	1.0122	27.0368	0.964924	23.2325	68.76	8.06	55.62	7.48	19.25	4.69	23.93	4.8	0
1	1099.8	1099.8	97.83	90.16	86.23	P01023	A2MG_HUMAN Alpha-2-macroglobulin OS=Homo sapiens GN=A2M PE=1 SV=2	0	auto - discordant peptide type	0	99	AAQVTIQSSGTFSSK	iTRAQ4plex@N-term; iTRAQ4plex(K)@15		-4.01318	1794.95	898.484	1798.97	900.491	2	17	71.1.1.1207.7	33.2623	0.975735	17.1305	0.957106	26.9731	1.26047	20.262	74.04	8.37	60.68	7.81	19.6	4.8	33.66	5.66	0
1	1099.8	1099.8	97.83	90.16	86.23	P01023	A2MG_HUMAN Alpha-2-macroglobulin OS=Homo sapiens GN=A2M PE=1 SV=2	1	auto	0	99	AAQVTIQSSGTFSSK	iTRAQ4plex@N-term; iTRAQ4plex(K)@15		0.00222515	1798.97	900.492	1798.97	900.491	2	13	77.1.1.1134.9	28.4737	0.73264	14.6609	1.33647	17.677	1.03033	17.037	122.17	10.72	75.18	8.83	45.16	6.93	45.4	6.63	0
1	1099.8	1099.8	97.83	90.16	86.23	P01023	A2MG_HUMAN Alpha-2-macroglobulin OS=Homo sapiens GN=A2M PE=1 SV=2	0	auto - discordant peptide type	0	99	AAQVTIQSSGTFSSK	No iTRAQ4plex@N-term; iTRAQ4plex(K)@15		0.00147587	1654.87	828.44	1654.86	828.44	2	18	80.1.1.1135.2	31.051	0.545559	17.1462	0.579213	27.3805	0.951125	18.2639	110.86	10.2	50.8	7.35	17.76	4.58	38.03	6	0
1	1099.8	1099.8	97.83	90.16	86.23	P01023	A2MG_HUMAN Alpha-2-macroglobulin OS=Homo sapiens GN=A2M PE=1 SV=2	0	auto - discordant peptide type	0	99	AAQVTIQSSGTFSSK	iTRAQ4plex@N-term; Dehydrated(T)@11; iTRAQ4plex(K)@15		0.0293758	1780.99	594.669	1780.96	594.659	3	18	81.1.1.1195.4	32.452	0.911893	9.37872	0.843321	15.2963	1.07447	11.5023	257.32	15.59	197.09	14.11	60.02	8.43	99.72	9.75	0
1	1099.8	1099.8	97.83	90.16	86.23	P01023	A2MG_HUMAN Alpha-2-macroglobulin OS=Homo sapiens GN=A2M PE=1 SV=2	0	auto - discordant peptide type	0	99	AAQVTIQSSGTFSSK	iTRAQ4plex@N-term; iTRAQ4plex(K)@15		-0.992887	1797.97	600.332	1798.97	600.663	3	17	81.1.1.1257.6	40.2468	1.0628	8.23884	0.921472	13.5709	1.03954	10.7209	304.16	16.97	271.52	16.46	77.52	9.59	114.04	10.44	0
1	1099.8	1099.8	97.83	90.16	86.23	P01023	A2MG_HUMAN Alpha-2-macroglobulin OS=Homo sapiens GN=A2M PE=1 SV=2	0	auto - discordant peptide type	0	99	AAQVTIQSSGTFSSK	iTRAQ4plex@N-term; iTRAQ4plex(K)@15		2.03216	1801	601.34	1798.97	600.663	3	16	81.1.1.1277.2	42.7837	1.33754	7.45467	1.21997	11.593	1.28305	9.59126	328.96	17.69	369.57	19.08	111	11.4	152.23	12.09	0
1	1099.8	1099.8	97.83	90.16	86.23	P01023	A2MG_HUMAN Alpha-2-macroglobulin OS=Homo sapiens GN=A2M PE=1 SV=2	1	auto	0	99	AAQVTIQSSGTFSSK	iTRAQ4plex@N-term; iTRAQ4plex(K)@15		0.0110671	1798.98	600.667	1798.97	600.663	3	15	81.1.1.1298.3	45.5298	1.0601	9.08227	0.689103	17.3685	0.811775	12.9702	250.32	15.39	222.89	14.9	47.71	7.75	73.29	8.37	0
1	1099.8	1099.8	97.83	90.16	86.23	P01023	A2MG_HUMAN Alpha-2-macroglobulin OS=Homo sapiens GN=A2M PE=1 SV=2	0	auto - discordant peptide type	0	99	AAQVTIQSSGTFSSK	iTRAQ4plex@N-term; iTRAQ4plex(K)@15		-2.01621	1796.95	899.483	1798.97	900.491	2	18	81.1.1.1365.4	53.8738	0.822965	13.4035	0.950717	19.7073	0.919876	16.8959	134.7	11.27	93.11	9.75	35.42	6.32	44.69	6.56	0
1	1099.8	1099.8	97.83	90.16	86.23	P01023	A2MG_HUMAN Alpha-2-macroglobulin OS=Homo sapiens GN=A2M PE=1 SV=2	0	auto - discordant peptide type	0	99	AAQVTIQSSGTFSSK	iTRAQ4plex@N-term; iTRAQ4plex(K)@15		-4.85565	1794.11	898.063	1798.97	900.491	2	15	81.1.1.1366.5	54.0176	1.04622	17.0313	0.767996	30.793	1.18098	21.0272	71.84	8.25	63.13	7.94	15.26	4.36	30.6	5.39	0
1	1099.8	1099.8	97.83	90.16	86.23	P01023	A2MG_HUMAN Alpha-2-macroglobulin OS=Homo sapiens GN=A2M PE=1 SV=2	0	auto - discordant peptide type	0	99	AAQVTIQSSGTFSSK	iTRAQ4plex@N-term; iTRAQ4plex(K)@15		-4.85565	1794.11	898.063	1798.97	900.491	2	17	81.1.1.1366.6	54.032	0.854955	15.5439	0.722955	26.507	0.617806	23.2581	97.52	9.59	70.03	8.43	19.5	4.8	21.73	4.58	0
1	1099.8	1099.8	97.83	90.16	86.23	P01023	A2MG_HUMAN Alpha-2-macroglobulin OS=Homo sapiens GN=A2M PE=1 SV=2	0	auto - discordant peptide type	0	99	AAQVTIQSSGTFSSK	iTRAQ4plex@N-term; iTRAQ4plex(K)@15		-2.04172	1796.93	899.47	1798.97	900.491	2	20	81.1.1.1367.3	54.1182	1.03706	11.7855	1.25926	16.5037	0.784174	17.1069	151.08	11.96	131.6	11.49	52.62	7.62	42.73	6.48	0
1	1099.8	1099.8	97.83	90.16	86.23	P01023	A2MG_HUMAN Alpha-2-macroglobulin OS=Homo sapiens GN=A2M PE=1 SV=2	0	auto - discordant peptide type	0	99	AAQVTIQSSGTFSSK	iTRAQ4plex@N-term; iTRAQ4plex(K)@15		-6.77968	1792.19	598.403	1798.97	600.663	3	17	81.1.1.1411.6	59.9103	1.34576	12.4062	2.08315	15.3598	1.18165	16.5916	118.75	10.63	134.23	11.53	68.42	8.54	50.61	7.07	0
1	1099.8	1099.8	97.83	90.16	86.23	P01023	A2MG_HUMAN Alpha-2-macroglobulin OS=Homo sapiens GN=A2M PE=1 SV=2	1	auto	0	99	AAQVTIQSSGTFSSK	iTRAQ4plex@N-term; iTRAQ4plex(K)@15		0.000118427	1798.97	900.491	1798.97	900.491	2	18	81.1.1.1449.6	64.8815	1.00824	9.38434	1.19113	13.4413	1.24364	11.2833	242.07	15.13	205	14.35	79.75	9.49	108.58	10.2	0
1	1099.8	1099.8	97.83	90.16	86.23	P01023	A2MG_HUMAN Alpha-2-macroglobulin OS=Homo sapiens GN=A2M PE=1 SV=2	1	auto	0	99	AAQVTIQSSGTFSSK	iTRAQ4plex@N-term; iTRAQ4plex(K)@15		-0.0126988	1798.95	900.484	1798.97	900.491	2	16	81.1.1.1450.5	64.9985	1.23526	14.5869	1.30967	21.397	1.29088	18.3346	89.5	9.22	92.86	9.59	32.42	6.08	41.67	6.32	0
1	1099.8	1099.8	97.83	90.16	86.23	P01023	A2MG_HUMAN Alpha-2-macroglobulin OS=Homo sapiens GN=A2M PE=1 SV=2	1	auto	0	99	AAQVTIQSSGTFSSK	iTRAQ4plex@N-term; iTRAQ4plex(K)@15		0.0183067	1798.99	900.5	1798.97	900.491	2	17	81.1.1.1691.2	86.737	1.14495	16.061	1.68824	20.599	1.33822	19.5894	76.99	8.54	74.04	8.6	35.95	6.24	37.16	6	0
1	1099.8	1099.8	97.83	90.16	86.23	P01023	A2MG_HUMAN Alpha-2-macroglobulin OS=Homo sapiens GN=A2M PE=1 SV=2	0	auto - discordant peptide type	0	99	AAQVTIQSSGTFSSK	iTRAQ4plex@N-term; iTRAQ4plex(S)@8; iTRAQ4plex(K)@15		0.0290605	1943.1	648.707	1943.07	648.697	3	19	82.1.1.1235.3	28.7099	1.00599	8.23604	1.36397	11.0829	1.24284	9.90897	315.04	17.26	266.2	16.37	118.85	11.45	141.22	11.66	0
1	1099.8	1099.8	97.83	90.16	86.23	P01023	A2MG_HUMAN Alpha-2-macroglobulin OS=Homo sapiens GN=A2M PE=1 SV=2	0	auto - discordant peptide type	0	99	AAQVTIQSSGTFSSK	iTRAQ4plex@N-term; iTRAQ4plex(S)@8; iTRAQ4plex(K)@15		0.00360923	1943.07	648.698	1943.07	648.697	3	19	82.1.1.1237.3	28.9678	0.960508	7.65412	1.57939	9.55293	1.60084	8.33253	375.61	18.84	303.03	17.52	164.08	13.34	216.87	14.43	0
1	1099.8	1099.8	97.83	90.16	86.23	P01023	A2MG_HUMAN Alpha-2-macroglobulin OS=Homo sapiens GN=A2M PE=1 SV=2	0	auto - discordant peptide type	0	99	AAQVTIQSSGTFSSK	iTRAQ4plex@N-term; iTRAQ4plex(S)@8; iTRAQ4plex(K)@15		-0.0125038	1943.06	648.693	1943.07	648.697	3	17	82.1.1.1238.2	29.0824	0.941862	6.85758	1.37916	8.97158	1.22241	8.13504	473.11	21.14	374.28	19.47	180.47	14.04	208.59	14.18	0
1	1099.8	1099.8	97.83	90.16	86.23	P01023	A2MG_HUMAN Alpha-2-macroglobulin OS=Homo sapiens GN=A2M PE=1 SV=2	0	auto - discordant peptide type	0	99	AAQVTIQSSGTFSSK	Delta:H(2)C(2)@N-term; iTRAQ4plex(K)@15		-0.0279822	1680.85	841.433	1680.88	841.448	2	17	82.1.1.1372.3	46.1817	0.982436	15.2307	0.780442	26.3905	0.7108	22.5007	93.07	9.38	76.8	8.77	20.09	4.9	23.86	4.8	0
1	1099.8	1099.8	97.83	90.16	86.23	P01023	A2MG_HUMAN Alpha-2-macroglobulin OS=Homo sapiens GN=A2M PE=1 SV=2	0	auto - discordant peptide type	0	99	AAQVTIQSSGTFSSK	Delta:H(2)C(2)@N-term; iTRAQ4plex(K)@15		-0.0395787	1680.84	841.428	1680.88	841.448	2	16	82.1.1.1374.9	46.5263	0.864168	19.3421	0.795738	31.5587	0.689157	27.7684	62.52	7.68	45.38	6.78	13.76	4	15.54	3.87	0
1	1099.8	1099.8	97.83	90.16	86.23	P01023	A2MG_HUMAN Alpha-2-macroglobulin OS=Homo sapiens GN=A2M PE=1 SV=2	1	auto	0	99	AAQVTIQSSGTFSSK	iTRAQ4plex@N-term; iTRAQ4plex(K)@15		-0.00472314	1798.96	900.488	1798.97	900.491	2	15	83.1.1.1716.8	81.5931	0.982323	28.1328	1.83931	33.304	1.89545	29.199	27.5	5.1	22.69	4.8	13.99	3.87	18.8	4.24	0
1	1099.8	1099.8	97.83	90.16	86.23	P01023	A2MG_HUMAN Alpha-2-macroglobulin OS=Homo sapiens GN=A2M PE=1 SV=2	0	auto - discordant peptide type	0	99	AEVGVTVPDTITEWKAGAFCLSEDAGLGISSTASLR	iTRAQ4plex@N-term; iTRAQ4plex(K)@15; Methylthio(C)@20	cleaved V-A@N-term; missed K-A@15	-3.03031	3981.98	996.501	3985.01	997.259	4	17	78.1.1.1443.3	63.259	1.46962	22.4813	1.81089	30.1359	1.05775	31.9868	34.6	5.74	42.71	6.48	17.33	4.36	13.2	3.61	0
1	1099.8	1099.8	97.83	90.16	86.23	P01023	A2MG_HUMAN Alpha-2-macroglobulin OS=Homo sapiens GN=A2M PE=1 SV=2	0	auto - discordant peptide type	0	99	AFALAGNQDK	iTRAQ4plex@N-term; iTRAQ4plex(K)@10	cleaved Y-A@N-term	0.0113825	1321.73	661.875	1321.72	661.869	2	17	10.1.1.964.4	27.502	0.944016	7.25209	1.38922	9.44705	1.06251	9.07263	422.29	19.97	334.84	18.41	162.26	13.27	161.83	12.53	0
1	1099.8	1099.8	97.83	90.16	86.23	P01023	A2MG_HUMAN Alpha-2-macroglobulin OS=Homo sapiens GN=A2M PE=1 SV=2	0	auto - discordant peptide type	0	99	AFALAGNQDK	iTRAQ4plex@N-term; iTRAQ4plex(K)@10	cleaved Y-A@N-term	0.0173829	1321.74	661.878	1321.72	661.869	2	17	44.1.1.1070.3	28.1241	1.0158	7.45918	1.2088	10.6433	1.29685	8.86057	381.56	19	325.55	18.08	127.57	12	178.47	13.08	0
1	1099.8	1099.8	97.83	90.16	86.23	P01023	A2MG_HUMAN Alpha-2-macroglobulin OS=Homo sapiens GN=A2M PE=1 SV=2	0	auto - discordant peptide type	0	99	AFALAGNQDK	No iTRAQ4plex@N-term; iTRAQ4plex(K)@10	cleaved Y-A@N-term	0.0176127	1177.64	1178.65	1177.62	1178.63	1	12	50.1.1.1487.8	78.7217	1.13774	15.537	0.808723	28.2091	1.208	19.4893	82.26	8.83	78.61	8.83	18.4	4.8	35.84	5.83	0
1	1099.8	1099.8	97.83	90.16	86.23	P01023	A2MG_HUMAN Alpha-2-macroglobulin OS=Homo sapiens GN=A2M PE=1 SV=2	0	auto - discordant peptide type	0	99	AFALAGNQDK	No iTRAQ4plex@N-term; iTRAQ4plex(K)@10	cleaved Y-A@N-term	0.00455132	1177.63	1178.63	1177.62	1178.63	1	14	50.1.1.1492.4	79.1234	0.78629	13.6773	1.37099	16.867	1.51868	14.1761	133.73	11.22	88.32	9.54	50.71	7.42	73.25	8.37	0
1	1099.8	1099.8	97.83	90.16	86.23	P01023	A2MG_HUMAN Alpha-2-macroglobulin OS=Homo sapiens GN=A2M PE=1 SV=2	0	auto - discordant peptide type	0	99	AFALAGNQDK	iTRAQ4plex@N-term; iTRAQ4plex(K)@10	cleaved Y-A@N-term	0.0168419	1321.74	661.877	1321.72	661.869	2	18	78.1.1.1156.6	29.7177	1.08306	7.3191	1.38129	10.0403	1.24244	9.00511	382.18	19.03	347.67	18.65	146.01	12.73	171.26	12.85	0
1	1099.8	1099.8	97.83	90.16	86.23	P01023	A2MG_HUMAN Alpha-2-macroglobulin OS=Homo sapiens GN=A2M PE=1 SV=2	0	auto - discordant peptide type	0	99	AFALAGNQDK	No iTRAQ4plex@N-term; iTRAQ4plex(K)@10	cleaved Y-A@N-term	0.00259295	1177.62	1178.63	1177.62	1178.63	1	14	84.1.1.1627.7	78.269	1.09143	18.3956	1.00408	29.5471	1.55702	20.9291	60.17	7.55	55.16	7.42	16.71	4.47	33.79	5.66	0
1	1099.8	1099.8	97.83	90.16	86.23	P01023	A2MG_HUMAN Alpha-2-macroglobulin OS=Homo sapiens GN=A2M PE=1 SV=2	0	auto - discordant peptide type	0	99	AFALAGNQDKR	iTRAQ4plex@N-term; iTRAQ4plex(K)@10	cleaved Y-A@N-term; missed K-R@10	0.0222017	1477.85	739.931	1477.82	739.919	2	15	47.1.1.1004.5	21.7049	0.826475	15.2601	1.44941	18.548	0.839622	20.1003	103.92	9.9	72.14	8.6	41.66	6.63	31.47	5.57	0
1	1099.8	1099.8	97.83	90.16	86.23	P01023	A2MG_HUMAN Alpha-2-macroglobulin OS=Homo sapiens GN=A2M PE=1 SV=2	0	auto - discordant peptide type	0	99	AFALAGNQDKR	iTRAQ4plex@N-term; iTRAQ4plex(K)@10	cleaved Y-A@N-term; missed K-R@10	-0.00514523	1477.82	739.917	1477.82	739.919	2	18	81.1.1.1120.3	23.0464	0.835441	11.2141	1.29439	14.4169	1.08225	13.3906	190.86	13.42	133.93	11.7	68.33	8.6	74.5	8.49	0
1	1099.8	1099.8	97.83	90.16	86.23	P01023	A2MG_HUMAN Alpha-2-macroglobulin OS=Homo sapiens GN=A2M PE=1 SV=2	0	auto - discordant peptide type	0	99	AFQPFFVE	iTRAQ4plex@N-term	cleaved E-L@C-term	-0.0055524	1127.57	1128.58	1127.58	1128.58	1	11	37.1.1.1234.5	64.1714	2.64998	21.0129	2.63102	28.1163	1.21388	32.0287	31.84	5.57	70.87	8.25	23.17	5.1	13.94	3.74	0
1	1099.8	1099.8	97.83	90.16	86.23	P01023	A2MG_HUMAN Alpha-2-macroglobulin OS=Homo sapiens GN=A2M PE=1 SV=2	0	auto - discordant peptide type	0	99	AFQPFFVE	iTRAQ4plex@N-term	cleaved E-L@C-term	0.012513	1127.59	1128.6	1127.58	1128.58	1	12	55.1.1.1771.2	63.5581	2.98915	22.2115					27.57	5.2	69.22	8.12	15.74	4.36	13.22	3.61	0
1	1099.8	1099.8	97.83	90.16	86.23	P01023	A2MG_HUMAN Alpha-2-macroglobulin OS=Homo sapiens GN=A2M PE=1 SV=2	0	auto - discordant peptide type	0	99	AFQPFFVE	iTRAQ4plex@N-term	cleaved E-L@C-term	0.00880736	1127.59	1128.59	1127.58	1128.58	1	14	56.1.1.1721.2	64.8955	3.48964	8.46022	2.8051	11.6581	1.57487	12.2035	183.27	13.45	537.18	22.61	142.19	12.88	104.1	10.15	0
1	1099.8	1099.8	97.83	90.16	86.23	P01023	A2MG_HUMAN Alpha-2-macroglobulin OS=Homo sapiens GN=A2M PE=1 SV=2	0	auto - discordant peptide type	0	99	AFQPFFVE	iTRAQ4plex@N-term	cleaved E-L@C-term	-2.00579	1125.57	1126.58	1127.58	1128.58	1	12	56.1.1.1722.4	65.0525	2.73779	9.7735	1.84673	15.1569	1.05771	15.6634	145.64	11.92	334.91	17.89	74.39	9.49	55.56	7.42	0
1	1099.8	1099.8	97.83	90.16	86.23	P01023	A2MG_HUMAN Alpha-2-macroglobulin OS=Homo sapiens GN=A2M PE=1 SV=2	0	auto - discordant peptide type	0	99	AFQPFFVE	iTRAQ4plex@N-term	cleaved E-L@C-term	-0.00254488	1127.57	1128.58	1127.58	1128.58	1	12	56.1.1.1723.5	65.1953	3.38576	12.6034	2.47149	18.1427	1.70362	17.6064	83.18	9.06	236.55	15	56.86	8.25	51.11	7.07	0
1	1099.8	1099.8	97.83	90.16	86.23	P01023	A2MG_HUMAN Alpha-2-macroglobulin OS=Homo sapiens GN=A2M PE=1 SV=2	0	auto - discordant peptide type	0	99	AFQPFFVE	iTRAQ4plex@N-term	cleaved E-L@C-term	-0.0219256	1127.56	1128.56	1127.58	1128.58	1	13	90.1.1.1957.2	69.6104	2.93465	6.31433	2.29385	9.09909	1.47722	9.07407	342.44	18.3	844.09	28.39	217.26	16	182.45	13.38	0
1	1099.8	1099.8	97.83	90.16	86.23	P01023	A2MG_HUMAN Alpha-2-macroglobulin OS=Homo sapiens GN=A2M PE=1 SV=2	0	no quant - weak signal	0	99	AFQPFFVELTMPYSVIR	No iTRAQ4plex@N-term; Oxidation(M)@11		-0.00311199	2060.04	1031.03	2060.04	1031.03	2	22	5.1.1.1470.2	73.8229							9.56	3	5.8	2.45	2.74	1.73	3.11	1.73	0
1	1099.8	1099.8	97.83	90.16	86.23	P01023	A2MG_HUMAN Alpha-2-macroglobulin OS=Homo sapiens GN=A2M PE=1 SV=2	0	auto - discordant peptide type	0	99	AFQPFFVELTMPYSVIR	iTRAQ4plex@N-term; Oxidation(M)@11		-0.0170396	2204.13	1103.07	2204.15	1103.08	2	22	5.1.1.1475.2	74.3281	1.02824	6.62242	1.25878	9.37155	1.74311	7.14699	480.84	21.33	415.28	20.42	167.41	13.82	302.3	16.94	0
1	1099.8	1099.8	97.83	90.16	86.23	P01023	A2MG_HUMAN Alpha-2-macroglobulin OS=Homo sapiens GN=A2M PE=1 SV=2	0	auto - discordant peptide type	0	99	AFQPFFVELTMPYSVIR	iTRAQ4plex@N-term; Oxidation(M)@11		-0.0169565	2204.13	1103.07	2204.15	1103.08	2	22	6.1.1.1620.2	75.5453	1.07335	9.70067	1.1486	14.537	1.69999	10.6797	218.58	14.39	197.06	14.04	69.44	9	134.02	11.27	0
1	1099.8	1099.8	97.83	90.16	86.23	P01023	A2MG_HUMAN Alpha-2-macroglobulin OS=Homo sapiens GN=A2M PE=1 SV=2	0	auto - discordant peptide type	0	99	AFQPFFVELTMPYSVIR	iTRAQ4plex@N-term; Oxidation(M)@11		-0.0176889	2204.13	1103.07	2204.15	1103.08	2	21	6.1.1.1620.5	75.6012	1.04629	11.833	1.07458	17.9897	1.14738	14.79	148.95	11.87	130.9	11.45	44.27	7.14	61.64	7.68	0
1	1099.8	1099.8	97.83	90.16	86.23	P01023	A2MG_HUMAN Alpha-2-macroglobulin OS=Homo sapiens GN=A2M PE=1 SV=2	0	auto - discordant peptide type	0	99	AFQPFFVELTMPYSVIR	iTRAQ4plex@N-term; Oxidation(M)@11		-0.0163039	2204.13	1103.07	2204.15	1103.08	2	25	7.1.1.1327.2	74.4503	1.08658	5.26276	1.36817	7.3062	1.7653	5.75184	737.92	26.44	673.47	25.96	279.24	17.78	469.83	21.14	0
1	1099.8	1099.8	97.83	90.16	86.23	P01023	A2MG_HUMAN Alpha-2-macroglobulin OS=Homo sapiens GN=A2M PE=1 SV=2	0	auto - discordant peptide type	0	99	AFQPFFVELTMPYSVIR	iTRAQ4plex@N-term; Oxidation(M)@11		-0.0102191	2204.14	1103.08	2204.15	1103.08	2	21	8.1.1.1313.2	74.7922	1.04454	6.83706	1.21005	9.90083	1.69965	7.47102	446.87	20.57	392.06	19.82	149.56	13.11	273.94	16.12	0
1	1099.8	1099.8	97.83	90.16	86.23	P01023	A2MG_HUMAN Alpha-2-macroglobulin OS=Homo sapiens GN=A2M PE=1 SV=2	0	auto - shared MS/MS	0	99	AFQPFFVELTMPYSVIR	iTRAQ4plex@N-term		-0.0199543	2188.13	1095.07	2188.15	1095.08	2	24	8.1.1.1327.2	76.3001	1.10303	5.62855	1.31592	7.98349	1.6762	6.27919	639.54	24.62	592.52	24.33	232.77	16.28	386.64	19.18	0
1	1099.8	1099.8	97.83	90.16	86.23	P01023	A2MG_HUMAN Alpha-2-macroglobulin OS=Homo sapiens GN=A2M PE=1 SV=2	0	auto - discordant peptide type	0	99	AFQPFFVELTMPYSVIR	iTRAQ4plex@N-term; Dethiomethyl(M)@11		0.0194231	2140.17	714.396	2140.15	714.39	3	23	19.1.1.1690.2	73.7732	1.07415	4.06224	1.27185	5.79867	1.64434	4.5244	1245.99	34.35	1124.16	33.54	438.31	22.36	738.96	26.51	0
1	1099.8	1099.8	97.83	90.16	86.23	P01023	A2MG_HUMAN Alpha-2-macroglobulin OS=Homo sapiens GN=A2M PE=1 SV=2	0	auto - discordant peptide type	0	99	AFQPFFVELTMPYSVIR	iTRAQ4plex@N-term; Oxidation(M)@11		0.0223252	2204.17	1103.09	2204.15	1103.08	2	24	19.1.1.1695.2	74.3027	1.20476	9.68662	1.10333	15.395	1.69557	11.027	205.43	13.96	207.88	14.35	62.69	8.66	125.63	10.91	0
1	1099.8	1099.8	97.83	90.16	86.23	P01023	A2MG_HUMAN Alpha-2-macroglobulin OS=Homo sapiens GN=A2M PE=1 SV=2	0	auto - discordant peptide type	0	99	AFQPFFVELTMPYSVIR	iTRAQ4plex@N-term; Oxidation(M)@11		-0.0247702	2204.12	1103.07	2204.15	1103.08	2	23	22.1.1.1783.2	75.2448	0.900067	8.37795	1.43987	10.6623	1.80415	8.58778	326.23	17.55	246.63	15.84	129.92	11.96	212.28	14.21	0
1	1099.8	1099.8	97.83	90.16	86.23	P01023	A2MG_HUMAN Alpha-2-macroglobulin OS=Homo sapiens GN=A2M PE=1 SV=2	0	no quant - weak signal	0	99	AFQPFFVELTMPYSVIR	No iTRAQ4plex@N-term; Oxidation(M)@11		-0.0464174	2060	1031.01	2060.04	1031.03	2	23	23.1.1.1686.2	73.7052							7.45	2.65	3.87	2	0	0.3	1.09	1	0
1	1099.8	1099.8	97.83	90.16	86.23	P01023	A2MG_HUMAN Alpha-2-macroglobulin OS=Homo sapiens GN=A2M PE=1 SV=2	0	auto - discordant peptide type	0	99	AFQPFFVELTMPYSVIR	iTRAQ4plex@N-term; Oxidation(M)@11		-0.00509182	2204.14	1103.08	2204.15	1103.08	2	25	24.1.1.1747.2	75.2559	0.994755	5.65158	1.32373	7.71817	1.67405	6.11836	673.57	25.24	562.79	23.81	246.61	16.64	406.69	19.67	0
1	1099.8	1099.8	97.83	90.16	86.23	P01023	A2MG_HUMAN Alpha-2-macroglobulin OS=Homo sapiens GN=A2M PE=1 SV=2	0	auto - discordant peptide type	0	99	AFQPFFVELTMPYSVIR	iTRAQ4plex@N-term; Oxidation(M)@11		0.024444	2204.17	1103.09	2204.15	1103.08	2	20	25.1.1.1790.2	74.4495	1.06783	11.8622	1.43246	16.0202	1.70376	13.045	146.77	11.79	131.64	11.49	58.15	8.06	90.19	9.27	0
1	1099.8	1099.8	97.83	90.16	86.23	P01023	A2MG_HUMAN Alpha-2-macroglobulin OS=Homo sapiens GN=A2M PE=1 SV=2	0	auto - discordant peptide type	0	99	AFQPFFVELTMPYSVIR	iTRAQ4plex@N-term; Dethiomethyl(M)@11		0.00843881	2140.16	714.393	2140.15	714.39	3	25	26.1.1.1856.2	71.8878	1.05187	4.42605	1.15417	6.54064	1.38614	5.18409	1061.56	31.7	937.89	30.64	338.88	19.72	530.72	22.49	0
1	1099.8	1099.8	97.83	90.16	86.23	P01023	A2MG_HUMAN Alpha-2-macroglobulin OS=Homo sapiens GN=A2M PE=1 SV=2	0	auto - discordant peptide type	0	99	AFQPFFVELTMPYSVIR	iTRAQ4plex@N-term; iTRAQ4plex(Y)@13		0.000448833	2332.25	778.425	2332.25	778.425	3	21	26.1.1.1870.2	73.331	0.959632	7.81867	1.31596	10.5539	1.55181	8.58235	359.75	18.44	289.97	17.12	130.94	12.08	201.35	13.86	0
1	1099.8	1099.8	97.83	90.16	86.23	P01023	A2MG_HUMAN Alpha-2-macroglobulin OS=Homo sapiens GN=A2M PE=1 SV=2	0	auto - discordant peptide type	0	99	AFQPFFVELTMPYSVIR	iTRAQ4plex@N-term; Oxidation(M)@11		-0.0157601	2204.13	1103.07	2204.15	1103.08	2	22	26.1.1.1888.2	75.1907	1.07245	3.94836	1.36522	5.45206	1.61732	4.42116	1321	35.37	1189.95	34.53	498.81	23.69	770.57	27.11	0
1	1099.8	1099.8	97.83	90.16	86.23	P01023	A2MG_HUMAN Alpha-2-macroglobulin OS=Homo sapiens GN=A2M PE=1 SV=2	0	auto - shared MS/MS	0	99	AFQPFFVELTMPYSVIR	iTRAQ4plex@N-term		-0.00801593	2188.14	1095.08	2188.15	1095.08	2	24	26.1.1.1900.2	76.4144	1.02478	3.51467	1.24052	4.99143	1.58262	3.90943	1709.98	40.22	1471.87	38.44	586.71	25.83	976.07	30.48	0
1	1099.8	1099.8	97.83	90.16	86.23	P01023	A2MG_HUMAN Alpha-2-macroglobulin OS=Homo sapiens GN=A2M PE=1 SV=2	0	auto - discordant peptide type	0	99	AFQPFFVELTMPYSVIR	iTRAQ4plex@N-term; Cation:Na(E)@8		0.0100533	2210.14	737.722	2210.13	737.718	3	21	26.1.1.1901.2	76.5201	1.00101	6.92612	1.42672	9.17037	1.70355	7.475	447.2	20.57	376	19.47	176.47	14	274.77	16.19	0
1	1099.8	1099.8	97.83	90.16	86.23	P01023	A2MG_HUMAN Alpha-2-macroglobulin OS=Homo sapiens GN=A2M PE=1 SV=2	0	auto - discordant peptide type	0	99	AFQPFFVELTMPYSVIR	iTRAQ4plex@N-term; Oxidation(M)@11		-0.00815057	2204.14	1103.08	2204.15	1103.08	2	24	27.1.1.1770.2	74.1574	0.980474	5.00426	1.25384	6.95384	1.50094	5.58948	866.19	28.62	713.34	26.81	300.39	18.38	468.91	21.14	0
1	1099.8	1099.8	97.83	90.16	86.23	P01023	A2MG_HUMAN Alpha-2-macroglobulin OS=Homo sapiens GN=A2M PE=1 SV=2	0	auto - shared MS/MS	0	99	AFQPFFVELTMPYSVIR	iTRAQ4plex@N-term		-0.0154893	2188.14	1095.08	2188.15	1095.08	2	27	27.1.1.1785.2	75.6428	1.02387	4.57211	1.43724	6.07337	1.59923	5.07018	1012.4	30.95	870.65	29.6	402.45	21.12	583.95	23.62	0
1	1099.8	1099.8	97.83	90.16	86.23	P01023	A2MG_HUMAN Alpha-2-macroglobulin OS=Homo sapiens GN=A2M PE=1 SV=2	0	auto - discordant peptide type	0	99	AFQPFFVELTMPYSVIR	iTRAQ4plex@N-term; Oxidation(M)@11		0.0051024	2204.15	1103.08	2204.15	1103.08	2	23	28.1.1.2416.2	75.1889	1.25523	9.61667	1.26237	14.486	1.58292	11.3269	204.18	13.93	215.27	14.59	71.29	9.11	116.57	10.54	0
1	1099.8	1099.8	97.83	90.16	86.23	P01023	A2MG_HUMAN Alpha-2-macroglobulin OS=Homo sapiens GN=A2M PE=1 SV=2	0	auto - shared MS/MS	0	99	AFQPFFVELTMPYSVIR	iTRAQ4plex@N-term		0.122753	2188.27	1095.14	2188.15	1095.08	2	24	30.1.1.2524.2	76.6459	1.07303	11.5495	1.21807	16.8533	1.76351	12.5713	154.17	12.08	138.95	11.79	51.94	7.75	98.06	9.64	0
1	1099.8	1099.8	97.83	90.16	86.23	P01023	A2MG_HUMAN Alpha-2-macroglobulin OS=Homo sapiens GN=A2M PE=1 SV=2	0	auto - discordant peptide type	0	99	AFQPFFVELTMPYSVIR	iTRAQ4plex@N-term; Oxidation(M)@11		0.0118141	2204.16	1103.09	2204.15	1103.08	2	20	33.1.1.2391.4	72.9449	1.42318	25.5099			2.04082	28.6525	27.28	5.1	32.61	5.66	9	3.32	20.08	4.36	0
1	1099.8	1099.8	97.83	90.16	86.23	P01023	A2MG_HUMAN Alpha-2-macroglobulin OS=Homo sapiens GN=A2M PE=1 SV=2	0	no quant - weak signal	0	99	AFQPFFVELTMPYSVIR	No iTRAQ4plex@N-term; Oxidation(M)@11		-0.00468415	2060.04	1031.03	2060.04	1031.03	2	23	37.1.1.1315.2	74.495							9.56	3	5.73	2.45	4.87	2.24	4.08	2	0
1	1099.8	1099.8	97.83	90.16	86.23	P01023	A2MG_HUMAN Alpha-2-macroglobulin OS=Homo sapiens GN=A2M PE=1 SV=2	0	auto - discordant peptide type	0	99	AFQPFFVELTMPYSVIR	iTRAQ4plex@N-term; Oxidation(M)@11		-0.00192868	2204.14	1103.08	2204.15	1103.08	2	22	37.1.1.1319.2	75.0161	0.942874	7.61633	1.29903	10.2672	1.45454	8.49811	383.14	19.03	303.43	17.52	137.66	12.37	201	13.86	0
1	1099.8	1099.8	97.83	90.16	86.23	P01023	A2MG_HUMAN Alpha-2-macroglobulin OS=Homo sapiens GN=A2M PE=1 SV=2	0	auto - shared MS/MS	0	99	AFQPFFVELTMPYSVIR	iTRAQ4plex@N-term		0.00455878	2188.16	1095.09	2188.15	1095.08	2	21	37.1.1.1334.2	76.9377	1.12748	8.33472	1.29553	12.0287	1.87847	9.02742	287.98	16.52	272.72	16.49	103.19	10.91	195.11	13.6	0
1	1099.8	1099.8	97.83	90.16	86.23	P01023	A2MG_HUMAN Alpha-2-macroglobulin OS=Homo sapiens GN=A2M PE=1 SV=2	0	auto - discordant peptide type	0	99	AFQPFFVELTMPYSVIR	iTRAQ4plex@N-term; Oxidation(M)@11		-0.00250675	2204.14	1103.08	2204.15	1103.08	2	21	42.1.1.1389.2	75.4354	1.05015	10.9652	1.15424	16.2472	1.60062	12.2373	173.22	12.81	152.79	12.37	55.3	8	100	9.75	0
1	1099.8	1099.8	97.83	90.16	86.23	P01023	A2MG_HUMAN Alpha-2-macroglobulin OS=Homo sapiens GN=A2M PE=1 SV=2	0	no quant - weak signal	0	99	AFQPFFVELTMPYSVIR	No iTRAQ4plex@N-term; Oxidation(M)@11		-0.0397759	2060	1031.01	2060.04	1031.03	2	27	57.1.1.1835.2	73.68							2.09	1.41	3.09	1.73	0.8	1	2.12	1.41	0
1	1099.8	1099.8	97.83	90.16	86.23	P01023	A2MG_HUMAN Alpha-2-macroglobulin OS=Homo sapiens GN=A2M PE=1 SV=2	0	auto - discordant peptide type	0	99	AFQPFFVELTMPYSVIR	iTRAQ4plex@N-term; Oxidation(M)@11		-0.00781968	2204.14	1103.08	2204.15	1103.08	2	25	60.1.1.2066.2	75.0691	1.00581	3.8961	1.19989	5.58323	1.58377	4.30675	1407.05	36.48	1188.7	34.57	466.96	23.09	803.74	27.64	0
1	1099.8	1099.8	97.83	90.16	86.23	P01023	A2MG_HUMAN Alpha-2-macroglobulin OS=Homo sapiens GN=A2M PE=1 SV=2	0	auto - shared MS/MS	0	99	AFQPFFVELTMPYSVIR	iTRAQ4plex@N-term		-0.0122175	2188.14	1095.08	2188.15	1095.08	2	25	60.1.1.2078.2	76.3782	1.08857	5.39275	1.32207	7.60393	1.72368	5.93979	702.01	25.79	641.87	25.34	256.7	17.09	436.43	20.37	0
1	1099.8	1099.8	97.83	90.16	86.23	P01023	A2MG_HUMAN Alpha-2-macroglobulin OS=Homo sapiens GN=A2M PE=1 SV=2	0	auto - shared MS/MS	0	99	AFQPFFVELTMPYSVIR	iTRAQ4plex@N-term		0.003941	2188.16	1095.09	2188.15	1095.08	2	22	61.1.1.1907.3	75.629	1.19056	7.56549	1.26996	11.2169	1.87912	8.31921	339.3	17.94	339.3	18.36	119.18	11.79	229.96	14.77	0
1	1099.8	1099.8	97.83	90.16	86.23	P01023	A2MG_HUMAN Alpha-2-macroglobulin OS=Homo sapiens GN=A2M PE=1 SV=2	0	auto - shared MS/MS	0	99	AFQPFFVELTMPYSVIR	iTRAQ4plex@N-term		0.0678217	2188.22	1095.12	2188.15	1095.08	2	16	64.1.1.2988.3	76.631	0.824997	30.3158	2.1303	31.8042			26.51	5	18.37	4.36	15.62	4	12.23	3.46	0
1	1099.8	1099.8	97.83	90.16	86.23	P01023	A2MG_HUMAN Alpha-2-macroglobulin OS=Homo sapiens GN=A2M PE=1 SV=2	0	auto - shared MS/MS	0	99	AFQPFFVELTMPYSVIR	iTRAQ4plex@N-term		0.0490228	2188.2	1095.11	2188.15	1095.08	2	16	65.1.1.3086.3	75.8864	1.6657	26.2773	2.69321	31.5007			24.03	4.8	33.62	5.74	17.9	4.36	13.16	3.61	0
1	1099.8	1099.8	97.83	90.16	86.23	P01023	A2MG_HUMAN Alpha-2-macroglobulin OS=Homo sapiens GN=A2M PE=1 SV=2	0	auto - discordant peptide type	0	99	AFQPFFVELTMPYSVIR	iTRAQ4plex@N-term; Oxidation(M)@11		-0.000718424	2204.15	1103.08	2204.15	1103.08	2	22	71.1.1.1526.2	73.7725	1.09063	5.73451	1.19269	8.48386	1.6883	6.35874	619.65	24.23	567.64	23.81	204.41	15.39	377.32	18.92	0
1	1099.8	1099.8	97.83	90.16	86.23	P01023	A2MG_HUMAN Alpha-2-macroglobulin OS=Homo sapiens GN=A2M PE=1 SV=2	0	auto - shared MS/MS	0	99	AFQPFFVELTMPYSVIR	iTRAQ4plex@N-term		0.015248	2188.17	1095.09	2188.15	1095.08	2	20	71.1.1.1537.3	75.2167	1.10958	12.7355	1.40649	17.6268	1.94674	13.5881	124.52	10.86	116.05	10.77	48.44	7.42	87.43	9.11	0
1	1099.8	1099.8	97.83	90.16	86.23	P01023	A2MG_HUMAN Alpha-2-macroglobulin OS=Homo sapiens GN=A2M PE=1 SV=2	0	auto - shared MS/MS	0	99	AFQPFFVELTMPYSVIR	iTRAQ4plex@N-term		-0.00110916	2188.15	1095.08	2188.15	1095.08	2	22	71.1.1.1541.2	75.6713	1.22411	8.07308	1.49607	11.1764	1.68826	9.26039	293.82	16.7	302.1	17.32	121.58	11.7	178.91	13.08	0
1	1099.8	1099.8	97.83	90.16	86.23	P01023	A2MG_HUMAN Alpha-2-macroglobulin OS=Homo sapiens GN=A2M PE=1 SV=2	0	auto - shared MS/MS	0	99	AFQPFFVELTMPYSVIR	iTRAQ4plex@N-term		0.0163928	2188.17	1095.09	2188.15	1095.08	2	21	73.1.1.1599.2	75.272	0.882293	17.1773	1.08696	24.6385	1.60379	18.1541	78.4	8.6	58.1	7.68	23.57	5.2	45.35	6.56	0
1	1099.8	1099.8	97.83	90.16	86.23	P01023	A2MG_HUMAN Alpha-2-macroglobulin OS=Homo sapiens GN=A2M PE=1 SV=2	0	auto - discordant peptide type	0	99	AFQPFFVELTMPYSVIR	iTRAQ4plex@N-term; Oxidation(M)@11		0.0244128	2204.17	1103.09	2204.15	1103.08	2	20	87.1.1.1872.2	73.4779	0.803117	10.7165	1.02426	15.2096	1.41774	11.4286	214.3	14.21	144.56	12.17	60.71	8.31	109.58	10.2	0
1	1099.8	1099.8	97.83	90.16	86.23	P01023	A2MG_HUMAN Alpha-2-macroglobulin OS=Homo sapiens GN=A2M PE=1 SV=2	0	no quant - weak signal	0	99	AFQPFFVELTMPYSVIR	No iTRAQ4plex@N-term; Oxidation(M)@11		0.0185615	2060.06	1031.04	2060.04	1031.03	2	21	91.1.1.2076.2	72.9208							2.02	1.41	6.35	2.45	0.6	1	2.13	1.41	0
1	1099.8	1099.8	97.83	90.16	86.23	P01023	A2MG_HUMAN Alpha-2-macroglobulin OS=Homo sapiens GN=A2M PE=1 SV=2	0	auto - discordant peptide type	0	99	AFQPFFVELTMPYSVIR	iTRAQ4plex@N-term; Oxidation(M)@11		-0.00721003	2204.14	1103.08	2204.15	1103.08	2	24	91.1.1.2078.2	73.1617	0.969093	3.97784	1.37044	5.29695	1.62487	4.31452	1381.56	36.14	1124.56	33.7	523.67	24.12	809.66	27.78	0
1	1099.8	1099.8	97.83	90.16	86.23	P01023	A2MG_HUMAN Alpha-2-macroglobulin OS=Homo sapiens GN=A2M PE=1 SV=2	0	auto - discordant peptide type	0	99	AFQPFFVELTMPYSVIR	iTRAQ4plex@N-term; Oxidation(M)@11		-0.0250321	2204.12	1103.07	2204.15	1103.08	2	24	91.1.1.2079.5	73.3334	1.10893	4.45804	1.28359	6.41456	1.74867	4.91606	1016.13	31.03	946.46	30.74	360.75	20.35	640.87	24.69	0
1	1099.8	1099.8	97.83	90.16	86.23	P01023	A2MG_HUMAN Alpha-2-macroglobulin OS=Homo sapiens GN=A2M PE=1 SV=2	0	auto - discordant peptide type	0	99	AFQPFFVELTMPYSVIR	iTRAQ4plex@N-term; Oxidation(M)@11		0.0170928	2204.16	1103.09	2204.15	1103.08	2	23	92.1.1.2210.2	74.2296	1.09575	11.9017	1.26832	17.1766	1.8332	12.8839	143.53	11.66	132.1	11.49	50.35	7.62	94.9	9.49	0
1	1099.8	1099.8	97.83	90.16	86.23	P01023	A2MG_HUMAN Alpha-2-macroglobulin OS=Homo sapiens GN=A2M PE=1 SV=2	0	auto - shared MS/MS	0	99	AFQPFFVELTMPYSVIR	iTRAQ4plex@N-term		0.0161542	2188.17	1095.09	2188.15	1095.08	2	17	95.1.1.2155.2	74.6754	1.44853	18.1462	1.67629	25.1629	1.72814	21.5959	53.49	7.14	65.08	8	24.8	5.29	33.34	5.66	0
1	1099.8	1099.8	97.83	90.16	86.23	P01023	A2MG_HUMAN Alpha-2-macroglobulin OS=Homo sapiens GN=A2M PE=1 SV=2	0	auto - discordant peptide type	0	99	AFQPFFVELTMPYSVIR	iTRAQ4plex@N-term; Glu->Gln@8; Oxidation(M)@11		0.0501919	2203.21	735.411	2203.16	735.395	3	16	4.1.1.1865.2	75.402	0.797449	29.9721					27.59	5.1	18.48	4.36	10.23	3.32	11.4	3.32	0
1	1099.8	1099.8	97.83	90.16	86.23	P01023	A2MG_HUMAN Alpha-2-macroglobulin OS=Homo sapiens GN=A2M PE=1 SV=2	0	auto - discordant peptide type	0	99	AFQPFFVELTMPYSVIR	iTRAQ4plex@N-term; Cation:Na(E)@8; Oxidation(M)@11		-0.00329563	2226.12	743.049	2226.13	743.05	3	19	5.1.1.1475.3	74.3467	1.24675	9.07636	1.79113	11.7063	1.65004	10.5521	230.54	14.8	241.42	15.49	114.21	11.18	137.2	11.49	0
1	1099.8	1099.8	97.83	90.16	86.23	P01023	A2MG_HUMAN Alpha-2-macroglobulin OS=Homo sapiens GN=A2M PE=1 SV=2	0	no quant - weak signal	0	99	AFQPFFVELTMPYSVIR	No iTRAQ4plex@N-term		-0.00195721	2044.05	1023.03	2044.05	1023.03	2	17	6.1.1.1633.2	76.5014							2.13	1.41	0.88	1	1.97	1.41	3.15	1.73	0
1	1099.8	1099.8	97.83	90.16	86.23	P01023	A2MG_HUMAN Alpha-2-macroglobulin OS=Homo sapiens GN=A2M PE=1 SV=2	0	no quant - weak signal	0	99	AFQPFFVELTMPYSVIR	No iTRAQ4plex@N-term; Oxidation(M)@11		-0.0099441	2060.03	1031.02	2060.04	1031.03	2	18	7.1.1.1322.2	73.9398							5.27	2.24	4.95	2.24	3.84	2	4.14	2	0
1	1099.8	1099.8	97.83	90.16	86.23	P01023	A2MG_HUMAN Alpha-2-macroglobulin OS=Homo sapiens GN=A2M PE=1 SV=2	0	no quant - weak signal	0	99	AFQPFFVELTMPYSVIR	No iTRAQ4plex@N-term		0.00359138	2044.05	1023.03	2044.05	1023.03	2	14	7.1.1.1339.2	75.5463							0.96	1	5.3	2.24	1.8	1.41	0.99	1	0
1	1099.8	1099.8	97.83	90.16	86.23	P01023	A2MG_HUMAN Alpha-2-macroglobulin OS=Homo sapiens GN=A2M PE=1 SV=2	0	auto - shared MS/MS	0	99	AFQPFFVELTMPYSVIR	iTRAQ4plex@N-term		0.00711872	2188.16	1095.09	2188.15	1095.08	2	14	7.1.1.1342.2	75.8626	0.811511	19.9505	1.21986	26.2291	1.51224	20.9239	61.53	7.62	41.94	6.56	20.76	4.8	33.56	5.66	0
1	1099.8	1099.8	97.83	90.16	86.23	P01023	A2MG_HUMAN Alpha-2-macroglobulin OS=Homo sapiens GN=A2M PE=1 SV=2	0	auto - discordant peptide type	0	99	AFQPFFVELTMPYSVIR	iTRAQ4plex@N-term; Oxidation(M)@11		0.0205597	2204.17	1103.09	2204.15	1103.08	2	16	18.1.1.1667.2	75.2889	0.942261	17.6173	1.89643	20.2901	1.72204	18.6219	71.97	8.25	56.96	7.62	37.75	6.32	44.7	6.56	0
1	1099.8	1099.8	97.83	90.16	86.23	P01023	A2MG_HUMAN Alpha-2-macroglobulin OS=Homo sapiens GN=A2M PE=1 SV=2	0	auto - discordant peptide type	0	99	AFQPFFVELTMPYSVIR	iTRAQ4plex@N-term; Oxidation(M)@11		-0.0123237	2204.13	1103.07	2204.15	1103.08	2	16	21.1.1.1663.6	74.41	0.663112	25.1121	0.980973	34.0977	2.04329	22.2871	44.67	6.48	24.88	5.1	12.12	3.74	32.92	5.57	0
1	1099.8	1099.8	97.83	90.16	86.23	P01023	A2MG_HUMAN Alpha-2-macroglobulin OS=Homo sapiens GN=A2M PE=1 SV=2	0	auto - discordant peptide type	0	99	AFQPFFVELTMPYSVIR	iTRAQ4plex@N-term; Oxidation(M)@11; iTRAQ4plex(Y)@13		-0.0083653	2348.24	783.754	2348.25	783.757	3	18	22.1.1.1726.2	69.6582	0.873956	7.46296	1.63251	8.89131	1.62595	7.83908	419.62	19.9	308.03	17.75	189.47	14.25	246.08	15.36	0
1	1099.8	1099.8	97.83	90.16	86.23	P01023	A2MG_HUMAN Alpha-2-macroglobulin OS=Homo sapiens GN=A2M PE=1 SV=2	0	no quant - weak signal	0	99	AFQPFFVELTMPYSVIR	No iTRAQ4plex@N-term; Oxidation(M)@11		0.000833184	2060.05	1031.03	2060.04	1031.03	2	19	22.1.1.1778.2	74.7144							5.28	2.24	4.99	2.24	2.8	1.73	3.11	1.73	0
1	1099.8	1099.8	97.83	90.16	86.23	P01023	A2MG_HUMAN Alpha-2-macroglobulin OS=Homo sapiens GN=A2M PE=1 SV=2	0	auto - discordant peptide type	0	99	AFQPFFVELTMPYSVIR	iTRAQ4plex@N-term; Oxidation(M)@11		-0.0135404	2204.13	1103.07	2204.15	1103.08	2	15	22.1.1.1784.6	75.425	0.853291	25.2402			1.74726	25.6324	37.1	5.92	26.59	5.2	8.12	3.16	23.38	4.69	0
1	1099.8	1099.8	97.83	90.16	86.23	P01023	A2MG_HUMAN Alpha-2-macroglobulin OS=Homo sapiens GN=A2M PE=1 SV=2	0	auto - discordant peptide type	0	99	AFQPFFVELTMPYSVIR	iTRAQ4plex@N-term; iTRAQ4plex(Y)@13		-0.00370091	2332.25	778.424	2332.25	778.425	3	16	23.1.1.1672.3	72.3105	1.09658	22.2175	1.60797	28.7352	1.47014	25.8824	41.17	6.24	37.92	6.16	18.31	4.47	21.83	4.58	0
1	1099.8	1099.8	97.83	90.16	86.23	P01023	A2MG_HUMAN Alpha-2-macroglobulin OS=Homo sapiens GN=A2M PE=1 SV=2	0	auto - discordant peptide type	0	99	AFQPFFVELTMPYSVIR	iTRAQ4plex@N-term; Oxidation(M)@11		-0.0615699	2204.09	1103.05	2204.15	1103.08	2	16	23.1.1.1689.2	74.0081	1.05127	2.37223	1.38347	3.24178	1.79513	2.55449	3701.45	59.19	3268.39	57.27	1416.35	39.94	2396.52	47.74	0
1	1099.8	1099.8	97.83	90.16	86.23	P01023	A2MG_HUMAN Alpha-2-macroglobulin OS=Homo sapiens GN=A2M PE=1 SV=2	0	auto - discordant peptide type	0	99	AFQPFFVELTMPYSVIR	iTRAQ4plex@N-term; Cation:Na(E)@8; Oxidation(M)@11		-0.0457022	2226.08	743.035	2226.13	743.05	3	18	23.1.1.1689.3	74.0197	1.17194	4.6574	1.3846	6.58946	1.74438	5.2199	903.36	29.27	889.23	29.75	345.95	19.85	568.35	23.26	0
1	1099.8	1099.8	97.83	90.16	86.23	P01023	A2MG_HUMAN Alpha-2-macroglobulin OS=Homo sapiens GN=A2M PE=1 SV=2	0	auto - discordant peptide type	0	99	AFQPFFVELTMPYSVIR	iTRAQ4plex@N-term; Dethiomethyl(M)@11		0.00138245	2140.15	1071.08	2140.15	1071.08	2	20	23.1.1.1690.4	74.144	1.16622	13.461	1.51754	18.2453	1.73833	15.0865	108.57	10.15	106.35	10.3	45.57	7.14	68.07	8.06	0
1	1099.8	1099.8	97.83	90.16	86.23	P01023	A2MG_HUMAN Alpha-2-macroglobulin OS=Homo sapiens GN=A2M PE=1 SV=2	0	no quant - weak signal	0	99	AFQPFFVELTMPYSVIR	No iTRAQ4plex@N-term; Oxidation(M)@11		0.020906	2060.07	1031.04	2060.04	1031.03	2	16	24.1.1.1742.4	74.7645							7.52	2.65	0.53	1	2.12	1.41	0	0.1	0
1	1099.8	1099.8	97.83	90.16	86.23	P01023	A2MG_HUMAN Alpha-2-macroglobulin OS=Homo sapiens GN=A2M PE=1 SV=2	0	auto - discordant peptide type	0	99	AFQPFFVELTMPYSVIR	iTRAQ4plex@N-term; Oxidation(M)@11; iTRAQ4plex(Y)@13		0.0177285	2348.27	783.763	2348.25	783.757	3	17	26.1.1.1826.2	69.498	0.95003	11.5053	1.36122	15.2745	1.67102	12.2922	167.2	12.57	133.42	11.62	62.95	8.37	100.77	9.8	0
1	1099.8	1099.8	97.83	90.16	86.23	P01023	A2MG_HUMAN Alpha-2-macroglobulin OS=Homo sapiens GN=A2M PE=1 SV=2	0	no quant - weak signal	0	99	AFQPFFVELTMPYSVIR	No iTRAQ4plex@N-term; Oxidation(M)@11		0.000357029	2060.05	1031.03	2060.04	1031.03	2	16	26.1.1.1884.4	74.8125							6.37	2.45	3.9	2	0.46	1	8.63	2.83	0
1	1099.8	1099.8	97.83	90.16	86.23	P01023	A2MG_HUMAN Alpha-2-macroglobulin OS=Homo sapiens GN=A2M PE=1 SV=2	0	auto - discordant peptide type	0	99	AFQPFFVELTMPYSVIR	iTRAQ4plex@N-term; Dethiomethyl(M)@11		0.0144811	2140.16	714.395	2140.15	714.39	3	19	26.1.1.1894.2	75.8268	0.979457	10.5047	1.17099	15.0918	1.64909	11.3682	196.71	13.64	161.83	12.77	63.71	8.54	117	10.54	0
1	1099.8	1099.8	97.83	90.16	86.23	P01023	A2MG_HUMAN Alpha-2-macroglobulin OS=Homo sapiens GN=A2M PE=1 SV=2	0	auto - shared MS/MS	0	99	AFQPFFVELTMPYSVIR	iTRAQ4plex@N-term		0.0142003	2188.17	1095.09	2188.15	1095.08	2	13	26.1.1.1910.3	77.4527	1.47504	27.5042					23.06	4.69	28.57	5.29	8.36	3.16	15.79	3.87	0
1	1099.8	1099.8	97.83	90.16	86.23	P01023	A2MG_HUMAN Alpha-2-macroglobulin OS=Homo sapiens GN=A2M PE=1 SV=2	0	auto - discordant peptide type	0	99	AFQPFFVELTMPYSVIR	iTRAQ4plex@N-term; Cation:Na(E)@8		-0.0123703	2210.12	737.714	2210.13	737.718	3	16	28.1.1.2429.2	76.5425	1.1995	12.9246	1.35909	18.7248	2.38235	13.2986	115.88	10.49	116.75	10.77	43.56	7.14	99.57	9.7	0
1	1099.8	1099.8	97.83	90.16	86.23	P01023	A2MG_HUMAN Alpha-2-macroglobulin OS=Homo sapiens GN=A2M PE=1 SV=2	0	auto - discordant peptide type	0	99	AFQPFFVELTMPYSVIR	iTRAQ4plex@N-term; Oxidation(M)@11		0.0809637	2204.23	1103.12	2204.15	1103.08	2	18	29.1.1.2160.5	74.6345	1.48395	30.3541					18.87	4.24	23.52	4.8	5.56	2.65	12.71	3.46	0
1	1099.8	1099.8	97.83	90.16	86.23	P01023	A2MG_HUMAN Alpha-2-macroglobulin OS=Homo sapiens GN=A2M PE=1 SV=2	0	auto - shared MS/MS	0	99	AFQPFFVELTMPYSVIR	iTRAQ4plex@N-term		0.0832025	2188.24	1095.12	2188.15	1095.08	2	18	29.1.1.2172.2	75.8204	0.949658	15.4861	0.935786	24.7848	2.01764	15.5926	92.07	9.33	73.44	8.6	23.83	5.39	67	7.94	0
1	1099.8	1099.8	97.83	90.16	86.23	P01023	A2MG_HUMAN Alpha-2-macroglobulin OS=Homo sapiens GN=A2M PE=1 SV=2	0	auto - discordant peptide type	0	99	AFQPFFVELTMPYSVIR	iTRAQ4plex@N-term; Oxidation(M)@11		0.116852	2204.26	1103.14	2204.15	1103.08	2	19	30.1.1.2511.2	75.4196	0.99582	15.8386	1.11062	23.3291	1.21813	19.0958	85.65	9	71.64	8.49	26.31	5.48	37.63	6	0
1	1099.8	1099.8	97.83	90.16	86.23	P01023	A2MG_HUMAN Alpha-2-macroglobulin OS=Homo sapiens GN=A2M PE=1 SV=2	0	auto - discordant peptide type	0	99	AFQPFFVELTMPYSVIR	iTRAQ4plex@N-term; Oxidation(M)@11		0.123688	2204.27	1103.14	2204.15	1103.08	2	14	31.1.1.2567.3	74.6721	1.72881	24.0634	2.32353	30.8177	2.25015	27.5872	28.18	5.2	40.92	6.32	18.11	4.47	22.87	4.69	0
1	1099.8	1099.8	97.83	90.16	86.23	P01023	A2MG_HUMAN Alpha-2-macroglobulin OS=Homo sapiens GN=A2M PE=1 SV=2	0	auto - shared MS/MS	0	99	AFQPFFVELTMPYSVIR	iTRAQ4plex@N-term		0.0406679	2188.19	1095.1	2188.15	1095.08	2	13	34.1.1.1581.5	77.9223	1.23415	18.1892	2.34999	21.121	2.08842	19.6179	57.91	7.42	60.03	7.75	37.64	6.32	43.62	6.48	0
1	1099.8	1099.8	97.83	90.16	86.23	P01023	A2MG_HUMAN Alpha-2-macroglobulin OS=Homo sapiens GN=A2M PE=1 SV=2	0	auto - discordant peptide type	0	99	AFQPFFVELTMPYSVIR	iTRAQ4plex@N-term; Oxidation(M)@11		1.11075	2205.26	1103.64	2204.15	1103.08	2	17	35.1.1.1884.2	77.319	1.18077	15.7119	1.38812	22.3716	2.11145	16.6524	79.05	8.66	78.4	8.83	30.35	5.92	60.2	7.55	0
1	1099.8	1099.8	97.83	90.16	86.23	P01023	A2MG_HUMAN Alpha-2-macroglobulin OS=Homo sapiens GN=A2M PE=1 SV=2	0	auto - discordant peptide type	0	99	AFQPFFVELTMPYSVIR	iTRAQ4plex@N-term; Oxidation(M)@11		0.0975653	2204.24	1103.13	2204.15	1103.08	2	18	35.1.1.1885.2	77.3747	1.12511	13.1285	0.892974	22.8035	1.87874	14.1896	116.04	10.49	109.66	10.44	28.66	6	78.63	8.6	0
1	1099.8	1099.8	97.83	90.16	86.23	P01023	A2MG_HUMAN Alpha-2-macroglobulin OS=Homo sapiens GN=A2M PE=1 SV=2	0	auto - discordant peptide type	0	99	AFQPFFVELTMPYSVIR	iTRAQ4plex@N-term; Oxidation(M)@11		0.0154835	2204.16	1103.09	2204.15	1103.08	2	19	39.1.1.1439.2	75.1863	1.1929	17.8376	1.656	23.4839	1.80212	19.8997	61.11	7.62	61.23	7.81	27.99	5.57	39.72	6.16	0
1	1099.8	1099.8	97.83	90.16	86.23	P01023	A2MG_HUMAN Alpha-2-macroglobulin OS=Homo sapiens GN=A2M PE=1 SV=2	0	auto - shared MS/MS	0	99	AFQPFFVELTMPYSVIR	iTRAQ4plex@N-term		0.00534178	2188.16	1095.09	2188.15	1095.08	2	15	39.1.1.1452.3	76.7757	1.48748	21.7856	1.6427	30.7314	1.81515	25.6842	36.69	5.92	45.84	6.71	16.67	4.36	24.02	4.8	0
1	1099.8	1099.8	97.83	90.16	86.23	P01023	A2MG_HUMAN Alpha-2-macroglobulin OS=Homo sapiens GN=A2M PE=1 SV=2	0	auto - discordant peptide type	0	99	AFQPFFVELTMPYSVIR	iTRAQ4plex@N-term; Oxidation(M)@11		0.00357496	2204.15	1103.08	2204.15	1103.08	2	18	40.1.1.1706.2	76.1106	1.17614	14.9519	1.41115	21.0368	1.93641	16.2499	87.47	9.11	86.41	9.27	34.14	6.24	61.09	7.62	0
1	1099.8	1099.8	97.83	90.16	86.23	P01023	A2MG_HUMAN Alpha-2-macroglobulin OS=Homo sapiens GN=A2M PE=1 SV=2	0	auto - discordant peptide type	0	99	AFQPFFVELTMPYSVIR	iTRAQ4plex@N-term; Oxidation(M)@11		0.00745935	2204.15	1103.08	2204.15	1103.08	2	14	41.1.1.1294.2	75.1776	1.06513	18.8581	1.14086	28.5976	2.43324	18.6532	58.09	7.42	51.97	7.21	18.33	4.69	50.98	6.93	0
1	1099.8	1099.8	97.83	90.16	86.23	P01023	A2MG_HUMAN Alpha-2-macroglobulin OS=Homo sapiens GN=A2M PE=1 SV=2	0	auto - shared MS/MS	0	99	AFQPFFVELTMPYSVIR	iTRAQ4plex@N-term		0.009457	2188.16	1095.09	2188.15	1095.08	2	17	41.1.1.1310.2	76.9025	1.23077	25.9014			2.29083	27.0773	28.43	5.2	29.39	5.39	5.8	2.83	23.49	4.69	0
1	1099.8	1099.8	97.83	90.16	86.23	P01023	A2MG_HUMAN Alpha-2-macroglobulin OS=Homo sapiens GN=A2M PE=1 SV=2	0	auto - discordant peptide type	0	99	AFQPFFVELTMPYSVIR	iTRAQ4plex@N-term; Dethiomethyl(M)@11		0.0120689	2140.16	714.394	2140.15	714.39	3	16	53.1.1.1682.3	73.886	0.951103	10.2915	1.08238	15.1794	1.52601	11.3202	208.47	14.04	166.54	12.96	62.41	8.49	114.74	10.44	0
1	1099.8	1099.8	97.83	90.16	86.23	P01023	A2MG_HUMAN Alpha-2-macroglobulin OS=Homo sapiens GN=A2M PE=1 SV=2	0	auto - discordant peptide type	0	99	AFQPFFVELTMPYSVIR	iTRAQ4plex@N-term; Oxidation(M)@11		0.00842131	2204.16	1103.09	2204.15	1103.08	2	19	53.1.1.1686.2	74.3897	1.0994	11.3981	1.21844	16.6572	1.31743	13.7736	156.2	12.17	144.24	12	52.64	7.75	74.22	8.43	0
1	1099.8	1099.8	97.83	90.16	86.23	P01023	A2MG_HUMAN Alpha-2-macroglobulin OS=Homo sapiens GN=A2M PE=1 SV=2	0	auto - discordant peptide type	0	99	AFQPFFVELTMPYSVIR	iTRAQ4plex@N-term; Oxidation(M)@11		0.00793305	2204.15	1103.08	2204.15	1103.08	2	16	53.1.1.1686.5	74.433	1.07503	17.2976	1.2575	24.7487	1.35054	20.6053	68.63	8.06	61.97	7.87	23.87	5.2	33.43	5.66	0
1	1099.8	1099.8	97.83	90.16	86.23	P01023	A2MG_HUMAN Alpha-2-macroglobulin OS=Homo sapiens GN=A2M PE=1 SV=2	0	auto - discordant peptide type	0	99	AFQPFFVELTMPYSVIR	iTRAQ4plex@N-term; Oxidation(M)@11; iTRAQ4plex(Y)@13		0.00857734	2348.26	783.76	2348.25	783.757	3	15	55.1.1.1817.3	68.5299	0.875967	20.029	1.95479	22.2246	1.62607	21.074	58.28	7.42	42.88	6.63	31.51	5.74	34.18	5.74	0
1	1099.8	1099.8	97.83	90.16	86.23	P01023	A2MG_HUMAN Alpha-2-macroglobulin OS=Homo sapiens GN=A2M PE=1 SV=2	0	auto - discordant peptide type	0	99	AFQPFFVELTMPYSVIR	iTRAQ4plex@N-term; Oxidation(M)@11; iTRAQ4plex(Y)@13		0.0103373	2348.26	783.76	2348.25	783.757	3	17	56.1.1.1775.2	69.9452	1.02832	11.1118	1.62825	14.0267	1.67392	12.1639	171.2	12.73	147.87	12.21	77.1	9.17	103.36	9.95	0
1	1099.8	1099.8	97.83	90.16	86.23	P01023	A2MG_HUMAN Alpha-2-macroglobulin OS=Homo sapiens GN=A2M PE=1 SV=2	0	auto - discordant peptide type	0	99	AFQPFFVELTMPYSVIR	iTRAQ4plex@N-term; Oxidation(M)@11		0.0176702	2204.16	1103.09	2204.15	1103.08	2	17	56.1.1.1833.2	75.3022	0.658945	13.1537	1.15007	16.3495	1.45823	12.9599	163.82	12.41	90.67	9.75	52.11	7.55	86.16	9.06	0
1	1099.8	1099.8	97.83	90.16	86.23	P01023	A2MG_HUMAN Alpha-2-macroglobulin OS=Homo sapiens GN=A2M PE=1 SV=2	0	auto - discordant peptide type	0	99	AFQPFFVELTMPYSVIR	iTRAQ4plex@N-term; Oxidation(M)@11		-0.0173334	2204.13	1103.07	2204.15	1103.08	2	15	57.1.1.1838.2	74.0398	1.10118	2.66037	1.56021	3.49603	1.66462	2.97656	2868.55	52.13	2653.19	51.55	1237.87	36.97	1722.23	40.6	0
1	1099.8	1099.8	97.83	90.16	86.23	P01023	A2MG_HUMAN Alpha-2-macroglobulin OS=Homo sapiens GN=A2M PE=1 SV=2	0	auto - discordant peptide type	0	99	AFQPFFVELTMPYSVIR	iTRAQ4plex@N-term; Cation:Na(E)@8; Oxidation(M)@11		-0.0111767	2226.12	743.046	2226.13	743.05	3	17	57.1.1.1838.3	74.0541	1.06027	4.37385	1.41462	5.92483	1.66603	4.83583	1083.59	32.03	965	31.11	423.97	21.77	651.12	24.92	0
1	1099.8	1099.8	97.83	90.16	86.23	P01023	A2MG_HUMAN Alpha-2-macroglobulin OS=Homo sapiens GN=A2M PE=1 SV=2	0	auto - discordant peptide type	0	99	AFQPFFVELTMPYSVIR	iTRAQ4plex@N-term; Oxidation(M)@11		0.0262449	2204.17	735.731	2204.15	735.723	3	15	57.1.1.1840.2	74.2666	1.15262	9.43239	1.58537	12.4927	1.66612	10.6868	222.49	14.53	215.4	14.66	97.56	10.39	133.7	11.31	0
1	1099.8	1099.8	97.83	90.16	86.23	P01023	A2MG_HUMAN Alpha-2-macroglobulin OS=Homo sapiens GN=A2M PE=1 SV=2	0	auto - discordant peptide type	0	99	AFQPFFVELTMPYSVIR	iTRAQ4plex@N-term; Oxidation(M)@11		0.013911	2204.16	1103.09	2204.15	1103.08	2	16	58.1.1.2012.2	75.3665	1.58022	18.2005	2.66069	21.61	1.6548	22.5194	51.27	7	68.05	8.19	37.73	6.32	30.6	5.48	0
1	1099.8	1099.8	97.83	90.16	86.23	P01023	A2MG_HUMAN Alpha-2-macroglobulin OS=Homo sapiens GN=A2M PE=1 SV=2	0	auto - discordant peptide type	0	99	AFQPFFVELTMPYSVIR	iTRAQ4plex@N-term; Oxidation(M)@11; iTRAQ4plex(Y)@13		3.97674e-05	2348.25	783.757	2348.25	783.757	3	20	60.1.1.2006.3	69.2866	0.780557	16.6966	1.4002	20.1802	0.943149	20.5736	90.22	9.22	59.15	7.81	34.94	6.08	30.69	5.48	0
1	1099.8	1099.8	97.83	90.16	86.23	P01023	A2MG_HUMAN Alpha-2-macroglobulin OS=Homo sapiens GN=A2M PE=1 SV=2	0	auto - discordant peptide type	0	99	AFQPFFVELTMPYSVIR	iTRAQ4plex@N-term; Dethiomethyl(M)@11		-0.00206176	2140.15	714.389	2140.15	714.39	3	15	60.1.1.2035.2	71.7666	1.16761	9.34828	1.2669	13.7564	1.7024	10.5448	224.54	14.59	220.21	14.8	78.68	9.54	137.87	11.45	0
1	1099.8	1099.8	97.83	90.16	86.23	P01023	A2MG_HUMAN Alpha-2-macroglobulin OS=Homo sapiens GN=A2M PE=1 SV=2	0	no quant - weak signal	0	99	AFQPFFVELTMPYSVIR	No iTRAQ4plex@N-term; Oxidation(M)@11		-0.000886205	2060.04	1031.03	2060.04	1031.03	2	15	60.1.1.2062.3	74.6011							4.22	2	4	2	1.82	1.41	2.07	1.41	0
1	1099.8	1099.8	97.83	90.16	86.23	P01023	A2MG_HUMAN Alpha-2-macroglobulin OS=Homo sapiens GN=A2M PE=1 SV=2	0	auto - discordant peptide type	0	99	AFQPFFVELTMPYSVIR	iTRAQ4plex@N-term; Oxidation(M)@11		0.00122225	2204.15	1103.08	2204.15	1103.08	2	16	62.1.1.2610.2	75.2017	1.10987	12.377	1.49308	16.6562	1.85253	13.4205	131.9	11.18	122.96	11.09	54.47	7.81	88.13	9.17	0
1	1099.8	1099.8	97.83	90.16	86.23	P01023	A2MG_HUMAN Alpha-2-macroglobulin OS=Homo sapiens GN=A2M PE=1 SV=2	0	auto - discordant peptide type	0	99	AFQPFFVELTMPYSVIR	iTRAQ4plex@N-term; Oxidation(M)@11		0.0575262	2204.2	1103.11	2204.15	1103.08	2	17	63.1.1.2547.2	74.5757	2.7649	25.3895			4.90387	26.4724	21.53	4.58	50	6.93	18	4.58	38.08	6	0
1	1099.8	1099.8	97.83	90.16	86.23	P01023	A2MG_HUMAN Alpha-2-macroglobulin OS=Homo sapiens GN=A2M PE=1 SV=2	0	auto - shared MS/MS	0	99	AFQPFFVELTMPYSVIR	iTRAQ4plex@N-term		0.0797846	2188.23	1095.12	2188.15	1095.08	2	17	63.1.1.2559.2	75.8456	1.09818	22.801	1.32214	32.0476	1.25601	28.015	39.05	6.08	36.02	6	14.28	4	17.69	4.12	0
1	1099.8	1099.8	97.83	90.16	86.23	P01023	A2MG_HUMAN Alpha-2-macroglobulin OS=Homo sapiens GN=A2M PE=1 SV=2	0	auto - discordant peptide type	0	99	AFQPFFVELTMPYSVIR	iTRAQ4plex@N-term; Oxidation(M)@11		0.0643621	2204.21	1103.11	2204.15	1103.08	2	17	64.1.1.2971.2	75.2948	0.82092	22.803	1.32783	29.1356	1.87969	22.4007	46.67	6.63	32.18	5.74	17.14	4.36	31.64	5.48	0
1	1099.8	1099.8	97.83	90.16	86.23	P01023	A2MG_HUMAN Alpha-2-macroglobulin OS=Homo sapiens GN=A2M PE=1 SV=2	0	auto - discordant peptide type	0	99	AFQPFFVELTMPYSVIR	iTRAQ4plex@N-term; Oxidation(M)@11		0.0619207	2204.21	1103.11	2204.15	1103.08	2	19	65.1.1.3069.3	74.5669	0.92091	22.0761	2.50556	22.777	1.58094	23.902	46.58	6.63	36.03	6.08	32.28	5.74	26.56	5.1	0
1	1099.8	1099.8	97.83	90.16	86.23	P01023	A2MG_HUMAN Alpha-2-macroglobulin OS=Homo sapiens GN=A2M PE=1 SV=2	0	auto - discordant peptide type	0	99	AFQPFFVELTMPYSVIR	iTRAQ4plex@N-term; Oxidation(M)@11		0.0056861	2204.15	1103.08	2204.15	1103.08	2	18	68.1.1.1787.2	76.723	1.0836	13.4619	1.43763	18.3419	2.15093	13.8502	112.97	10.34	102.82	10.15	44.92	7.14	87.64	9.11	0
1	1099.8	1099.8	97.83	90.16	86.23	P01023	A2MG_HUMAN Alpha-2-macroglobulin OS=Homo sapiens GN=A2M PE=1 SV=2	0	auto - shared MS/MS	0	99	AFQPFFVELTMPYSVIR	iTRAQ4plex@N-term		0.0119864	2188.16	1095.09	2188.15	1095.08	2	14	68.1.1.1805.3	78.2561	1.08468	25.0545	1.9713	29.7839	1.66508	27.9662	32.72	5.57	29.81	5.48	17.84	4.36	19.65	4.36	0
1	1099.8	1099.8	97.83	90.16	86.23	P01023	A2MG_HUMAN Alpha-2-macroglobulin OS=Homo sapiens GN=A2M PE=1 SV=2	0	auto - discordant peptide type	0	99	AFQPFFVELTMPYSVIR	iTRAQ4plex@N-term; Oxidation(M)@11		0.0660711	2204.21	1103.11	2204.15	1103.08	2	17	69.1.1.1967.3	76.5296	0.717106	22.1954	1.43647	25.8969	1.49656	22.376	54.19	7.14	32.64	5.83	21.53	4.8	29.25	5.29	0
1	1099.8	1099.8	97.83	90.16	86.23	P01023	A2MG_HUMAN Alpha-2-macroglobulin OS=Homo sapiens GN=A2M PE=1 SV=2	0	auto - shared MS/MS	0	99	AFQPFFVELTMPYSVIR	iTRAQ4plex@N-term		0.00914456	2188.16	1095.09	2188.15	1095.08	2	14	71.1.1.1542.7	75.865	1.36768	23.1978	1.29733	35.289	1.28937	29.9442	33.61	5.66	38.61	6.16	12.06	3.74	15.63	3.87	0
1	1099.8	1099.8	97.83	90.16	86.23	P01023	A2MG_HUMAN Alpha-2-macroglobulin OS=Homo sapiens GN=A2M PE=1 SV=2	0	no quant - weak signal	0	99	AFQPFFVELTMPYSVIR	No iTRAQ4plex@N-term; Oxidation(M)@11		0.0173596	2060.06	1031.04	2060.04	1031.03	2	16	72.1.1.2486.2	74.3407							2.09	1.41	3.02	1.73	2.97	1.73	2.02	1.41	0
1	1099.8	1099.8	97.83	90.16	86.23	P01023	A2MG_HUMAN Alpha-2-macroglobulin OS=Homo sapiens GN=A2M PE=1 SV=2	0	no quant - weak signal	0	99	AFQPFFVELTMPYSVIR	No iTRAQ4plex@N-term; Oxidation(M)@11		0.0178479	2060.06	1031.04	2060.04	1031.03	2	15	72.1.1.2486.4	74.3697							4.22	2	4	2	1.78	1.41	3.15	1.73	0
1	1099.8	1099.8	97.83	90.16	86.23	P01023	A2MG_HUMAN Alpha-2-macroglobulin OS=Homo sapiens GN=A2M PE=1 SV=2	0	auto - discordant peptide type	0	99	AFQPFFVELTMPYSVIR	iTRAQ4plex@N-term; Oxidation(M)@11		0.00202748	2204.15	1103.08	2204.15	1103.08	2	16	73.1.1.1588.2	74.0918	1.52585	22.6415	1.25227	36.3708	1.65264	27.5919	33.52	5.66	42.96	6.48	11.61	3.74	19.98	4.36	0
1	1099.8	1099.8	97.83	90.16	86.23	P01023	A2MG_HUMAN Alpha-2-macroglobulin OS=Homo sapiens GN=A2M PE=1 SV=2	0	auto - shared MS/MS	0	99	AFQPFFVELTMPYSVIR	iTRAQ4plex@N-term		0.034142	2188.19	1095.1	2188.15	1095.08	2	17	75.1.1.1436.2	75.2196	0.829738	18.0301	1.33439	22.9589	1.52523	19.0081	74.24	8.37	51.74	7.28	27.4	5.48	40.84	6.25	0
1	1099.8	1099.8	97.83	90.16	86.23	P01023	A2MG_HUMAN Alpha-2-macroglobulin OS=Homo sapiens GN=A2M PE=1 SV=2	0	auto - shared MS/MS	0	99	AFQPFFVELTMPYSVIR	iTRAQ4plex@N-term		0.0356069	2188.19	1095.1	2188.15	1095.08	2	15	75.1.1.1442.2	75.7025	0.956564	26.8345	1.62745	33.0749	1.79478	28.1179	30.68	5.39	24.65	5	13.81	3.87	19.86	4.36	0
1	1099.8	1099.8	97.83	90.16	86.23	P01023	A2MG_HUMAN Alpha-2-macroglobulin OS=Homo sapiens GN=A2M PE=1 SV=2	0	auto - discordant peptide type	0	99	AFQPFFVELTMPYSVIR	iTRAQ4plex@N-term; Oxidation(M)@11		-0.00169755	2204.14	1103.08	2204.15	1103.08	2	15	76.1.1.1392.3	74.4013	1.21176	15.103	1.17514	23.2286	1.41476	18.2776	84.27	8.94	85.77	9.22	27.39	5.66	43	6.4	0
1	1099.8	1099.8	97.83	90.16	86.23	P01023	A2MG_HUMAN Alpha-2-macroglobulin OS=Homo sapiens GN=A2M PE=1 SV=2	0	auto - discordant peptide type	0	99	AFQPFFVELTMPYSVIR	iTRAQ4plex@N-term; Oxidation(M)@11		0.0116392	2204.16	1103.09	2204.15	1103.08	2	16	88.1.1.1895.2	74.3816	1.12848	21.2631	1.6429	27.5098	1.49582	24.8459	44.3	6.48	41.99	6.48	20.13	4.69	23.9	4.8	0
1	1099.8	1099.8	97.83	90.16	86.23	P01023	A2MG_HUMAN Alpha-2-macroglobulin OS=Homo sapiens GN=A2M PE=1 SV=2	0	auto - discordant peptide type	0	99	AFQPFFVELTMPYSVIR	iTRAQ4plex@N-term; Oxidation(M)@11		0.0430042	2204.19	1103.1	2204.15	1103.08	2	14	89.1.1.1986.2	73.5193	1.34106	17.0289	1.30342	25.9703	2.08879	18.7254	63.05	7.75	71.02	8.37	22.73	5.2	47.5	6.71	0
1	1099.8	1099.8	97.83	90.16	86.23	P01023	A2MG_HUMAN Alpha-2-macroglobulin OS=Homo sapiens GN=A2M PE=1 SV=2	0	auto - discordant peptide type	0	99	AFQPFFVELTMPYSVIR	iTRAQ4plex@N-term; Oxidation(M)@11		0.0279493	2204.17	1103.09	2204.15	1103.08	2	16	90.1.1.2000.2	74.179	1.24228	15.531	1.89705	19.5601	1.71286	17.8342	78.96	8.66	82.39	9.06	41.43	6.71	48.78	6.86	0
1	1099.8	1099.8	97.83	90.16	86.23	P01023	A2MG_HUMAN Alpha-2-macroglobulin OS=Homo sapiens GN=A2M PE=1 SV=2	0	auto - discordant peptide type	0	99	AFQPFFVELTMPYSVIR	iTRAQ4plex@N-term; Cation:Na(E)@8; Oxidation(M)@11		-0.0185283	2226.11	743.044	2226.13	743.05	3	16	91.1.1.2079.2	73.29	1.01524	6.57215	1.47144	8.58572	1.30249	7.79999	492.58	21.59	420.04	20.57	200.47	14.8	231.4	14.93	0
1	1099.8	1099.8	97.83	90.16	86.23	P01023	A2MG_HUMAN Alpha-2-macroglobulin OS=Homo sapiens GN=A2M PE=1 SV=2	0	auto - discordant peptide type	0	99	AFQPFFVELTMPYSVIR	iTRAQ4plex@N-term; Oxidation(M)@11		0.00538183	2204.15	1103.08	2204.15	1103.08	2	18	94.1.1.2241.3	74.2998	0.945544	17.0517	0.966163	26.5213	1.49711	18.8406	76.19	8.49	60.51	7.81	20.36	4.9	41.14	6.25	0
1	1099.8	1099.8	97.83	90.16	86.23	P01023	A2MG_HUMAN Alpha-2-macroglobulin OS=Homo sapiens GN=A2M PE=1 SV=2	0	auto - shared MS/MS	0	99	AFQPFFVELTMPYSVIR	iTRAQ4plex@N-term		0.0105843	2188.16	1095.09	2188.15	1095.08	2	16	94.1.1.2253.2	75.5818	1.17206	17.9228	1.58922	23.9022	1.90222	19.5566	61.13	7.62	60.18	7.75	26.87	5.48	41.94	6.32	0
1	1099.8	1099.8	97.83	90.16	86.23	P01023	A2MG_HUMAN Alpha-2-macroglobulin OS=Homo sapiens GN=A2M PE=1 SV=2	0	auto - discordant peptide type	0	99	AFQPFFVELTMPYSVIR	iTRAQ4plex@N-term; Oxidation(M)@11		0.0400772	2204.19	1103.1	2204.15	1103.08	2	18	95.1.1.2143.2	73.3312	1.09883	12.6126	1.50017	16.8595	1.72791	13.9365	127.71	11	117.87	10.86	52.99	7.68	79.59	8.72	0
1	1099.8	1099.8	97.83	90.16	86.23	P01023	A2MG_HUMAN Alpha-2-macroglobulin OS=Homo sapiens GN=A2M PE=1 SV=2	0	auto - discordant peptide type	0	99	AFQPFFVELTMPYSVIR	iTRAQ4plex@N-term; Oxidation(M)@11		-0.00803062	2204.14	1103.08	2204.15	1103.08	2	16	96.1.1.2709.2	74.268	1.07638	20.3639	1.51891	26.8524	1.57261	23.0714	49.63	6.86	44.87	6.71	20.85	4.8	28.15	5.2	0
1	1099.8	1099.8	97.83	90.16	86.23	P01023	A2MG_HUMAN Alpha-2-macroglobulin OS=Homo sapiens GN=A2M PE=1 SV=2	0	auto - shared MS/MS	0	99	AFQPFFVELTMPYSVIR	iTRAQ4plex@N-term		0.0139245	2188.17	1095.09	2188.15	1095.08	2	14	96.1.1.2726.3	75.6188	1.17315	27.8922	2.3646	31.5575			25.29	4.9	24.92	5	16.54	4.12	6.76	2.65	0
1	1099.8	1099.8	97.83	90.16	86.23	P01023	A2MG_HUMAN Alpha-2-macroglobulin OS=Homo sapiens GN=A2M PE=1 SV=2	0	no quant - weak signal	0	99	AFQPFFVELTMPYSVIR	iTRAQ4plex@N-term		0.0355951	2188.19	1095.1	2188.15	1095.08	2	14	98.1.1.3239.5	75.6266							13.81	3.61	8.64	3	6.62	2.65	9.41	3	0
1	1099.8	1099.8	97.83	90.16	86.23	P01023	A2MG_HUMAN Alpha-2-macroglobulin OS=Homo sapiens GN=A2M PE=1 SV=2	0	auto - discordant peptide type	0	99	AFQPFFVELTMPYSVIR	iTRAQ4plex@N-term; Oxidation(M)@11		0.0333563	2204.18	1103.1	2204.15	1103.08	2	18	101.1.1.3282.5	72.4776	1.23057	18.6583	1.11074	29.6594	1.49138	22.2728	54.75	7.21	56.59	7.48	16.82	4.47	29.45	5.29	0
1	1099.8	1099.8	97.83	90.16	86.23	P01023	A2MG_HUMAN Alpha-2-macroglobulin OS=Homo sapiens GN=A2M PE=1 SV=2	0	auto - discordant peptide type	0	99	AFQPFFVELTMPYSVIR	iTRAQ4plex@N-term; Oxidation(M)@11		0.025111	2204.17	1103.09	2204.15	1103.08	2	14	102.1.1.1939.2	75.6951	1.06975	14.3282	0.979923	23.2404	1.81744	15.417	100.32	9.75	90.14	9.49	27.19	5.74	65.76	7.87	0
1	1099.8	1099.8	97.83	90.16	86.23	P01023	A2MG_HUMAN Alpha-2-macroglobulin OS=Homo sapiens GN=A2M PE=1 SV=2	0	auto - discordant peptide type	0	99	AGAFCLSEDA	iTRAQ4plex@N-term; Methylthio(C)@5	cleaved A-G@C-term	0.00509724	1172.5	1173.51	1172.5	1173.5	1	14	8.1.1.1079.3	49.4605	0.637235	10.521	0.959985	14.0444	1.43041	10.2956	261.79	15.68	140.12	12.12	69.51	8.83	135.06	11.31	0
1	1099.8	1099.8	97.83	90.16	86.23	P01023	A2MG_HUMAN Alpha-2-macroglobulin OS=Homo sapiens GN=A2M PE=1 SV=2	0	auto - discordant peptide type	0	99	AGAFCLSEDA	iTRAQ4plex@N-term; Methylthio(C)@5	cleaved A-G@C-term	-0.010443	1172.49	1173.49	1172.5	1173.5	1	11	41.1.1.1109.2	52.0069	0.806496	15.3616	0.935785	22.7838	1.3211	16.8053	103.97	9.9	70.43	8.49	26.91	5.57	49.54	6.86	0
1	1099.8	1099.8	97.83	90.16	86.23	P01023	A2MG_HUMAN Alpha-2-macroglobulin OS=Homo sapiens GN=A2M PE=1 SV=2	0	auto - discordant peptide type	0	99	AGAFCLSEDA	iTRAQ4plex@N-term; Methylthio(C)@5	cleaved A-G@C-term	-0.00464949	1172.49	1173.5	1172.5	1173.5	1	12	75.1.1.1277.3	55.7637	0.304746	21.0667	0.936715	19.9351	1.09177	16.3735	125.25	10.82	32.06	6.16	32.45	5.83	49.32	6.86	0
1	1099.8	1099.8	97.83	90.16	86.23	P01023	A2MG_HUMAN Alpha-2-macroglobulin OS=Homo sapiens GN=A2M PE=1 SV=2	0	auto - discordant peptide type	0	99	AGAFCLSEDA	iTRAQ4plex@N-term; Methylthio(C)@5	cleaved A-G@C-term	0.0100051	1172.51	1173.51	1172.5	1173.5	1	12	76.1.1.1235.3	54.3963	0.544643	12.1853	0.928253	15.4589	1.4331	11.2038	220.65	14.39	100.94	10.39	56.65	7.94	114.05	10.39	0
1	1099.8	1099.8	97.83	90.16	86.23	P01023	A2MG_HUMAN Alpha-2-macroglobulin OS=Homo sapiens GN=A2M PE=1 SV=2	0	auto - shared MS/MS	0	99	AGAFCLSEDAGLGISSTASLR	iTRAQ4plex@N-term; Methylthio(C)@5		0.00549132	2215.08	1108.55	2215.07	1108.54	2	23	4.1.1.1710.4	63.7013	1.22901	26.9662			1.98885	29.4148	26.32	5	27.17	5.2	11.55	3.61	18.88	4.24	0
1	1099.8	1099.8	97.83	90.16	86.23	P01023	A2MG_HUMAN Alpha-2-macroglobulin OS=Homo sapiens GN=A2M PE=1 SV=2	0	auto - discordant peptide type	0	99	AGAFCLSEDAGLGISSTASLR	iTRAQ4plex@N-term; Methylthio(C)@5		-4.00822	2211.07	1106.54	2215.07	1108.54	2	29	5.1.1.1347.6	62.2065	0.916398	15.3083	1.01232	22.8961	1.2384	17.8642	96.36	9.54	74.17	8.66	26.98	5.57	43.04	6.4	0
1	1099.8	1099.8	97.83	90.16	86.23	P01023	A2MG_HUMAN Alpha-2-macroglobulin OS=Homo sapiens GN=A2M PE=1 SV=2	0	auto - shared MS/MS	0	99	AGAFCLSEDAGLGISSTASLR	iTRAQ4plex@N-term; Methylthio(C)@5		-0.00771911	2215.07	1108.54	2215.07	1108.54	2	32	5.1.1.1348.2	62.239	1.05886	10.3527	1.14263	15.4755	1.63197	11.5076	193.27	13.53	171.89	13.11	61.08	8.43	113.76	10.39	0
1	1099.8	1099.8	97.83	90.16	86.23	P01023	A2MG_HUMAN Alpha-2-macroglobulin OS=Homo sapiens GN=A2M PE=1 SV=2	0	auto - shared MS/MS	0	99	AGAFCLSEDAGLGISSTASLR	iTRAQ4plex@N-term; Methylthio(C)@5		-0.015287	2215.06	1108.54	2215.07	1108.54	2	23	5.1.1.1350.3	62.4714	0.559448	27.1378	1.2711	29.8789	0.912564	29.8499	43.69	6.4	20.53	4.69	15.36	4	14.38	3.74	0
1	1099.8	1099.8	97.83	90.16	86.23	P01023	A2MG_HUMAN Alpha-2-macroglobulin OS=Homo sapiens GN=A2M PE=1 SV=2	0	auto - shared MS/MS	0	99	AGAFCLSEDAGLGISSTASLR	iTRAQ4plex@N-term; Methylthio(C)@5		0.00178563	2215.08	1108.55	2215.07	1108.54	2	20	6.1.1.1484.3	63.5366	1.06134	19.4142	1.20034	28.3478	1.64811	21.5319	54.91	7.21	48.95	7	18.23	4.58	32.64	5.57	0
1	1099.8	1099.8	97.83	90.16	86.23	P01023	A2MG_HUMAN Alpha-2-macroglobulin OS=Homo sapiens GN=A2M PE=1 SV=2	0	auto - discordant peptide type	0	99	AGAFCLSEDAGLGISSTASLR	iTRAQ4plex@N-term; Gly->Gln@2; No Methylthio(C)@5		0.00918124	2240.13	1121.07	2240.12	1121.07	2	22	11.1.1.1160.4	54.463	1.05708	12.2035	1.25652	17.3917	1.50195	13.9396	139.41	11.49	123.78	11.14	48.45	7.42	75.52	8.49	0
1	1099.8	1099.8	97.83	90.16	86.23	P01023	A2MG_HUMAN Alpha-2-macroglobulin OS=Homo sapiens GN=A2M PE=1 SV=2	0	auto - discordant peptide type	0	99	AGAFCLSEDAGLGISSTASLR	iTRAQ4plex@N-term; Gly->Gln@2; No Methylthio(C)@5		-0.00204871	2240.12	1121.07	2240.12	1121.07	2	27	11.1.1.1164.3	54.8708	0.984488	9.87001	1.21679	14.0145	1.94012	10.1685	222.08	14.49	183.64	13.6	74.74	9.27	155.4	12.12	0
1	1099.8	1099.8	97.83	90.16	86.23	P01023	A2MG_HUMAN Alpha-2-macroglobulin OS=Homo sapiens GN=A2M PE=1 SV=2	0	auto - shared MS/MS	0	99	AGAFCLSEDAGLGISSTASLR	iTRAQ4plex@N-term; Methylthio(C)@5		0.0150641	2215.09	1108.55	2215.07	1108.54	2	31	11.1.1.1201.3	58.7446	1.59121	11.881	0.745352	25.6859	1.80679	14.1731	119.28	10.68	159.42	12.45	24.59	5.92	77.73	8.54	0
1	1099.8	1099.8	97.83	90.16	86.23	P01023	A2MG_HUMAN Alpha-2-macroglobulin OS=Homo sapiens GN=A2M PE=1 SV=2	0	auto - shared MS/MS	0	99	AGAFCLSEDAGLGISSTASLR	iTRAQ4plex@N-term; Methylthio(C)@5		0.00705838	2215.08	1108.55	2215.07	1108.54	2	31	13.1.1.1304.6	58.8985	1.06963	11.1497	1.1918	16.377	1.60178	12.5031	165.79	12.53	148.95	12.21	54.65	7.94	95.78	9.54	0
1	1099.8	1099.8	97.83	90.16	86.23	P01023	A2MG_HUMAN Alpha-2-macroglobulin OS=Homo sapiens GN=A2M PE=1 SV=2	0	auto - shared MS/MS	0	99	AGAFCLSEDAGLGISSTASLR	iTRAQ4plex@N-term; Methylthio(C)@5		0.00559357	2215.08	1108.55	2215.07	1108.54	2	33	13.1.1.1309.3	59.3635	1.11114	5.60289	0.953442	9.33341	1.71279	6.21164	641.58	24.66	598.78	24.41	169.19	14.39	396.34	19.34	0
1	1099.8	1099.8	97.83	90.16	86.23	P01023	A2MG_HUMAN Alpha-2-macroglobulin OS=Homo sapiens GN=A2M PE=1 SV=2	0	auto - shared MS/MS	0	99	AGAFCLSEDAGLGISSTASLR	iTRAQ4plex@N-term; Methylthio(C)@5		0.0134059	2215.09	1108.55	2215.07	1108.54	2	32	13.1.1.1317.2	60.1968	1.26367	5.74753	1.11443	9.24809	1.8109	6.49377	569.34	23.26	604.3	24.43	175.49	14.56	371.86	18.77	0
1	1099.8	1099.8	97.83	90.16	86.23	P01023	A2MG_HUMAN Alpha-2-macroglobulin OS=Homo sapiens GN=A2M PE=1 SV=2	0	auto - discordant peptide type	0	99	AGAFCLSEDAGLGISSTASLR	iTRAQ4plex@N-term; Methylthio(C)@5		-2.00485	2213.07	1107.54	2215.07	1108.54	2	31	13.1.1.1345.5	63.177	1.02775	10.0617	0.991276	15.9493	1.59066	11.1663	208.19	14.04	179.72	13.42	57.08	8.25	119.44	10.63	0
1	1099.8	1099.8	97.83	90.16	86.23	P01023	A2MG_HUMAN Alpha-2-macroglobulin OS=Homo sapiens GN=A2M PE=1 SV=2	0	auto - shared MS/MS	0	99	AGAFCLSEDAGLGISSTASLR	iTRAQ4plex@N-term; Methylthio(C)@5		0.00543162	2215.08	1108.55	2215.07	1108.54	2	29	14.1.1.1371.3	61.5834	1.30457	8.04327	1.11218	13.0892	1.83518	9.12016	286.04	16.49	313.43	17.58	87.99	10.34	189.33	13.38	0
1	1099.8	1099.8	97.83	90.16	86.23	P01023	A2MG_HUMAN Alpha-2-macroglobulin OS=Homo sapiens GN=A2M PE=1 SV=2	0	auto - shared MS/MS	0	99	AGAFCLSEDAGLGISSTASLR	iTRAQ4plex@N-term; Methylthio(C)@5		0.052305	2215.13	1108.57	2215.07	1108.54	2	19	14.1.1.1532.5	78.3795	1.05688	19.8332	1.33092	27.5911	1.71049	21.7144	52.81	7.07	46.88	6.86	19.44	4.69	32.58	5.57	0
1	1099.8	1099.8	97.83	90.16	86.23	P01023	A2MG_HUMAN Alpha-2-macroglobulin OS=Homo sapiens GN=A2M PE=1 SV=2	0	auto - discordant peptide type	0	99	AGAFCLSEDAGLGISSTASLR	iTRAQ4plex@N-term; Methylthio(C)@5; iTRAQ4plex(S)@19		0.00339153	2359.18	787.4	2359.18	787.399	3	28	15.1.1.1384.3	52.1938	1.08286	6.13144	1.36452	8.51366	1.80468	6.64856	544.77	22.72	495.49	22.27	205.6	15.26	354.59	18.36	0
1	1099.8	1099.8	97.83	90.16	86.23	P01023	A2MG_HUMAN Alpha-2-macroglobulin OS=Homo sapiens GN=A2M PE=1 SV=2	0	auto - shared MS/MS	0	99	AGAFCLSEDAGLGISSTASLR	iTRAQ4plex@N-term; Methylthio(C)@5		-0.0169862	2215.06	1108.54	2215.07	1108.54	2	27	15.1.1.1602.2	75.247	1.18101	14.8394	0.934104	25.3445	1.38755	17.9243	88.52	9.17	87.81	9.33	22.87	5.29	44.3	6.48	0
1	1099.8	1099.8	97.83	90.16	86.23	P01023	A2MG_HUMAN Alpha-2-macroglobulin OS=Homo sapiens GN=A2M PE=1 SV=2	0	auto - shared MS/MS	0	99	AGAFCLSEDAGLGISSTASLR	iTRAQ4plex@N-term; Methylthio(C)@5		-0.0169862	2215.06	1108.54	2215.07	1108.54	2	26	15.1.1.1602.3	75.2656	0.995889	12.7928	0.863621	21.6886	1.9327	13.2389	131.12	11.14	109.68	10.49	31.32	6.25	91.4	9.28	0
1	1099.8	1099.8	97.83	90.16	86.23	P01023	A2MG_HUMAN Alpha-2-macroglobulin OS=Homo sapiens GN=A2M PE=1 SV=2	0	auto - shared MS/MS	0	99	AGAFCLSEDAGLGISSTASLR	iTRAQ4plex@N-term; Methylthio(C)@5		-0.01308	2215.06	1108.54	2215.07	1108.54	2	24	15.1.1.1602.5	75.3028	1.10484	12.286	1.09771	18.9941	1.63745	13.7995	134.02	11.27	124.37	11.14	40.69	6.93	79.15	8.66	0
1	1099.8	1099.8	97.83	90.16	86.23	P01023	A2MG_HUMAN Alpha-2-macroglobulin OS=Homo sapiens GN=A2M PE=1 SV=2	0	auto - discordant peptide type	0	99	AGAFCLSEDAGLGISSTASLR	iTRAQ4plex@N-term; Methylthio(C)@5		-1.04089	2214.03	1108.02	2215.07	1108.54	2	23	15.1.1.1608.3	75.9151	0.761258	13.6456	0.903813	20.0228	1.10503	15.5957	136.97	11.36	87.58	9.49	34.24	6.24	54.59	7.21	0
1	1099.8	1099.8	97.83	90.16	86.23	P01023	A2MG_HUMAN Alpha-2-macroglobulin OS=Homo sapiens GN=A2M PE=1 SV=2	0	auto - discordant peptide type	0	99	AGAFCLSEDAGLGISSTASLR	iTRAQ4plex@N-term; Methylthio(C)@5		-3.96929	2211.1	1106.56	2215.07	1108.54	2	30	15.1.1.1619.5	77.1317	0.888832	11.6432	0.79814	19.4225	1.22494	13.5056	169.51	12.65	126.55	11.31	37.42	6.71	74.89	8.43	0
1	1099.8	1099.8	97.83	90.16	86.23	P01023	A2MG_HUMAN Alpha-2-macroglobulin OS=Homo sapiens GN=A2M PE=1 SV=2	0	auto - shared MS/MS	0	99	AGAFCLSEDAGLGISSTASLR	iTRAQ4plex@N-term; Methylthio(C)@5		0.0468127	2215.12	1108.57	2215.07	1108.54	2	22	17.1.1.1714.2	77.7806	1.04658	18.4635	1.2628	26.0568	1.22543	22.569	61.27	7.62	53.86	7.35	21.4	4.9	27.08	5.1	0
1	1099.8	1099.8	97.83	90.16	86.23	P01023	A2MG_HUMAN Alpha-2-macroglobulin OS=Homo sapiens GN=A2M PE=1 SV=2	0	auto - discordant peptide type	0	99	AGAFCLSEDAGLGISSTASLR	iTRAQ4plex@N-term; Methylthio(C)@5		-2.94991	2212.12	1107.07	2215.07	1108.54	2	23	17.1.1.1802.5	85.0025	0.838827	24.6272			1.28276	27.4859	39.23	6.08	27.64	5.29	5.03	2.65	18.15	4.12	0
1	1099.8	1099.8	97.83	90.16	86.23	P01023	A2MG_HUMAN Alpha-2-macroglobulin OS=Homo sapiens GN=A2M PE=1 SV=2	0	auto - discordant peptide type	0	99	AGAFCLSEDAGLGISSTASLR	iTRAQ4plex@N-term; Methylthio(C)@5; Dehydrated(D)@9		0.0229496	2197.09	1099.55	2197.06	1099.54	2	25	18.1.1.1557.2	64.1421	1.05335	15.6861	1.32967	22.0134	2.40055	15.5207	84.51	8.94	74.77	8.66	31.08	6	73.17	8.31	0
1	1099.8	1099.8	97.83	90.16	86.23	P01023	A2MG_HUMAN Alpha-2-macroglobulin OS=Homo sapiens GN=A2M PE=1 SV=2	0	auto - shared MS/MS	0	99	AGAFCLSEDAGLGISSTASLR	iTRAQ4plex@N-term; Methylthio(C)@5		-0.00243594	2215.07	1108.54	2215.07	1108.54	2	22	19.1.1.1572.6	61.5414	1.26739	30.6421					19.99	4.36	21.28	4.58	5.65	2.65	13.77	3.61	0
1	1099.8	1099.8	97.83	90.16	86.23	P01023	A2MG_HUMAN Alpha-2-macroglobulin OS=Homo sapiens GN=A2M PE=1 SV=2	0	no quant - weak signal	0	99	AGAFCLSEDAGLGISSTASLR	iTRAQ4plex@N-term; Methylthio(C)@5		0.0163761	2215.09	1108.55	2215.07	1108.54	2	24	21.1.1.1535.4	61.7488							10.57	3.16	8.85	3	6.94	2.65	1.82	1.41	0
1	1099.8	1099.8	97.83	90.16	86.23	P01023	A2MG_HUMAN Alpha-2-macroglobulin OS=Homo sapiens GN=A2M PE=1 SV=2	0	auto - discordant peptide type	0	99	AGAFCLSEDAGLGISSTASLR	iTRAQ4plex@N-term; Methylthio(C)@5		-0.922787	2214.15	1108.08	2215.07	1108.54	2	21	21.1.1.1696.3	77.4261	1.17963	24.4216			2.27018	25.2993	32.67	5.57	32.37	5.66	5.47	2.83	26.75	5	0
1	1099.8	1099.8	97.83	90.16	86.23	P01023	A2MG_HUMAN Alpha-2-macroglobulin OS=Homo sapiens GN=A2M PE=1 SV=2	0	auto - shared MS/MS	0	99	AGAFCLSEDAGLGISSTASLR	iTRAQ4plex@N-term; Methylthio(C)@5		0.0282893	2215.1	1108.56	2215.07	1108.54	2	20	22.1.1.1650.6	63.1347	0.714992	32.414					25.51	4.9	15.32	4	11.8	3.46	4.82	2.24	0
1	1099.8	1099.8	97.83	90.16	86.23	P01023	A2MG_HUMAN Alpha-2-macroglobulin OS=Homo sapiens GN=A2M PE=1 SV=2	0	no quant - weak signal	0	99	AGAFCLSEDAGLGISSTASLR	iTRAQ4plex@N-term; Methylthio(C)@5		0.0284054	2215.1	1108.56	2215.07	1108.54	2	23	23.1.1.1566.3	62.1391							23.34	4.69	15.53	4	9.24	3.16	13.62	3.61	0
1	1099.8	1099.8	97.83	90.16	86.23	P01023	A2MG_HUMAN Alpha-2-macroglobulin OS=Homo sapiens GN=A2M PE=1 SV=2	0	no quant - weak signal	0	99	AGAFCLSEDAGLGISSTASLR	iTRAQ4plex@N-term; Methylthio(C)@5		0.0931115	2215.17	1108.59	2215.07	1108.54	2	17	29.1.1.2023.3	62.0592							4.17	2	6.11	2.45	3.82	2	3.05	1.73	0
1	1099.8	1099.8	97.83	90.16	86.23	P01023	A2MG_HUMAN Alpha-2-macroglobulin OS=Homo sapiens GN=A2M PE=1 SV=2	0	auto - shared MS/MS	0	99	AGAFCLSEDAGLGISSTASLR	iTRAQ4plex@N-term; Methylthio(C)@5		-0.000697835	2215.07	1108.54	2215.07	1108.54	2	28	33.1.1.2220.3	60.0434	2.28242	25.993			3.25789	28.5308	21.71	4.58	41.62	6.32	9.31	3.46	25.51	4.9	0
1	1099.8	1099.8	97.83	90.16	86.23	P01023	A2MG_HUMAN Alpha-2-macroglobulin OS=Homo sapiens GN=A2M PE=1 SV=2	0	auto - shared MS/MS	0	99	AGAFCLSEDAGLGISSTASLR	iTRAQ4plex@N-term; Methylthio(C)@5		0.0142892	2215.09	1108.55	2215.07	1108.54	2	31	37.1.1.1223.2	62.6996	1.12134	10.9965	0.831462	19.7039	1.56231	12.5793	165.63	12.53	156	12.45	38.09	6.93	93.33	9.38	0
1	1099.8	1099.8	97.83	90.16	86.23	P01023	A2MG_HUMAN Alpha-2-macroglobulin OS=Homo sapiens GN=A2M PE=1 SV=2	0	auto - shared MS/MS	0	99	AGAFCLSEDAGLGISSTASLR	iTRAQ4plex@N-term; Methylthio(C)@5		0.0072095	2215.08	1108.55	2215.07	1108.54	2	26	37.1.1.1232.2	63.8675	1.28607	20.7838	1.17863	32.846	2.11239	22.5282	43.13	6.4	46.59	6.78	14.06	4.12	32.86	5.57	0
1	1099.8	1099.8	97.83	90.16	86.23	P01023	A2MG_HUMAN Alpha-2-macroglobulin OS=Homo sapiens GN=A2M PE=1 SV=2	0	auto - discordant peptide type	0	99	AGAFCLSEDAGLGISSTASLR	iTRAQ4plex@N-term; Gly->Gln@2; No Methylthio(C)@5		-1.28104e-05	2240.12	1121.07	2240.12	1121.07	2	25	45.1.1.1095.5	54.4595	1.2145	16.4111	2.17072	19.527	1.9697	17.9435	71.62	8.25	73.06	8.54	43	6.78	50.88	7	0
1	1099.8	1099.8	97.83	90.16	86.23	P01023	A2MG_HUMAN Alpha-2-macroglobulin OS=Homo sapiens GN=A2M PE=1 SV=2	0	auto - shared MS/MS	0	99	AGAFCLSEDAGLGISSTASLR	iTRAQ4plex@N-term; Methylthio(C)@5		0.00977306	2215.08	1108.55	2215.07	1108.54	2	28	45.1.1.1131.2	59.0486	1.33901	14.2105	1.05278	23.8248	1.38553	17.779	90.39	9.27	101.66	10	26.32	5.66	45.17	6.56	0
1	1099.8	1099.8	97.83	90.16	86.23	P01023	A2MG_HUMAN Alpha-2-macroglobulin OS=Homo sapiens GN=A2M PE=1 SV=2	0	auto - shared MS/MS	0	99	AGAFCLSEDAGLGISSTASLR	iTRAQ4plex@N-term; Methylthio(C)@5		0.0610702	2215.14	1108.58	2215.07	1108.54	2	24	46.1.1.1384.6	60.8273	0.961589	12.5431	1.36559	16.624	1.32336	14.5504	139.66	11.49	112.8	10.68	52.75	7.62	66.66	8	0
1	1099.8	1099.8	97.83	90.16	86.23	P01023	A2MG_HUMAN Alpha-2-macroglobulin OS=Homo sapiens GN=A2M PE=1 SV=2	0	auto - shared MS/MS	0	99	AGAFCLSEDAGLGISSTASLR	iTRAQ4plex@N-term; Methylthio(C)@5		-0.00592039	2215.07	1108.54	2215.07	1108.54	2	26	47.1.1.1300.2	59.0315	0.998462	13.2091	0.759067	23.6697	1.24286	15.7823	122.65	10.77	102.86	10.15	25.75	5.66	54.98	7.21	0
1	1099.8	1099.8	97.83	90.16	86.23	P01023	A2MG_HUMAN Alpha-2-macroglobulin OS=Homo sapiens GN=A2M PE=1 SV=2	0	auto - shared MS/MS	0	99	AGAFCLSEDAGLGISSTASLR	iTRAQ4plex@N-term; Methylthio(C)@5		-0.0130003	2215.06	1108.54	2215.07	1108.54	2	32	47.1.1.1304.2	59.5513	1.17021	6.95601	1.08745	11.0109	1.61113	7.98328	404.79	19.6	397.87	19.87	121.75	12.04	235.22	14.93	0
1	1099.8	1099.8	97.83	90.16	86.23	P01023	A2MG_HUMAN Alpha-2-macroglobulin OS=Homo sapiens GN=A2M PE=1 SV=2	0	auto - shared MS/MS	0	99	AGAFCLSEDAGLGISSTASLR	iTRAQ4plex@N-term; Methylthio(C)@5		0.0106809	2215.08	1108.55	2215.07	1108.54	2	32	47.1.1.1311.2	60.454	1.05249	7.27865	0.895184	12.2239	1.44343	8.39671	391.89	19.26	346.44	18.6	97.03	10.86	204.02	13.89	0
1	1099.8	1099.8	97.83	90.16	86.23	P01023	A2MG_HUMAN Alpha-2-macroglobulin OS=Homo sapiens GN=A2M PE=1 SV=2	0	auto - discordant peptide type	0	99	AGAFCLSEDAGLGISSTASLR	iTRAQ4plex@N-term; Methylthio(C)@5; Dehydrated(D)@9		0.0269582	2197.09	1099.55	2197.06	1099.54	2	23	47.1.1.1317.3	61.2387	1.18901	15.202	1.81205	19.2349	1.71125	17.2368	84.3	8.94	84.19	9.17	42.25	6.78	52.03	7.07	0
1	1099.8	1099.8	97.83	90.16	86.23	P01023	A2MG_HUMAN Alpha-2-macroglobulin OS=Homo sapiens GN=A2M PE=1 SV=2	0	auto - shared MS/MS	0	99	AGAFCLSEDAGLGISSTASLR	iTRAQ4plex@N-term; Methylthio(C)@5		0.00872777	2215.08	1108.55	2215.07	1108.54	2	31	47.1.1.1319.8	61.5764	1.16265	7.09116	1.28017	10.3516	1.56986	8.20332	391.13	19.26	381.96	19.49	138.49	12.61	221.46	14.53	0
1	1099.8	1099.8	97.83	90.16	86.23	P01023	A2MG_HUMAN Alpha-2-macroglobulin OS=Homo sapiens GN=A2M PE=1 SV=2	0	auto - shared MS/MS	0	99	AGAFCLSEDAGLGISSTASLR	iTRAQ4plex@N-term; Methylthio(C)@5		0.00579813	2215.08	1108.55	2215.07	1108.54	2	29	47.1.1.1337.3	63.734	1.02388	9.10835	1.26091	12.8007	1.39974	10.5596	254.71	15.52	219.05	14.83	88.83	10	128.59	11.09	0
1	1099.8	1099.8	97.83	90.16	86.23	P01023	A2MG_HUMAN Alpha-2-macroglobulin OS=Homo sapiens GN=A2M PE=1 SV=2	0	auto - shared MS/MS	0	99	AGAFCLSEDAGLGISSTASLR	iTRAQ4plex@N-term; Methylthio(C)@5		0.00530986	2215.08	1108.55	2215.07	1108.54	2	30	47.1.1.1337.5	63.7629	1.06675	13.3265	1.02869	21.1477	2.02789	13.8664	116.16	10.49	104.08	10.2	33.05	6.32	84.96	8.94	0
1	1099.8	1099.8	97.83	90.16	86.23	P01023	A2MG_HUMAN Alpha-2-macroglobulin OS=Homo sapiens GN=A2M PE=1 SV=2	0	auto - shared MS/MS	0	99	AGAFCLSEDAGLGISSTASLR	iTRAQ4plex@N-term; Methylthio(C)@5		0.0143429	2215.09	1108.55	2215.07	1108.54	2	29	47.1.1.1338.6	63.9085	1.14343	7.07816	1.47013	9.66915	1.72911	7.90491	396.54	19.39	380.84	19.49	161.24	13.45	247.3	15.36	0
1	1099.8	1099.8	97.83	90.16	86.23	P01023	A2MG_HUMAN Alpha-2-macroglobulin OS=Homo sapiens GN=A2M PE=1 SV=2	0	auto - shared MS/MS	0	99	AGAFCLSEDAGLGISSTASLR	iTRAQ4plex@N-term; Methylthio(C)@5		0.072259	2215.15	739.389	2215.07	739.365	3	23	47.1.1.1363.8	67.0931	1.21811	18.2229	1.79902	23.1871	1.12062	24.1771	57.92	7.42	59.26	7.68	28.82	5.57	23.41	4.8	0
1	1099.8	1099.8	97.83	90.16	86.23	P01023	A2MG_HUMAN Alpha-2-macroglobulin OS=Homo sapiens GN=A2M PE=1 SV=2	0	no quant - weak signal	0	99	AGAFCLSEDAGLGISSTASLR	iTRAQ4plex@N-term; Methylthio(C)@5		0.0504698	2215.12	739.382	2215.07	739.365	3	20	47.1.1.1502.7	82.3641							5.18	2.24	9.37	3	1.35	1.41	5.34	2.24	0
1	1099.8	1099.8	97.83	90.16	86.23	P01023	A2MG_HUMAN Alpha-2-macroglobulin OS=Homo sapiens GN=A2M PE=1 SV=2	0	auto - shared MS/MS	0	99	AGAFCLSEDAGLGISSTASLR	iTRAQ4plex@N-term; Methylthio(C)@5		0.0304559	2215.1	1108.56	2215.07	1108.54	2	30	47.1.1.1530.8	84.7726	1.08402	8.79917	1.11942	13.4049	1.70774	9.70322	263.94	15.81	240.32	15.49	81.72	9.8	162.57	12.41	0
1	1099.8	1099.8	97.83	90.16	86.23	P01023	A2MG_HUMAN Alpha-2-macroglobulin OS=Homo sapiens GN=A2M PE=1 SV=2	0	no quant - weak signal	0	99	AGAFCLSEDAGLGISSTASLR	iTRAQ4plex@N-term; Methylthio(C)@5		0.0411316	2215.11	739.379	2215.07	739.365	3	20	47.1.1.1534.8	85.1782							8.41	2.83	9.09	3	3.63	2	3.06	1.73	0
1	1099.8	1099.8	97.83	90.16	86.23	P01023	A2MG_HUMAN Alpha-2-macroglobulin OS=Homo sapiens GN=A2M PE=1 SV=2	0	auto - shared MS/MS	0	99	AGAFCLSEDAGLGISSTASLR	iTRAQ4plex@N-term; Methylthio(C)@5		0.0216536	2215.1	1108.56	2215.07	1108.54	2	22	48.1.1.1229.2	61.6725	1.01123	12.6047	1.5764	16.0407	1.68433	13.7012	134.24	11.27	114.02	10.72	58.53	8	81.55	8.83	0
1	1099.8	1099.8	97.83	90.16	86.23	P01023	A2MG_HUMAN Alpha-2-macroglobulin OS=Homo sapiens GN=A2M PE=1 SV=2	0	auto - discordant peptide type	0	99	AGAFCLSEDAGLGISSTASLR	iTRAQ4plex@N-term; Methylthio(C)@5; iTRAQ4plex(S)@19		-0.0185881	2359.16	787.393	2359.18	787.399	3	25	49.1.1.1192.3	52.6211	1.03648	7.73862	1.44415	10.3166	1.72362	8.4082	350.8	18.22	305.4	17.52	140.12	12.49	218.08	14.42	0
1	1099.8	1099.8	97.83	90.16	86.23	P01023	A2MG_HUMAN Alpha-2-macroglobulin OS=Homo sapiens GN=A2M PE=1 SV=2	0	auto - discordant peptide type	0	99	AGAFCLSEDAGLGISSTASLR	iTRAQ4plex@N-term; Methylthio(C)@5		-0.997164	2214.08	1108.05	2215.07	1108.54	2	22	49.1.1.1376.3	76.0099	1.14455	11.3803	0.949983	19.1181	1.51267	13.2489	152.92	12.04	147.01	12.08	40.18	7	83.43	8.89	0
1	1099.8	1099.8	97.83	90.16	86.23	P01023	A2MG_HUMAN Alpha-2-macroglobulin OS=Homo sapiens GN=A2M PE=1 SV=2	0	auto - discordant peptide type	0	99	AGAFCLSEDAGLGISSTASLR	iTRAQ4plex@N-term; Methylthio(C)@5; Dehydrated(D)@9		0.0236375	2197.09	1099.55	2197.06	1099.54	2	28	52.1.1.1410.5	64.5849	1.21221	19.7151	1.27357	29.1362	1.34514	24.317	49.51	6.86	50.41	7.07	17.44	4.47	24.02	4.8	0
1	1099.8	1099.8	97.83	90.16	86.23	P01023	A2MG_HUMAN Alpha-2-macroglobulin OS=Homo sapiens GN=A2M PE=1 SV=2	0	no quant - weak signal	0	99	AGAFCLSEDAGLGISSTASLR	iTRAQ4plex@N-term; Methylthio(C)@5		-3.0307	2212.04	1107.03	2215.07	1108.54	2	22	53.1.1.1701.3	76.0479							17.97	4.12	15	3.87	2.83	2	12.83	3.46	0
1	1099.8	1099.8	97.83	90.16	86.23	P01023	A2MG_HUMAN Alpha-2-macroglobulin OS=Homo sapiens GN=A2M PE=1 SV=2	0	no quant - weak signal	0	99	AGAFCLSEDAGLGISSTASLR	iTRAQ4plex@N-term; Methylthio(C)@5		-1.02832	2214.05	1108.03	2215.07	1108.54	2	22	53.1.1.1701.4	76.0622							23.49	4.69	9.14	3.16	5.48	2.45	9.48	3	0
1	1099.8	1099.8	97.83	90.16	86.23	P01023	A2MG_HUMAN Alpha-2-macroglobulin OS=Homo sapiens GN=A2M PE=1 SV=2	0	auto - shared MS/MS	0	99	AGAFCLSEDAGLGISSTASLR	iTRAQ4plex@N-term; Methylthio(C)@5		0.00313889	2215.08	1108.55	2215.07	1108.54	2	26	53.1.1.1788.5	81.4787	1.65768	26.8133					22.99	4.69	32.01	5.57	3.01	2.24	9.56	3	0
1	1099.8	1099.8	97.83	90.16	86.23	P01023	A2MG_HUMAN Alpha-2-macroglobulin OS=Homo sapiens GN=A2M PE=1 SV=2	0	no quant - weak signal	0	99	AGAFCLSEDAGLGISSTASLR	iTRAQ4plex@N-term; Methylthio(C)@5		1.02554	2216.1	1109.06	2215.07	1108.54	2	16	55.1.1.2056.2	87.0563							9.51	3	8.01	2.83	1.47	1.41	4.25	2	0
1	1099.8	1099.8	97.83	90.16	86.23	P01023	A2MG_HUMAN Alpha-2-macroglobulin OS=Homo sapiens GN=A2M PE=1 SV=2	0	auto - shared MS/MS	0	99	AGAFCLSEDAGLGISSTASLR	iTRAQ4plex@N-term; Methylthio(C)@5		0.0450021	2215.12	739.38	2215.07	739.365	3	23	71.1.1.1477.6	67.5649	0.823774	28.53					29.7	5.29	20.55	4.58	9.16	3.16	8.19	2.83	0
1	1099.8	1099.8	97.83	90.16	86.23	P01023	A2MG_HUMAN Alpha-2-macroglobulin OS=Homo sapiens GN=A2M PE=1 SV=2	0	auto - shared MS/MS	0	99	AGAFCLSEDAGLGISSTASLR	iTRAQ4plex@N-term; Methylthio(C)@5		0.000970384	2215.08	1108.55	2215.07	1108.54	2	22	71.1.1.1487.5	68.8448	1.19723	21.7086	1.20371	32.9594	1.6309	25.015	41.09	6.25	41.32	6.4	13.68	4	24.17	4.8	0
1	1099.8	1099.8	97.83	90.16	86.23	P01023	A2MG_HUMAN Alpha-2-macroglobulin OS=Homo sapiens GN=A2M PE=1 SV=2	0	auto - discordant peptide type	0	99	AGAFCLSEDAGLGISSTASLR	iTRAQ4plex@N-term; Gly->Gln@2; No Methylthio(C)@5		0.0169818	2240.14	1121.08	2240.12	1121.07	2	23	79.1.1.1272.8	59.4957	1.32528	15.0628	1.47971	21.5195	1.86838	17.09	80.95	8.77	90.11	9.43	33.13	6.16	54.55	7.21	0
1	1099.8	1099.8	97.83	90.16	86.23	P01023	A2MG_HUMAN Alpha-2-macroglobulin OS=Homo sapiens GN=A2M PE=1 SV=2	0	auto - shared MS/MS	0	99	AGAFCLSEDAGLGISSTASLR	iTRAQ4plex@N-term; Methylthio(C)@5		0.029794	2215.1	1108.56	2215.07	1108.54	2	23	79.1.1.1306.3	63.7634	0.946032	24.8592	1.53845	31.4122	2.27787	24.1415	35.98	5.83	28.59	5.39	15.31	4.12	29.56	5.29	0
1	1099.8	1099.8	97.83	90.16	86.23	P01023	A2MG_HUMAN Alpha-2-macroglobulin OS=Homo sapiens GN=A2M PE=1 SV=2	0	auto - discordant peptide type	0	99	AGAFCLSEDAGLGISSTASLR	iTRAQ4plex@N-term; Phe->Leu@4; No Methylthio(C)@5		-0.0145904	2135.09	1068.55	2135.1	1068.56	2	30	80.1.1.1399.2	63.2085	1.22346	10.4604	1.20055	16.0999	1.96264	11.4337	174.82	12.88	179.65	13.34	58.05	8.31	123.75	10.82	0
1	1099.8	1099.8	97.83	90.16	86.23	P01023	A2MG_HUMAN Alpha-2-macroglobulin OS=Homo sapiens GN=A2M PE=1 SV=2	0	auto - shared MS/MS	0	99	AGAFCLSEDAGLGISSTASLR	iTRAQ4plex@N-term; Methylthio(C)@5		0.0193565	2215.09	1108.55	2215.07	1108.54	2	21	80.1.1.1428.3	66.9187	0.70043	13.7859	0.995511	18.7579	1.35321	14.2309	142.44	11.58	83.8	9.33	39.22	6.63	69.52	8.12	0
1	1099.8	1099.8	97.83	90.16	86.23	P01023	A2MG_HUMAN Alpha-2-macroglobulin OS=Homo sapiens GN=A2M PE=1 SV=2	0	auto - shared MS/MS	0	99	AGAFCLSEDAGLGISSTASLR	iTRAQ4plex@N-term; Methylthio(C)@5		0.0210739	2215.1	1108.56	2215.07	1108.54	2	23	81.1.1.1448.3	64.7057	1.25721	12.2224	1.32512	17.9584	1.37466	15.1108	126.3	10.95	133.37	11.49	46.29	7.28	62.62	7.75	0
1	1099.8	1099.8	97.83	90.16	86.23	P01023	A2MG_HUMAN Alpha-2-macroglobulin OS=Homo sapiens GN=A2M PE=1 SV=2	0	auto - discordant peptide type	0	99	AGAFCLSEDAGLGISSTASLR	iTRAQ4plex@N-term; Methylthio(C)@5		1.03482	2216.11	739.71	2215.07	739.365	3	25	81.1.1.1452.7	65.2912	0.932929	26.1093	1.19783	36.0749	0.958282	33.8429	32.81	5.57	25.71	5.1	10.87	3.46	11.34	3.32	0
1	1099.8	1099.8	97.83	90.16	86.23	P01023	A2MG_HUMAN Alpha-2-macroglobulin OS=Homo sapiens GN=A2M PE=1 SV=2	0	auto - shared MS/MS	0	99	AGAFCLSEDAGLGISSTASLR	iTRAQ4plex@N-term; Methylthio(C)@5		0.00959947	2215.08	1108.55	2215.07	1108.54	2	30	81.1.1.1462.2	66.4988	0.945807	8.70679	0.986748	13.4876	1.84153	8.99834	292.1	16.61	232.05	15.3	79.72	9.75	194.01	13.53	0
1	1099.8	1099.8	97.83	90.16	86.23	P01023	A2MG_HUMAN Alpha-2-macroglobulin OS=Homo sapiens GN=A2M PE=1 SV=2	0	auto - shared MS/MS	0	99	AGAFCLSEDAGLGISSTASLR	iTRAQ4plex@N-term; Methylthio(C)@5		0.0130174	2215.09	1108.55	2215.07	1108.54	2	28	81.1.1.1468.3	67.3013	0.954475	10.7825	1.00729	16.3995	1.22872	12.7802	189.41	13.38	151.85	12.37	52.77	7.81	83.94	8.94	0
1	1099.8	1099.8	97.83	90.16	86.23	P01023	A2MG_HUMAN Alpha-2-macroglobulin OS=Homo sapiens GN=A2M PE=1 SV=2	0	auto - shared MS/MS	0	99	AGAFCLSEDAGLGISSTASLR	iTRAQ4plex@N-term; Methylthio(C)@5		0.116921	2215.19	739.404	2215.07	739.365	3	20	81.1.1.1473.4	67.9488	1.04987	17.5779	1.68503	21.9622	1.44268	20.3627	67.61	8	59.62	7.75	31.51	5.83	35.18	5.83	0
1	1099.8	1099.8	97.83	90.16	86.23	P01023	A2MG_HUMAN Alpha-2-macroglobulin OS=Homo sapiens GN=A2M PE=1 SV=2	0	auto - shared MS/MS	0	99	AGAFCLSEDAGLGISSTASLR	iTRAQ4plex@N-term; Methylthio(C)@5		0.00734594	2215.08	1108.55	2215.07	1108.54	2	21	82.1.1.1601.7	75.2164	1.48821	25.7465			2.13977	28.795	26.2	5	32.75	5.66	6.82	3	20.22	4.36	0
1	1099.8	1099.8	97.83	90.16	86.23	P01023	A2MG_HUMAN Alpha-2-macroglobulin OS=Homo sapiens GN=A2M PE=1 SV=2	0	auto - discordant peptide type	0	99	AGAFCLSEDAGLGISSTASLR	iTRAQ4plex@N-term; Methylthio(C)@5; iTRAQ4plex(S)@19		0.00500088	2359.18	787.401	2359.18	787.399	3	28	83.1.1.1491.3	57.8795	0.911365	8.43416	1.05363	12.4394	1.71044	8.81721	318.75	17.35	244	15.72	92.89	10.39	196.64	13.64	0
1	1099.8	1099.8	97.83	90.16	86.23	P01023	A2MG_HUMAN Alpha-2-macroglobulin OS=Homo sapiens GN=A2M PE=1 SV=2	0	auto - shared MS/MS	0	99	AGAFCLSEDAGLGISSTASLR	iTRAQ4plex@N-term; Methylthio(C)@5		0.00764447	2215.08	1108.55	2215.07	1108.54	2	20	83.1.1.1550.5	65.6301	0.485068	25.2325	0.798547	32.594	1.29682	22.8708	56.55	7.28	23.04	5	12.49	3.74	26.45	5	0
1	1099.8	1099.8	97.83	90.16	86.23	P01023	A2MG_HUMAN Alpha-2-macroglobulin OS=Homo sapiens GN=A2M PE=1 SV=2	0	auto - discordant peptide type	0	99	AGAFCLSEDAGLGISSTASLR	iTRAQ4plex@N-term; Methylthio(C)@5		0.996642	2216.07	1109.04	2215.07	1108.54	2	23	83.1.1.1597.6	71.8004	1.06628	15.4617	1.73887	19.2093	1.5976	17.3874	86.6	9.06	77.56	8.83	41.65	6.71	49.9	6.93	0
1	1099.8	1099.8	97.83	90.16	86.23	P01023	A2MG_HUMAN Alpha-2-macroglobulin OS=Homo sapiens GN=A2M PE=1 SV=2	0	auto - shared MS/MS	0	99	AGAFCLSEDAGLGISSTASLR	iTRAQ4plex@N-term; Methylthio(C)@5		0.0186306	2215.09	1108.55	2215.07	1108.54	2	23	83.1.1.1630.6	75.7603	1.06879	13.2562	0.926858	21.8979	1.24414	16.1713	117.22	10.54	105.23	10.25	30.05	6	52.6	7.07	0
1	1099.8	1099.8	97.83	90.16	86.23	P01023	A2MG_HUMAN Alpha-2-macroglobulin OS=Homo sapiens GN=A2M PE=1 SV=2	0	auto - shared MS/MS	0	99	AGAFCLSEDAGLGISSTASLR	iTRAQ4plex@N-term; Methylthio(C)@5		0.0122924	2215.09	1108.55	2215.07	1108.54	2	19	85.1.1.1791.9	66.3836					2.41154	28.7969	24.42	4.8	15.5	4	7.83	3	21.24	4.47	0
1	1099.8	1099.8	97.83	90.16	86.23	P01023	A2MG_HUMAN Alpha-2-macroglobulin OS=Homo sapiens GN=A2M PE=1 SV=2	0	auto - shared MS/MS	0	99	AGAFCLSEDAGLGISSTASLR	iTRAQ4plex@N-term; Methylthio(C)@5		0.0577019	2215.13	1108.57	2215.07	1108.54	2	23	85.1.1.1880.2	77.1366	0.962703	23.9828	0.983375	36.9261	1.14427	29.2266	38.09	6	30.8	5.57	10.36	3.46	15.72	3.87	0
1	1099.8	1099.8	97.83	90.16	86.23	P01023	A2MG_HUMAN Alpha-2-macroglobulin OS=Homo sapiens GN=A2M PE=1 SV=2	0	auto - discordant peptide type	0	99	AGAFCLSEDAGLGISSTASLR	iTRAQ4plex@N-term; Methylthio(C)@5		-1.02745	2214.05	1108.03	2215.07	1108.54	2	21	87.1.1.1889.3	75.2036	0.866854	26.2432					33.91	5.66	24.69	5	6.78	2.83	7.22	2.65	0
1	1099.8	1099.8	97.83	90.16	86.23	P01023	A2MG_HUMAN Alpha-2-macroglobulin OS=Homo sapiens GN=A2M PE=1 SV=2	0	no quant - weak signal	0	99	AGAFCLSEDAGLGISSTASLR	iTRAQ4plex@N-term; Methylthio(C)@5		0.0341412	2215.11	1108.56	2215.07	1108.54	2	20	89.1.1.1940.4	68.0542							12.59	3.46	15.27	3.87	5.27	2.45	6.22	2.45	0
1	1099.8	1099.8	97.83	90.16	86.23	P01023	A2MG_HUMAN Alpha-2-macroglobulin OS=Homo sapiens GN=A2M PE=1 SV=2	0	auto - discordant peptide type	0	99	AGAFCLSEDAGLGISSTASLR	iTRAQ4plex@N-term; Methylthio(C)@5; Asp->His@9		0.0346004	2237.14	746.721	2237.11	746.709	3	16	3.1.1.1308.3	61.1165	1.23217	13.2581	1.05615	21.5796	1.42452	16.0716	108.45	10.15	112.24	10.54	31.68	6.16	55.72	7.28	0
1	1099.8	1099.8	97.83	90.16	86.23	P01023	A2MG_HUMAN Alpha-2-macroglobulin OS=Homo sapiens GN=A2M PE=1 SV=2	0	auto - discordant peptide type	0	99	AGAFCLSEDAGLGISSTASLR	iTRAQ4plex@N-term; Methylthio(C)@5; Dehydrated(D)@9		-0.00240064	2197.06	1099.54	2197.06	1099.54	2	17	3.1.1.1321.4	62.5107	0.889364	26.8954					31.78	5.48	23.74	4.9	6.74	2.83	9.38	3	0
1	1099.8	1099.8	97.83	90.16	86.23	P01023	A2MG_HUMAN Alpha-2-macroglobulin OS=Homo sapiens GN=A2M PE=1 SV=2	0	no quant - weak signal	0	99	AGAFCLSEDAGLGISSTASLR	iTRAQ4plex@N-term; Methylthio(C)@5		-0.029199	2215.04	1108.53	2215.07	1108.54	2	10	7.1.1.1441.5	82.0668							3.02	1.73	9.51	3	1.44	1.41	3.16	1.73	0
1	1099.8	1099.8	97.83	90.16	86.23	P01023	A2MG_HUMAN Alpha-2-macroglobulin OS=Homo sapiens GN=A2M PE=1 SV=2	0	auto - discordant peptide type	0	99	AGAFCLSEDAGLGISSTASLR	iTRAQ4plex@N-term; Gly->Gln@2; No Methylthio(C)@5		0.00460569	2240.13	1121.07	2240.12	1121.07	2	19	10.1.1.1248.3	56.9004	0.826925	15.3148	1.0797	21.5186	1.62227	15.7806	102.87	9.85	71.45	8.54	30.72	5.92	60.19	7.55	0
1	1099.8	1099.8	97.83	90.16	86.23	P01023	A2MG_HUMAN Alpha-2-macroglobulin OS=Homo sapiens GN=A2M PE=1 SV=2	0	auto - shared MS/MS	0	99	AGAFCLSEDAGLGISSTASLR	iTRAQ4plex@N-term; Methylthio(C)@5		0.0469984	2215.12	1108.57	2215.07	1108.54	2	18	12.1.1.1421.5	60.1423	1.2891	11.8597	1.48014	16.7939	1.86597	13.3605	132.54	11.22	143.51	11.92	54.26	7.87	89.2	9.22	0
1	1099.8	1099.8	97.83	90.16	86.23	P01023	A2MG_HUMAN Alpha-2-macroglobulin OS=Homo sapiens GN=A2M PE=1 SV=2	0	auto - shared MS/MS	0	99	AGAFCLSEDAGLGISSTASLR	iTRAQ4plex@N-term; Methylthio(C)@5		-0.0054902	2215.07	1108.54	2215.07	1108.54	2	15	12.1.1.1580.5	76.2538	0.93878	28.4702			1.69156	30.1828	27.52	5.1	21.7	4.69	10.89	3.46	16.79	4	0
1	1099.8	1099.8	97.83	90.16	86.23	P01023	A2MG_HUMAN Alpha-2-macroglobulin OS=Homo sapiens GN=A2M PE=1 SV=2	0	auto - discordant peptide type	0	99	AGAFCLSEDAGLGISSTASLR	iTRAQ4plex@N-term; Methylthio(C)@5; Asp->His@9		-0.0197126	2237.09	746.702	2237.11	746.709	3	19	13.1.1.1309.6	59.4193	0.896526	8.78104	0.9033	13.7969	1.26902	10.0919	296.59	16.73	223.34	15.03	74.1	9.33	135.75	11.36	0
1	1099.8	1099.8	97.83	90.16	86.23	P01023	A2MG_HUMAN Alpha-2-macroglobulin OS=Homo sapiens GN=A2M PE=1 SV=2	0	auto - discordant peptide type	0	99	AGAFCLSEDAGLGISSTASLR	iTRAQ4plex@N-term; Methylthio(C)@5; Asp->His@9		-0.0118392	2237.09	746.705	2237.11	746.709	3	16	13.1.1.1317.3	60.2156	0.925399	7.69783	0.752452	13.4828	1.30406	8.83898	377.96	18.89	293.78	17.2	78.66	9.85	177.77	12.96	0
1	1099.8	1099.8	97.83	90.16	86.23	P01023	A2MG_HUMAN Alpha-2-macroglobulin OS=Homo sapiens GN=A2M PE=1 SV=2	0	auto - discordant peptide type	0	99	AGAFCLSEDAGLGISSTASLR	iTRAQ4plex@N-term; Methylthio(C)@5; Asp->His@9		-0.0281352	2237.08	746.7	2237.11	746.709	3	15	13.1.1.1345.3	63.1399	1.21317	15.2022	1.13145	23.9099	1.68501	17.3763	83.21	8.89	84.79	9.17	26.04	5.57	50.57	6.93	0
1	1099.8	1099.8	97.83	90.16	86.23	P01023	A2MG_HUMAN Alpha-2-macroglobulin OS=Homo sapiens GN=A2M PE=1 SV=2	0	auto - discordant peptide type	0	99	AGAFCLSEDAGLGISSTASLR	iTRAQ4plex@N-term; Methylthio(C)@5; Cation:Na(E)@8		0.0211574	2237.08	1119.55	2237.06	1119.54	2	16	13.1.1.1515.2	80.2959	1.33601	18.6542	1.03065	31.3392	0.98716	26.3545	52.55	7.07	58.97	7.62	14.98	4.24	18.71	4.24	0
1	1099.8	1099.8	97.83	90.16	86.23	P01023	A2MG_HUMAN Alpha-2-macroglobulin OS=Homo sapiens GN=A2M PE=1 SV=2	0	auto - discordant peptide type	0	99	AGAFCLSEDAGLGISSTASLR	iTRAQ4plex@N-term; Methylthio(C)@5; iTRAQ4plex(S)@19		0.0466035	2359.22	787.415	2359.18	787.399	3	15	15.1.1.1379.5	51.7006	1.16582	13.0181	1.33758	18.6569	1.65624	14.8069	115.96	10.49	113.55	10.63	42.9	7	69.27	8.12	0
1	1099.8	1099.8	97.83	90.16	86.23	P01023	A2MG_HUMAN Alpha-2-macroglobulin OS=Homo sapiens GN=A2M PE=1 SV=2	0	auto - shared MS/MS	0	99	AGAFCLSEDAGLGISSTASLR	iTRAQ4plex@N-term; Methylthio(C)@5		0.0705062	2215.14	1108.58	2215.07	1108.54	2	18	18.1.1.1540.3	62.5385	0.995938	22.9	2.06689	26.073	2.03019	23.421	41.23	6.25	34.49	5.92	23.57	5	30.19	5.39	0
1	1099.8	1099.8	97.83	90.16	86.23	P01023	A2MG_HUMAN Alpha-2-macroglobulin OS=Homo sapiens GN=A2M PE=1 SV=2	0	no quant - weak signal	0	99	AGAFCLSEDAGLGISSTASLR	iTRAQ4plex@N-term; Methylthio(C)@5		0.00943567	2215.08	1108.55	2215.07	1108.54	2	15	20.1.1.1561.3	62.629							14.72	3.74	16.18	4	6.34	2.65	5.09	2.24	0
1	1099.8	1099.8	97.83	90.16	86.23	P01023	A2MG_HUMAN Alpha-2-macroglobulin OS=Homo sapiens GN=A2M PE=1 SV=2	0	no quant - weak signal	0	99	AGAFCLSEDAGLGISSTASLR	iTRAQ4plex@N-term; Methylthio(C)@5		0.0486492	2215.12	1108.57	2215.07	1108.54	2	15	24.1.1.1611.2	63.1426							8.39	2.83	10.11	3.16	5.64	2.45	5.13	2.24	0
1	1099.8	1099.8	97.83	90.16	86.23	P01023	A2MG_HUMAN Alpha-2-macroglobulin OS=Homo sapiens GN=A2M PE=1 SV=2	0	no quant - weak signal	0	99	AGAFCLSEDAGLGISSTASLR	iTRAQ4plex@N-term; Methylthio(C)@5		0.0156596	2215.09	1108.55	2215.07	1108.54	2	18	26.1.1.1745.4	62.0147							8.42	2.83	9.06	3	4.53	2.24	7.36	2.65	0
1	1099.8	1099.8	97.83	90.16	86.23	P01023	A2MG_HUMAN Alpha-2-macroglobulin OS=Homo sapiens GN=A2M PE=1 SV=2	0	no quant - weak signal	0	99	AGAFCLSEDAGLGISSTASLR	iTRAQ4plex@N-term; Methylthio(C)@5		0.14316	2215.22	1108.62	2215.07	1108.54	2	14	30.1.1.2315.3	63.2825							6.42	2.45	1.69	1.41	1.82	1.41	5.32	2.24	0
1	1099.8	1099.8	97.83	90.16	86.23	P01023	A2MG_HUMAN Alpha-2-macroglobulin OS=Homo sapiens GN=A2M PE=1 SV=2	0	no quant - weak signal	0	99	AGAFCLSEDAGLGISSTASLR	iTRAQ4plex@N-term; Methylthio(C)@5		1.10092	2216.17	1109.09	2215.07	1108.54	2	14	30.1.1.2316.3	63.332							5.34	2.24	1.76	1.41	1.82	1.41	5.32	2.24	0
1	1099.8	1099.8	97.83	90.16	86.23	P01023	A2MG_HUMAN Alpha-2-macroglobulin OS=Homo sapiens GN=A2M PE=1 SV=2	0	no quant - weak signal	0	99	AGAFCLSEDAGLGISSTASLR	iTRAQ4plex@N-term; Methylthio(C)@5		0.113863	2215.19	1108.6	2215.07	1108.54	2	17	31.1.1.2408.3	62.3498							6.4	2.45	2.78	1.73	1.89	1.41	2.07	1.41	0
1	1099.8	1099.8	97.83	90.16	86.23	P01023	A2MG_HUMAN Alpha-2-macroglobulin OS=Homo sapiens GN=A2M PE=1 SV=2	0	no quant - weak signal	0	99	AGAFCLSEDAGLGISSTASLR	iTRAQ4plex@N-term; Methylthio(C)@5		0.0750451	2215.15	1108.58	2215.07	1108.54	2	15	35.1.1.1617.7	65.25							0	0.12	5.4	2.24	0.43	1	7.55	2.65	0
1	1099.8	1099.8	97.83	90.16	86.23	P01023	A2MG_HUMAN Alpha-2-macroglobulin OS=Homo sapiens GN=A2M PE=1 SV=2	0	auto - shared MS/MS	0	99	AGAFCLSEDAGLGISSTASLR	iTRAQ4plex@N-term; Methylthio(C)@5		0.013801	2215.09	1108.55	2215.07	1108.54	2	16	37.1.1.1219.5	62.2222	1.26106	16.6185	1.87119	21.0155	1.11309	22.3036	68.4	8.06	72.45	8.49	35.4	6.16	27.46	5.2	0
1	1099.8	1099.8	97.83	90.16	86.23	P01023	A2MG_HUMAN Alpha-2-macroglobulin OS=Homo sapiens GN=A2M PE=1 SV=2	0	auto - discordant peptide type	0	99	AGAFCLSEDAGLGISSTASLR	iTRAQ4plex@N-term; Methylthio(C)@5; Cation:Na(E)@8		0.0574339	2237.11	746.712	2237.06	746.692	3	16	37.1.1.1223.5	62.7429	1.04113	12.6957	1.27269	17.9252	1.6607	13.962	129.94	11.09	113.63	10.68	45.74	7.21	77.83	8.6	0
1	1099.8	1099.8	97.83	90.16	86.23	P01023	A2MG_HUMAN Alpha-2-macroglobulin OS=Homo sapiens GN=A2M PE=1 SV=2	0	auto - discordant peptide type	0	99	AGAFCLSEDAGLGISSTASLR	iTRAQ4plex@N-term; Methylthio(C)@5		-4.98643	2210.09	1106.05	2215.07	1108.54	2	20	45.1.1.1129.8	58.8714	1.53381	20.2336	1.93547	26.9152	1.93089	23.5832	41.9	6.32	53.98	7.28	22.43	5	29.18	5.29	0
1	1099.8	1099.8	97.83	90.16	86.23	P01023	A2MG_HUMAN Alpha-2-macroglobulin OS=Homo sapiens GN=A2M PE=1 SV=2	0	auto - discordant peptide type	0	99	AGAFCLSEDAGLGISSTASLR	iTRAQ4plex@N-term; Methylthio(C)@5; Asp->His@9		0.0626993	2237.17	746.73	2237.11	746.709	3	16	47.1.1.1304.5	59.5948	0.936799	12.0867	0.96632	18.7437	1.51681	13.2524	152.43	12	119.94	11	40.74	6.93	83.39	8.89	0
1	1099.8	1099.8	97.83	90.16	86.23	P01023	A2MG_HUMAN Alpha-2-macroglobulin OS=Homo sapiens GN=A2M PE=1 SV=2	0	auto - discordant peptide type	0	99	AGAFCLSEDAGLGISSTASLR	iTRAQ4plex@N-term; Methylthio(C)@5; Asp->His@9		0.000810801	2237.11	746.709	2237.11	746.709	3	17	47.1.1.1496.3	81.9362	0.706976	22.7115	0.821424	34.3541	1.63789	22.0856	52.07	7	30.92	5.66	11.83	3.74	30.76	5.39	0
1	1099.8	1099.8	97.83	90.16	86.23	P01023	A2MG_HUMAN Alpha-2-macroglobulin OS=Homo sapiens GN=A2M PE=1 SV=2	0	auto - shared MS/MS	0	99	AGAFCLSEDAGLGISSTASLR	iTRAQ4plex@N-term; Methylthio(C)@5		0.0495415	2215.12	1108.57	2215.07	1108.54	2	16	51.1.1.1574.7	78.0481	1.27476	26.7269			2.20648	28.5928	26.3	5	28.16	5.29	14.65	4	20.93	4.47	0
1	1099.8	1099.8	97.83	90.16	86.23	P01023	A2MG_HUMAN Alpha-2-macroglobulin OS=Homo sapiens GN=A2M PE=1 SV=2	0	no quant - weak signal	0	99	AGAFCLSEDAGLGISSTASLR	iTRAQ4plex@N-term; Methylthio(C)@5		1.05049	2216.12	1109.07	2215.07	1108.54	2	14	52.1.1.1603.3	82.9484							3.14	1.73	4.04	2	2.72	1.73	6.35	2.45	0
1	1099.8	1099.8	97.83	90.16	86.23	P01023	A2MG_HUMAN Alpha-2-macroglobulin OS=Homo sapiens GN=A2M PE=1 SV=2	0	auto - shared MS/MS	0	99	AGAFCLSEDAGLGISSTASLR	iTRAQ4plex@N-term; Methylthio(C)@5		0.0588012	2215.13	1108.57	2215.07	1108.54	2	17	53.1.1.1716.3	77.4486	1.59927	25.892			1.84067	30.9285	25.11	4.9	33.73	5.74	12.33	3.74	16.67	4	0
1	1099.8	1099.8	97.83	90.16	86.23	P01023	A2MG_HUMAN Alpha-2-macroglobulin OS=Homo sapiens GN=A2M PE=1 SV=2	0	no quant - weak signal	0	99	AGAFCLSEDAGLGISSTASLR	iTRAQ4plex@N-term; Methylthio(C)@5		0.036298	2215.11	1108.56	2215.07	1108.54	2	17	55.1.1.1757.3	61.9379							9.38	3	14.42	3.74	4.15	2.24	8.44	2.83	0
1	1099.8	1099.8	97.83	90.16	86.23	P01023	A2MG_HUMAN Alpha-2-macroglobulin OS=Homo sapiens GN=A2M PE=1 SV=2	0	no quant - weak signal	0	99	AGAFCLSEDAGLGISSTASLR	iTRAQ4plex@N-term; Methylthio(C)@5		0.0172775	2215.09	1108.55	2215.07	1108.54	2	14	57.1.1.1707.6	62.2134							4.17	2	6.11	2.45	3.77	2	4.14	2	0
1	1099.8	1099.8	97.83	90.16	86.23	P01023	A2MG_HUMAN Alpha-2-macroglobulin OS=Homo sapiens GN=A2M PE=1 SV=2	0	no quant - weak signal	0	99	AGAFCLSEDAGLGISSTASLR	iTRAQ4plex@N-term; Methylthio(C)@5		0.050631	2215.12	1108.57	2215.07	1108.54	2	14	67.1.1.2680.2	60.4701							10.55	3.16	10.01	3.16	4.51	2.24	6.27	2.45	0
1	1099.8	1099.8	97.83	90.16	86.23	P01023	A2MG_HUMAN Alpha-2-macroglobulin OS=Homo sapiens GN=A2M PE=1 SV=2	0	auto - discordant peptide type	0	99	AGAFCLSEDAGLGISSTASLR	iTRAQ4plex@N-term; Methylthio(C)@5		-1.0223	2214.05	1108.03	2215.07	1108.54	2	15	68.1.1.1597.3	64.3417	1.58104	27.1372			2.13545	30.9041	23.02	4.69	30.57	5.48	13.56	3.87	17.73	4.12	0
1	1099.8	1099.8	97.83	90.16	86.23	P01023	A2MG_HUMAN Alpha-2-macroglobulin OS=Homo sapiens GN=A2M PE=1 SV=2	0	no quant - weak signal	0	99	AGAFCLSEDAGLGISSTASLR	iTRAQ4plex@N-term; Methylthio(C)@5		0.0463109	2215.12	1108.57	2215.07	1108.54	2	13	70.1.1.2386.2	69.4102							10.53	3.16	10.99	3.32	7.56	2.83	9.36	3	0
1	1099.8	1099.8	97.83	90.16	86.23	P01023	A2MG_HUMAN Alpha-2-macroglobulin OS=Homo sapiens GN=A2M PE=1 SV=2	0	no quant - weak signal	0	99	AGAFCLSEDAGLGISSTASLR	iTRAQ4plex@N-term; Methylthio(C)@5		0.00563214	2215.08	1108.55	2215.07	1108.54	2	15	72.1.1.2393.2	69.314							15.8	3.87	16.12	4	6.11	2.65	10.5	3.16	0
1	1099.8	1099.8	97.83	90.16	86.23	P01023	A2MG_HUMAN Alpha-2-macroglobulin OS=Homo sapiens GN=A2M PE=1 SV=2	0	auto - discordant peptide type	0	99	AGAFCLSEDAGLGISSTASLR	iTRAQ4plex@N-term; Gly->Gln@2; No Methylthio(C)@5		0.0343156	2240.16	1121.09	2240.12	1121.07	2	19	79.1.1.1275.6	59.8643	0.910615	18.7325	1.03316	27.5993	1.12148	22.6344	64.6	7.81	49.41	7.07	18.46	4.58	26.13	5	0
1	1099.8	1099.8	97.83	90.16	86.23	P01023	A2MG_HUMAN Alpha-2-macroglobulin OS=Homo sapiens GN=A2M PE=1 SV=2	0	auto - discordant peptide type	0	99	AGAFCLSEDAGLGISSTASLR	iTRAQ4plex@N-term; Methylthio(C)@5; Cation:Na(D)@9		0.0557088	2237.11	746.711	2237.06	746.692	3	18	81.1.1.1452.4	65.2477	1.15964	10.9022	0.954935	18.4371	1.77632	12.0919	165.53	12.53	161.23	12.65	43.72	7.35	106.05	10	0
1	1099.8	1099.8	97.83	90.16	86.23	P01023	A2MG_HUMAN Alpha-2-macroglobulin OS=Homo sapiens GN=A2M PE=1 SV=2	0	auto - discordant peptide type	0	99	AGAFCLSEDAGLGISSTASLR	iTRAQ4plex@N-term; Methylthio(C)@5; Asp->His@9		-0.0479646	2237.06	746.693	2237.11	746.709	3	17	81.1.1.1454.4	65.501	1.11736	10.8465	1.23274	15.9043	1.55053	12.4526	170.93	12.73	160.42	12.65	58.28	8.19	95.59	9.54	0
1	1099.8	1099.8	97.83	90.16	86.23	P01023	A2MG_HUMAN Alpha-2-macroglobulin OS=Homo sapiens GN=A2M PE=1 SV=2	0	auto - discordant peptide type	0	99	AGAFCLSEDAGLGISSTASLR	iTRAQ4plex@N-term; Methylthio(C)@5; Cation:Na(E)@8		0.0236658	2237.08	746.7	2237.06	746.692	3	17	81.1.1.1463.4	66.6513	0.769723	14.8487	0.803763	23.3303	1.25185	16.2769	114.66	10.39	74.13	8.72	25.49	5.48	51.77	7	0
1	1099.8	1099.8	97.83	90.16	86.23	P01023	A2MG_HUMAN Alpha-2-macroglobulin OS=Homo sapiens GN=A2M PE=1 SV=2	0	auto - discordant peptide type	0	99	AGAFCLSEDAGLGISSTASLR	iTRAQ4plex@N-term; Methylthio(C)@5; Dehydrated(D)@9		0.0142975	2197.08	1099.55	2197.06	1099.54	2	16	81.1.1.1467.4	67.1825	1.28832	23.141			1.08555	31.2906	34.71	5.74	37.56	6.08	8.97	3.32	13.59	3.61	0
1	1099.8	1099.8	97.83	90.16	86.23	P01023	A2MG_HUMAN Alpha-2-macroglobulin OS=Homo sapiens GN=A2M PE=1 SV=2	0	auto - discordant peptide type	0	99	AGAFCLSEDAGLGISSTASLR	iTRAQ4plex@N-term; Methylthio(C)@5		-5.92611	2209.15	1105.58	2215.07	1108.54	2	20	81.1.1.1507.4	72.3429	1.23533	13.5862	1.2186	20.5485	1.11613	17.9866	103.19	9.9	107.07	10.3	34.78	6.32	41.54	6.32	0
1	1099.8	1099.8	97.83	90.16	86.23	P01023	A2MG_HUMAN Alpha-2-macroglobulin OS=Homo sapiens GN=A2M PE=1 SV=2	0	auto - shared MS/MS	0	99	AGAFCLSEDAGLGISSTASLR	iTRAQ4plex@N-term; Methylthio(C)@5		0.0257361	2215.1	739.374	2215.07	739.365	3	18	81.1.1.1516.6	73.5708	1.21737	26.0448	2.0106	31.8377	1.71836	29.6865	28.43	5.2	29.07	5.39	15.81	4.12	17.62	4.12	0
1	1099.8	1099.8	97.83	90.16	86.23	P01023	A2MG_HUMAN Alpha-2-macroglobulin OS=Homo sapiens GN=A2M PE=1 SV=2	0	auto - shared MS/MS	0	99	AGAFCLSEDAGLGISSTASLR	iTRAQ4plex@N-term; Methylthio(C)@5		0.0383513	2215.11	1108.56	2215.07	1108.54	2	16	82.1.1.1563.8	70.3299	1.17362	17.2988	1.19282	26.1315	1.423	20.7318	65.35	7.87	64.42	8	21.56	5	33.54	5.66	0
1	1099.8	1099.8	97.83	90.16	86.23	P01023	A2MG_HUMAN Alpha-2-macroglobulin OS=Homo sapiens GN=A2M PE=1 SV=2	0	auto - shared MS/MS	0	99	AGAFCLSEDAGLGISSTASLR	iTRAQ4plex@N-term; Methylthio(C)@5		0.00661353	2215.08	1108.55	2215.07	1108.54	2	18	82.1.1.1601.9	75.2452	0.834293	22.398	0.73568	38.3074	1.54433	23.4856	47.72	6.71	33.44	5.83	9.71	3.46	26.58	5	0
1	1099.8	1099.8	97.83	90.16	86.23	P01023	A2MG_HUMAN Alpha-2-macroglobulin OS=Homo sapiens GN=A2M PE=1 SV=2	0	no quant - weak signal	0	99	AGAFCLSEDAGLGISSTASLR	iTRAQ4plex@N-term; Methylthio(C)@5		0.0261445	2215.1	1108.56	2215.07	1108.54	2	18	82.1.1.1637.2	78.1088							17.98	4.12	14.89	3.87	6.09	2.65	12.67	3.46	0
1	1099.8	1099.8	97.83	90.16	86.23	P01023	A2MG_HUMAN Alpha-2-macroglobulin OS=Homo sapiens GN=A2M PE=1 SV=2	0	auto - discordant peptide type	0	99	AGAFCLSEDAGLGISSTASLR	iTRAQ4plex@N-term; Methylthio(C)@5		-0.980368	2214.09	1108.05	2215.07	1108.54	2	19	85.1.1.1859.2	74.9663	0.911092	27.6738			1.16888	32.9318	29.65	5.29	22.69	4.8	9.92	3.32	12.5	3.46	0
1	1099.8	1099.8	97.83	90.16	86.23	P01023	A2MG_HUMAN Alpha-2-macroglobulin OS=Homo sapiens GN=A2M PE=1 SV=2	0	auto - discordant peptide type	0	99	AGAFCLSEDAGLGISSTASLR	iTRAQ4plex@N-term; Methylthio(C)@5; Dehydrated(D)@9		0.0390128	2197.1	1099.56	2197.06	1099.54	2	17	86.1.1.1770.4	69.2954	0.843406	21.873	1.1065	30.3218	1.16067	25.4698	49.83	6.86	35.3	6	15.25	4.12	20.86	4.47	0
1	1099.8	1099.8	97.83	90.16	86.23	P01023	A2MG_HUMAN Alpha-2-macroglobulin OS=Homo sapiens GN=A2M PE=1 SV=2	0	no quant - weak signal	0	99	AGAFCLSEDAGLGISSTASLR	iTRAQ4plex@N-term; Methylthio(C)@5		-1.02378	2214.05	1108.03	2215.07	1108.54	2	16	87.1.1.1889.4	75.218							19.06	4.24	14.86	3.87	5.19	2.45	8.4	2.83	0
1	1099.8	1099.8	97.83	90.16	86.23	P01023	A2MG_HUMAN Alpha-2-macroglobulin OS=Homo sapiens GN=A2M PE=1 SV=2	0	no quant - weak signal	0	99	AGAFCLSEDAGLGISSTASLR	iTRAQ4plex@N-term; Methylthio(C)@5		0.00363705	2215.08	1108.55	2215.07	1108.54	2	15	88.1.1.1843.3	68.3791							11.58	3.32	12.04	3.46	6.46	2.65	8.34	2.83	0
1	1099.8	1099.8	97.83	90.16	86.23	P01023	A2MG_HUMAN Alpha-2-macroglobulin OS=Homo sapiens GN=A2M PE=1 SV=2	0	no quant - weak signal	0	99	AGAFCLSEDAGLGISSTASLR	iTRAQ4plex@N-term; Methylthio(C)@5		0.0087063	2215.08	1108.55	2215.07	1108.54	2	16	90.1.1.1948.4	68.5366							5.23	2.24	7.16	2.65	2.53	1.73	6.36	2.45	0
1	1099.8	1099.8	97.83	90.16	86.23	P01023	A2MG_HUMAN Alpha-2-macroglobulin OS=Homo sapiens GN=A2M PE=1 SV=2	0	no quant - weak signal	0	99	AGAFCLSEDAGLGISSTASLR	iTRAQ4plex@N-term; Methylthio(C)@5		0.041926	2215.12	1108.57	2215.07	1108.54	2	14	91.1.1.2031.7	67.6503							9.45	3	11.16	3.32	4.49	2.24	5.19	2.24	0
1	1099.8	1099.8	97.83	90.16	86.23	P01023	A2MG_HUMAN Alpha-2-macroglobulin OS=Homo sapiens GN=A2M PE=1 SV=2	0	no quant - weak signal	0	99	AGAFCLSEDAGLGISSTASLR	iTRAQ4plex@N-term; Methylthio(C)@5		0.0237814	2215.1	1108.56	2215.07	1108.54	2	11	93.1.1.2467.7	86.5473							4.19	2	5.12	2.24	0.72	1	1.04	1	0
1	1099.8	1099.8	97.83	90.16	86.23	P01023	A2MG_HUMAN Alpha-2-macroglobulin OS=Homo sapiens GN=A2M PE=1 SV=2	0	no quant - weak signal	0	99	AGAFCLSEDAGLGISSTASLR	iTRAQ4plex@N-term; Methylthio(C)@5		0.0413537	2215.12	1108.57	2215.07	1108.54	2	15	101.1.1.3184.2	66.1776							11.55	3.32	13.27	3.61	2.19	1.73	5.29	2.24	0
1	1099.8	1099.8	97.83	90.16	86.23	P01023	A2MG_HUMAN Alpha-2-macroglobulin OS=Homo sapiens GN=A2M PE=1 SV=2	0	auto - discordant peptide type	0	99	AIGYLNTGY	iTRAQ4plex@N-term	cleaved Y-Q@C-term	-0.00524612	1114.57	1115.58	1114.58	1115.59	1	13	54.1.1.1440.3	45.6467	0.885767	11.3196	1.06452	16.4109	1.59265	11.9992	180.11	13.04	134	11.66	53.03	7.81	103.46	9.9	0
1	1099.8	1099.8	97.83	90.16	86.23	P01023	A2MG_HUMAN Alpha-2-macroglobulin OS=Homo sapiens GN=A2M PE=1 SV=2	0	auto - discordant peptide type	0	99	AIGYLNTGY	iTRAQ4plex@N-term	cleaved Y-Q@C-term	0.00835706	1114.59	1115.59	1114.58	1115.59	1	12	88.1.1.1688.4	50.0697	0.813785	13.2443	0.89757	20.2981	1.75868	13.217	138.97	11.45	94.99	9.85	34.5	6.4	88.15	9.11	0
1	1099.8	1099.8	97.83	90.16	86.23	P01023	A2MG_HUMAN Alpha-2-macroglobulin OS=Homo sapiens GN=A2M PE=1 SV=2	0	auto - discordant peptide type	0	99	AIGYLNTGYQR	iTRAQ4plex@N-term; Deamidated(N)@6		0.0148019	1399.74	700.875	1399.72	700.868	2	19	12.1.1.1156.3	33.2433	1.05152	5.69126	1.15014	8.47223	1.74525	6.17857	642.26	24.66	567.25	23.83	204.31	15.43	404.28	19.57	0
1	1099.8	1099.8	97.83	90.16	86.23	P01023	A2MG_HUMAN Alpha-2-macroglobulin OS=Homo sapiens GN=A2M PE=1 SV=2	1	auto	0	99	AIGYLNTGYQR	iTRAQ4plex@N-term		0.0287557	1398.77	700.39	1398.74	700.376	2	19	12.1.1.1158.5	33.4684	0.993884	8.16592	1.23279	11.4859	1.43246	9.30467	322.52	17.46	269.24	16.46	109.97	11.14	166.63	12.61	0
1	1099.8	1099.8	97.83	90.16	86.23	P01023	A2MG_HUMAN Alpha-2-macroglobulin OS=Homo sapiens GN=A2M PE=1 SV=2	0	auto - discordant peptide type	0	99	AIGYLNTGYQR	iTRAQ4plex@N-term; Deamidated(N)@6		0.0232715	1399.74	1400.75	1399.72	1400.73	1	20	13.1.1.1063.2	33.7101	1.11086	9.36095	1.15126	14.128	1.45608	10.9502	230.04	14.76	214.64	14.63	73.25	9.22	120.81	10.72	0
1	1099.8	1099.8	97.83	90.16	86.23	P01023	A2MG_HUMAN Alpha-2-macroglobulin OS=Homo sapiens GN=A2M PE=1 SV=2	1	auto	0	99	AIGYLNTGYQR	iTRAQ4plex@N-term		0.00770808	1398.75	700.38	1398.74	700.376	2	20	14.1.1.1117.3	34.668	1.07789	6.02002	1.15091	8.98911	1.43487	7.01754	565.93	23.15	512.37	22.63	180.15	14.42	292.88	16.7	0
1	1099.8	1099.8	97.83	90.16	86.23	P01023	A2MG_HUMAN Alpha-2-macroglobulin OS=Homo sapiens GN=A2M PE=1 SV=2	1	auto	0	99	AIGYLNTGYQR	iTRAQ4plex@N-term		0.00171567	1398.74	700.377	1398.74	700.376	2	20	15.1.1.1187.3	32.0085	1.06116	4.24438	1.07359	6.51093	1.35361	5.0262	1148.05	32.97	1023.27	31.98	340.9	19.92	560.49	23.12	0
1	1099.8	1099.8	97.83	90.16	86.23	P01023	A2MG_HUMAN Alpha-2-macroglobulin OS=Homo sapiens GN=A2M PE=1 SV=2	0	auto - discordant peptide type	0	99	AIGYLNTGYQR	iTRAQ4plex@N-term; Deamidated(Q)@10		-0.0191861	1399.7	700.859	1399.72	700.868	2	20	15.1.1.1196.2	32.8631	1.10739	3.89056	1.21983	5.69911	1.38284	4.63122	1334.93	35.57	1241.67	35.2	450.39	22.69	665.8	25.22	0
1	1099.8	1099.8	97.83	90.16	86.23	P01023	A2MG_HUMAN Alpha-2-macroglobulin OS=Homo sapiens GN=A2M PE=1 SV=2	1	auto	0	99	AIGYLNTGYQR	iTRAQ4plex@N-term		-0.00301184	1398.73	700.375	1398.74	700.376	2	20	16.1.1.1185.2	33.7383	1.16593	4.1261	1.13416	6.38063	1.51217	4.83077	1153.3	33.08	1129.44	33.5	361.78	20.62	629.01	24.45	0
1	1099.8	1099.8	97.83	90.16	86.23	P01023	A2MG_HUMAN Alpha-2-macroglobulin OS=Homo sapiens GN=A2M PE=1 SV=2	0	auto - discordant peptide type	0	99	AIGYLNTGYQR	iTRAQ4plex@N-term; iTRAQ4plex(Y)@4		-0.00289718	1542.84	772.426	1542.84	772.427	2	20	17.1.1.1212.2	25.9029	0.983549	3.2626	1.95465	3.76548	1.53515	3.63212	2042.27	43.94	1687.16	41.38	1104.11	34.12	1130.78	33.09	0
1	1099.8	1099.8	97.83	90.16	86.23	P01023	A2MG_HUMAN Alpha-2-macroglobulin OS=Homo sapiens GN=A2M PE=1 SV=2	1	auto	0	99	AIGYLNTGYQR	iTRAQ4plex@N-term		7.89988e-05	1398.74	1399.74	1398.74	1399.74	1	20	17.1.1.1263.2	30.894	1.098	5.87795	1.34615	8.21152	1.43902	6.8909	587.9	23.6	542.19	23.28	218.89	15.68	305.13	17.09	0
1	1099.8	1099.8	97.83	90.16	86.23	P01023	A2MG_HUMAN Alpha-2-macroglobulin OS=Homo sapiens GN=A2M PE=1 SV=2	1	auto	0	99	AIGYLNTGYQR	iTRAQ4plex@N-term		-0.0111511	1398.73	1399.73	1398.74	1399.74	1	20	17.1.1.1267.2	31.2587	1.07627	5.68981	1.27576	8.09966	1.49673	6.54334	634.59	24.52	573.67	23.96	223.92	15.94	342.57	18.09	0
1	1099.8	1099.8	97.83	90.16	86.23	P01023	A2MG_HUMAN Alpha-2-macroglobulin OS=Homo sapiens GN=A2M PE=1 SV=2	1	auto	0	99	AIGYLNTGYQR	iTRAQ4plex@N-term		-0.00480365	1398.73	1399.74	1398.74	1399.74	1	20	17.1.1.1271.2	31.6611	1.12135	5.74743	1.29907	8.21153	1.36654	6.89813	607.7	24	572.37	23.9	218.35	15.72	299.52	16.94	0
1	1099.8	1099.8	97.83	90.16	86.23	P01023	A2MG_HUMAN Alpha-2-macroglobulin OS=Homo sapiens GN=A2M PE=1 SV=2	1	auto	0	99	AIGYLNTGYQR	iTRAQ4plex@N-term		-0.046515	1398.69	700.353	1398.74	700.376	2	20	18.1.1.1209.3	31.0117	1.04231	4.12436	1.08057	6.26828	1.35303	4.85684	1228.73	34.1	1075.72	32.82	367.23	20.64	599.62	23.9	0
1	1099.8	1099.8	97.83	90.16	86.23	P01023	A2MG_HUMAN Alpha-2-macroglobulin OS=Homo sapiens GN=A2M PE=1 SV=2	1	auto	0	99	AIGYLNTGYQR	iTRAQ4plex@N-term		-0.0182165	1398.72	1399.73	1398.74	1399.74	1	19	18.1.1.1220.2	32.0086	1.25568	5.46373	1.24154	8.29905	1.60718	6.40139	632.57	24.52	667.17	25.69	217.22	15.94	366.68	18.68	0
1	1099.8	1099.8	97.83	90.16	86.23	P01023	A2MG_HUMAN Alpha-2-macroglobulin OS=Homo sapiens GN=A2M PE=1 SV=2	0	auto - discordant peptide type	0	99	AIGYLNTGYQR	iTRAQ4plex@N-term		-0.167483	1398.57	700.292	1398.74	700.376	2	20	18.1.1.1221.6	32.145	1.11531	3.48619	1.30756	4.97288	1.59971	3.96202	1656.54	39.62	1551.83	39.36	599.09	26.12	955.78	30.19	0
1	1099.8	1099.8	97.83	90.16	86.23	P01023	A2MG_HUMAN Alpha-2-macroglobulin OS=Homo sapiens GN=A2M PE=1 SV=2	1	auto	0	99	AIGYLNTGYQR	iTRAQ4plex@N-term		-0.0345735	1398.7	1399.71	1398.74	1399.74	1	20	18.1.1.1224.2	32.3567	1.07299	5.42442	1.19452	7.95263	1.48165	6.25051	699	25.73	629.97	25.1	230.94	16.28	373.54	18.87	0
1	1099.8	1099.8	97.83	90.16	86.23	P01023	A2MG_HUMAN Alpha-2-macroglobulin OS=Homo sapiens GN=A2M PE=1 SV=2	1	auto	0	99	AIGYLNTGYQR	iTRAQ4plex@N-term		-0.0184606	1398.72	1399.73	1398.74	1399.74	1	20	18.1.1.1231.2	33.0228	1.02383	5.76602	1.34618	7.88079	1.54734	6.46222	636.23	24.54	547.13	23.45	236.89	16.28	355.07	18.41	0
1	1099.8	1099.8	97.83	90.16	86.23	P01023	A2MG_HUMAN Alpha-2-macroglobulin OS=Homo sapiens GN=A2M PE=1 SV=2	1	auto	0	99	AIGYLNTGYQR	iTRAQ4plex@N-term		-0.0250652	1398.71	700.364	1398.74	700.376	2	19	20.1.1.1291.2	35.3471	1.20552	4.1065	1.32186	5.98606	1.71733	4.65997	1144.07	32.95	1158.44	33.91	418.28	21.95	708.63	25.96	0
1	1099.8	1099.8	97.83	90.16	86.23	P01023	A2MG_HUMAN Alpha-2-macroglobulin OS=Homo sapiens GN=A2M PE=1 SV=2	1	auto	0	99	AIGYLNTGYQR	iTRAQ4plex@N-term		-0.0406622	1398.7	700.356	1398.74	700.376	2	20	37.1.1.1007.2	35.0014	1.07033	3.30492	1.25629	4.73695	1.60806	3.7046	1886	42.26	1695.53	41.19	655.33	27.35	1093.85	32.27	0
1	1099.8	1099.8	97.83	90.16	86.23	P01023	A2MG_HUMAN Alpha-2-macroglobulin OS=Homo sapiens GN=A2M PE=1 SV=2	1	auto	0	99	AIGYLNTGYQR	iTRAQ4plex@N-term		0.000351268	1398.74	700.376	1398.74	700.376	2	20	37.1.1.1010.3	35.3913	1.09162	6.31781	0.98995	10.1839	1.33314	7.57186	509.85	21.98	467.48	21.59	139.6	12.88	245.15	15.26	0
1	1099.8	1099.8	97.83	90.16	86.23	P01023	A2MG_HUMAN Alpha-2-macroglobulin OS=Homo sapiens GN=A2M PE=1 SV=2	0	auto - discordant peptide type	0	99	AIGYLNTGYQR	iTRAQ4plex@N-term; Deamidated(N)@6		-0.000887876	1399.72	1400.73	1399.72	1400.73	1	18	45.1.1.924.2	32.4409	0.816495	10.4477	0.943319	15.5204	1.33664	11.4353	222.76	14.49	152.77	12.49	58.12	8.19	107.39	10.1	0
1	1099.8	1099.8	97.83	90.16	86.23	P01023	A2MG_HUMAN Alpha-2-macroglobulin OS=Homo sapiens GN=A2M PE=1 SV=2	0	auto - discordant peptide type	0	99	AIGYLNTGYQR	iTRAQ4plex@N-term; Deamidated(N)@6		0.010576	1399.73	1400.74	1399.72	1400.73	1	16	47.1.1.1104.2	34.1091	0.967892	13.025	1.36503	17.3435	1.52775	14.4173	129.07	11.05	104.93	10.3	48.73	7.35	71.12	8.25	0
1	1099.8	1099.8	97.83	90.16	86.23	P01023	A2MG_HUMAN Alpha-2-macroglobulin OS=Homo sapiens GN=A2M PE=1 SV=2	1	auto	0	99	AIGYLNTGYQR	iTRAQ4plex@N-term		0.000357223	1398.74	700.376	1398.74	700.376	2	20	48.1.1.1018.3	34.9721	1.04539	6.03296	1.24267	8.61057	1.50548	6.86511	573.66	23.3	503.71	22.47	197.17	14.97	311.49	17.24	0
1	1099.8	1099.8	97.83	90.16	86.23	P01023	A2MG_HUMAN Alpha-2-macroglobulin OS=Homo sapiens GN=A2M PE=1 SV=2	1	auto	0	99	AIGYLNTGYQR	iTRAQ4plex@N-term		-0.0143616	1398.72	700.369	1398.74	700.376	2	19	49.1.1.1032.2	32.3051	1.13311	4.67405	1.34612	6.59474	1.38394	5.60272	913.47	29.43	869.39	29.44	340.1	19.57	455.96	20.9	0
1	1099.8	1099.8	97.83	90.16	86.23	P01023	A2MG_HUMAN Alpha-2-macroglobulin OS=Homo sapiens GN=A2M PE=1 SV=2	0	auto - discordant peptide type	0	99	AIGYLNTGYQR	iTRAQ4plex@N-term; Deamidated(Q)@10		-0.0106005	1399.71	700.863	1399.72	700.868	2	19	49.1.1.1039.3	33.2046	1.04871	4.75622	1.21883	6.82472	1.18753	5.88455	921.18	29.53	811.42	28.51	310.54	18.71	394.55	19.47	0
1	1099.8	1099.8	97.83	90.16	86.23	P01023	A2MG_HUMAN Alpha-2-macroglobulin OS=Homo sapiens GN=A2M PE=1 SV=2	1	auto	0	99	AIGYLNTGYQR	iTRAQ4plex@N-term		-0.0157072	1398.72	700.368	1398.74	700.376	2	19	50.1.1.1131.2	34.2478	1.13969	3.91013	1.25544	5.71786	1.51618	4.54945	1300.44	35.11	1244.87	35.21	451.56	22.76	711.14	26.04	0
1	1099.8	1099.8	97.83	90.16	86.23	P01023	A2MG_HUMAN Alpha-2-macroglobulin OS=Homo sapiens GN=A2M PE=1 SV=2	1	auto	0	99	AIGYLNTGYQR	iTRAQ4plex@N-term		-0.0125418	1398.72	1399.73	1398.74	1399.74	1	19	51.1.1.1200.2	31.1947	1.22102	5.64152	1.36196	8.15332	1.78524	6.34765	602.42	23.92	617.83	24.76	226.93	16.16	387.89	19.21	0
1	1099.8	1099.8	97.83	90.16	86.23	P01023	A2MG_HUMAN Alpha-2-macroglobulin OS=Homo sapiens GN=A2M PE=1 SV=2	1	auto	0	99	AIGYLNTGYQR	iTRAQ4plex@N-term		-0.0171804	1398.72	1399.73	1398.74	1399.74	1	19	51.1.1.1203.2	31.5532	1.16789	5.40988	1.26174	7.96635	1.61664	6.20483	670.44	25.22	657.67	25.57	233.97	16.43	390.92	19.29	0
1	1099.8	1099.8	97.83	90.16	86.23	P01023	A2MG_HUMAN Alpha-2-macroglobulin OS=Homo sapiens GN=A2M PE=1 SV=2	0	auto - discordant peptide type	0	99	AIGYLNTGYQR	iTRAQ4plex@N-term		-1.98602	1396.75	1397.76	1398.74	1399.74	1	19	51.1.1.1204.4	31.6979	1.14706	8.4926	0.812796	15.4846	1.44358	10.0464	274.19	16.12	264.17	16.19	61.64	8.83	142.76	11.63	0
1	1099.8	1099.8	97.83	90.16	86.23	P01023	A2MG_HUMAN Alpha-2-macroglobulin OS=Homo sapiens GN=A2M PE=1 SV=2	1	auto	0	99	AIGYLNTGYQR	iTRAQ4plex@N-term		-0.0124198	1398.73	1399.73	1398.74	1399.74	1	20	51.1.1.1206.2	31.9019	1.25801	6.71455	1.57752	9.16893	1.73687	7.69193	418.89	19.95	442.62	20.95	182.77	14.32	262.41	15.85	0
1	1099.8	1099.8	97.83	90.16	86.23	P01023	A2MG_HUMAN Alpha-2-macroglobulin OS=Homo sapiens GN=A2M PE=1 SV=2	0	auto - discordant peptide type	0	99	AIGYLNTGYQR	iTRAQ4plex@N-term		-1.99176	1396.75	1397.75	1398.74	1399.74	1	19	51.1.1.1207.4	32.0464	0.995583	8.14633	1.12781	11.9176	1.27284	9.67555	323.56	17.49	270.57	16.49	100.93	10.72	148.54	11.92	0
1	1099.8	1099.8	97.83	90.16	86.23	P01023	A2MG_HUMAN Alpha-2-macroglobulin OS=Homo sapiens GN=A2M PE=1 SV=2	1	auto	0	99	AIGYLNTGYQR	iTRAQ4plex@N-term		0.000519466	1398.74	1399.74	1398.74	1399.74	1	20	51.1.1.1209.2	32.2699	1.27299	6.06616	1.19845	9.40884	1.56696	7.19482	509.27	22	544.53	23.19	168.81	14.11	287.82	16.56	0
1	1099.8	1099.8	97.83	90.16	86.23	P01023	A2MG_HUMAN Alpha-2-macroglobulin OS=Homo sapiens GN=A2M PE=1 SV=2	1	auto	0	99	AIGYLNTGYQR	iTRAQ4plex@N-term		-0.00497361	1398.73	1399.74	1398.74	1399.74	1	20	51.1.1.1212.2	32.6568	1.24127	8.01555	1.50516	11.0957	1.48367	9.63098	295.84	16.76	308.44	17.49	123.16	11.75	158.31	12.33	0
1	1099.8	1099.8	97.83	90.16	86.23	P01023	A2MG_HUMAN Alpha-2-macroglobulin OS=Homo sapiens GN=A2M PE=1 SV=2	1	auto	0	99	AIGYLNTGYQR	iTRAQ4plex@N-term		-0.0368009	1398.7	700.358	1398.74	700.376	2	19	52.1.1.1106.3	31.5447	1.11886	5.05589	1.28629	7.25981	1.46993	5.91368	786.04	27.29	738.7	27.15	279.65	17.83	416.73	19.95	0
1	1099.8	1099.8	97.83	90.16	86.23	P01023	A2MG_HUMAN Alpha-2-macroglobulin OS=Homo sapiens GN=A2M PE=1 SV=2	1	auto	0	99	AIGYLNTGYQR	iTRAQ4plex@N-term		-0.035231	1398.7	1399.71	1398.74	1399.74	1	19	52.1.1.1113.2	32.3848	1.07727	5.30211	1.36449	7.32196	1.4916	6.10729	730.66	26.31	661.13	25.73	275.75	17.58	393.08	19.39	0
1	1099.8	1099.8	97.83	90.16	86.23	P01023	A2MG_HUMAN Alpha-2-macroglobulin OS=Homo sapiens GN=A2M PE=1 SV=2	1	auto	0	99	AIGYLNTGYQR	iTRAQ4plex@N-term		-0.0320572	1398.71	1399.71	1398.74	1399.74	1	20	52.1.1.1117.2	32.8243	1.01264	5.48848	1.12311	8.13693	1.59744	6.06048	706.13	25.85	600.6	24.56	219.35	15.94	406.84	19.65	0
1	1099.8	1099.8	97.83	90.16	86.23	P01023	A2MG_HUMAN Alpha-2-macroglobulin OS=Homo sapiens GN=A2M PE=1 SV=2	0	auto - discordant peptide type	0	99	AIGYLNTGYQR	iTRAQ4plex@N-term		-1.98905	1396.75	1397.76	1398.74	1399.74	1	18	52.1.1.1117.3	32.8389	1.09882	6.01117	1.13628	9.06015	1.21034	7.48631	561.51	23.07	518.24	22.74	176.47	14.25	245.12	15.34	0
1	1099.8	1099.8	97.83	90.16	86.23	P01023	A2MG_HUMAN Alpha-2-macroglobulin OS=Homo sapiens GN=A2M PE=1 SV=2	1	auto	0	99	AIGYLNTGYQR	iTRAQ4plex@N-term		-0.0333868	1398.7	700.359	1398.74	700.376	2	20	53.1.1.1338.3	32.9346	1.06139	4.09227	1.13658	6.11259	1.39643	4.79288	1235.71	34.21	1101.64	33.2	388.46	21.17	622.37	24.35	0
1	1099.8	1099.8	97.83	90.16	86.23	P01023	A2MG_HUMAN Alpha-2-macroglobulin OS=Homo sapiens GN=A2M PE=1 SV=2	1	auto	0	99	AIGYLNTGYQR	iTRAQ4plex@N-term		-0.0492028	1398.69	700.352	1398.74	700.376	2	20	54.1.1.1350.2	35.1017	1.24027	3.66494	1.29294	5.43399	1.52174	4.3586	1414.98	36.66	1474.06	38.21	506.01	24.17	776.61	27.22	0
1	1099.8	1099.8	97.83	90.16	86.23	P01023	A2MG_HUMAN Alpha-2-macroglobulin OS=Homo sapiens GN=A2M PE=1 SV=2	1	auto	0	99	AIGYLNTGYQR	iTRAQ4plex@N-term		0.015523	1398.75	700.384	1398.74	700.376	2	20	56.1.1.1447.7	35.7472	0.913145	6.90668	1.00823	10.3337	1.23291	8.06842	474.39	21.17	363.85	19.18	132.29	12.33	210.95	14.18	0
1	1099.8	1099.8	97.83	90.16	86.23	P01023	A2MG_HUMAN Alpha-2-macroglobulin OS=Homo sapiens GN=A2M PE=1 SV=2	1	auto	0	99	AIGYLNTGYQR	iTRAQ4plex@N-term		-0.0104773	1398.73	700.371	1398.74	700.376	2	20	56.1.1.1449.2	35.872	1.037	5.50678	1.28204	7.73385	1.61194	6.10957	692.09	25.59	602.82	24.6	245.41	16.67	402.37	19.57	0
1	1099.8	1099.8	97.83	90.16	86.23	P01023	A2MG_HUMAN Alpha-2-macroglobulin OS=Homo sapiens GN=A2M PE=1 SV=2	1	auto	0	99	AIGYLNTGYQR	iTRAQ4plex@N-term		0.0321229	1398.77	700.392	1398.74	700.376	2	19	63.1.1.1831.2	33.0906	1.08615	8.78435	1.41875	11.9174	1.27078	10.7287	264.98	15.84	241.74	15.56	103.98	10.72	121.45	10.82	0
1	1099.8	1099.8	97.83	90.16	86.23	P01023	A2MG_HUMAN Alpha-2-macroglobulin OS=Homo sapiens GN=A2M PE=1 SV=2	1	auto	0	99	AIGYLNTGYQR	iTRAQ4plex@N-term		0.000184184	1398.74	700.376	1398.74	700.376	2	18	68.1.1.1213.4	36.1478	1.08329	10.9461	1.53432	14.3917	1.57362	12.4107	171.03	12.73	155.62	12.49	72.58	8.94	97.07	9.64	0
1	1099.8	1099.8	97.83	90.16	86.23	P01023	A2MG_HUMAN Alpha-2-macroglobulin OS=Homo sapiens GN=A2M PE=1 SV=2	0	auto - discordant peptide type	0	99	AIGYLNTGYQR	iTRAQ4plex@N-term; Deamidated(N)@6		-0.0121337	1399.71	700.862	1399.72	700.868	2	19	71.1.1.1232.2	36.311	1.04657	4.54384	1.25465	6.45003	1.44201	5.24685	1011.01	30.94	888.73	29.85	350.84	19.92	525.82	22.41	0
1	1099.8	1099.8	97.83	90.16	86.23	P01023	A2MG_HUMAN Alpha-2-macroglobulin OS=Homo sapiens GN=A2M PE=1 SV=2	1	auto	0	99	AIGYLNTGYQR	iTRAQ4plex@N-term		-0.0482406	1398.69	700.352	1398.74	700.376	2	19	71.1.1.1237.6	36.982	1.13959	3.4096	1.25067	4.99341	1.50271	3.97777	1710.72	40.27	1637.47	40.39	591.77	26.06	927.19	29.73	0
1	1099.8	1099.8	97.83	90.16	86.23	P01023	A2MG_HUMAN Alpha-2-macroglobulin OS=Homo sapiens GN=A2M PE=1 SV=2	1	auto	0	99	AIGYLNTGYQR	iTRAQ4plex@N-term		0.00556523	1398.74	1399.75	1398.74	1399.74	1	17	71.1.1.1238.3	37.0669	1.50997	17.1541	1.6842	24.0398	1.72442	20.6337	58.67	7.48	74.41	8.54	27.33	5.57	36.49	5.92	0
1	1099.8	1099.8	97.83	90.16	86.23	P01023	A2MG_HUMAN Alpha-2-macroglobulin OS=Homo sapiens GN=A2M PE=1 SV=2	1	auto	0	99	AIGYLNTGYQR	iTRAQ4plex@N-term		-0.0472641	1398.69	700.352	1398.74	700.376	2	20	71.1.1.1241.3	37.4325	1.12605	3.90148	1.29904	5.60178	1.63099	4.41738	1315.52	35.31	1244.24	35.23	472.66	23.24	773.86	27.15	0
1	1099.8	1099.8	97.83	90.16	86.23	P01023	A2MG_HUMAN Alpha-2-macroglobulin OS=Homo sapiens GN=A2M PE=1 SV=2	0	auto - discordant peptide type	0	99	AIGYLNTGYQR	iTRAQ4plex@N-term; Deamidated(N)@6		0.00417086	1399.73	1400.73	1399.72	1400.73	1	18	79.1.1.1083.2	35.0802	0.972415	9.80737	0.994036	15.1668	1.43321	11.0856	226.38	14.63	184.9	13.64	62.24	8.54	117.02	10.54	0
1	1099.8	1099.8	97.83	90.16	86.23	P01023	A2MG_HUMAN Alpha-2-macroglobulin OS=Homo sapiens GN=A2M PE=1 SV=2	0	auto - discordant peptide type	0	99	AIGYLNTGYQR	iTRAQ4plex@N-term; Deamidated(N)@6		0.00197362	1399.72	1400.73	1399.72	1400.73	1	17	79.1.1.1086.2	35.4585	0.952958	11.7493	1.08857	17.2344	1.32791	13.5636	159.79	12.29	127.9	11.36	48.11	7.42	76.53	8.55	0
1	1099.8	1099.8	97.83	90.16	86.23	P01023	A2MG_HUMAN Alpha-2-macroglobulin OS=Homo sapiens GN=A2M PE=1 SV=2	0	auto - discordant peptide type	0	99	AIGYLNTGYQR	iTRAQ4plex@N-term; Deamidated(N)@6		0.00978367	1399.73	1400.74	1399.72	1400.73	1	18	81.1.1.1231.2	36.9191	0.808296	13.3803	0.982015	19.3088	1.10276	15.6325	136.85	11.36	92.91	9.75	37.17	6.48	54.43	7.21	0
1	1099.8	1099.8	97.83	90.16	86.23	P01023	A2MG_HUMAN Alpha-2-macroglobulin OS=Homo sapiens GN=A2M PE=1 SV=2	1	auto	0	99	AIGYLNTGYQR	iTRAQ4plex@N-term		0.0103007	1398.75	700.381	1398.74	700.376	2	19	82.1.1.1309.3	38.075	1.14592	7.11013	1.28103	10.2942	1.3506	8.62052	392.28	19.29	377.57	19.39	138.99	12.57	191.09	13.53	0
1	1099.8	1099.8	97.83	90.16	86.23	P01023	A2MG_HUMAN Alpha-2-macroglobulin OS=Homo sapiens GN=A2M PE=1 SV=2	0	auto - discordant peptide type	0	99	AIGYLNTGYQR	iTRAQ4plex@N-term; iTRAQ4plex(Y)@4		-0.0197254	1542.82	772.417	1542.84	772.427	2	20	85.1.1.1484.2	28.4129	0.972521	3.93836	1.96323	4.52369	1.6017	4.30745	1411.14	36.52	1152.7	34.22	766.25	28.43	815.2	28.07	0
1	1099.8	1099.8	97.83	90.16	86.23	P01023	A2MG_HUMAN Alpha-2-macroglobulin OS=Homo sapiens GN=A2M PE=1 SV=2	1	auto	0	99	AIGYLNTGYQR	iTRAQ4plex@N-term		-0.0138438	1398.72	1399.73	1398.74	1399.74	1	20	85.1.1.1529.2	33.9676	0.951244	6.32525	1.2581	8.6625	1.32607	7.30579	552.4	22.85	441.36	21.12	192.22	14.63	264.2	15.91	0
1	1099.8	1099.8	97.83	90.16	86.23	P01023	A2MG_HUMAN Alpha-2-macroglobulin OS=Homo sapiens GN=A2M PE=1 SV=2	1	auto	0	99	AIGYLNTGYQR	iTRAQ4plex@N-term		-0.0117687	1398.73	1399.73	1398.74	1399.74	1	20	85.1.1.1532.2	34.3415	1.16366	5.75319	1.05224	9.24016	1.60174	6.60557	593.54	23.73	580.13	24	172.74	14.39	342.89	18.03	0
1	1099.8	1099.8	97.83	90.16	86.23	P01023	A2MG_HUMAN Alpha-2-macroglobulin OS=Homo sapiens GN=A2M PE=1 SV=2	1	auto	0	99	AIGYLNTGYQR	iTRAQ4plex@N-term		-0.000538382	1398.74	1399.74	1398.74	1399.74	1	18	85.1.1.1535.2	34.7038	1.00663	7.07819	1.17595	10.2215	1.45424	8.05481	426.04	20.07	360.22	19.03	138.57	12.57	223.46	14.6	0
1	1099.8	1099.8	97.83	90.16	86.23	P01023	A2MG_HUMAN Alpha-2-macroglobulin OS=Homo sapiens GN=A2M PE=1 SV=2	1	auto	0	99	AIGYLNTGYQR	iTRAQ4plex@N-term		-0.00676387	1398.73	1399.74	1398.74	1399.74	1	19	85.1.1.1538.2	35.0484	1.02247	6.98293	1.03402	10.7806	1.40604	8.07076	433.33	20.25	372.15	19.31	123.93	12.04	219.75	14.46	0
1	1099.8	1099.8	97.83	90.16	86.23	P01023	A2MG_HUMAN Alpha-2-macroglobulin OS=Homo sapiens GN=A2M PE=1 SV=2	1	auto	0	99	AIGYLNTGYQR	iTRAQ4plex@N-term		-0.0489777	1398.69	700.352	1398.74	700.376	2	19	86.1.1.1427.4	34.2582	1.02866	3.63888	1.0675	5.5288	1.26246	4.37347	1590.45	38.79	1374.16	37.11	469.59	23.3	724.19	26.29	0
1	1099.8	1099.8	97.83	90.16	86.23	P01023	A2MG_HUMAN Alpha-2-macroglobulin OS=Homo sapiens GN=A2M PE=1 SV=2	1	auto	0	99	AIGYLNTGYQR	iTRAQ4plex@N-term		-0.0242524	1398.71	1399.72	1398.74	1399.74	1	19	86.1.1.1433.3	34.9795	1.36394	5.39224	1.38449	7.98501	1.59891	6.46949	622.96	24.35	713.68	26.51	238.55	16.61	359.25	18.52	0
1	1099.8	1099.8	97.83	90.16	86.23	P01023	A2MG_HUMAN Alpha-2-macroglobulin OS=Homo sapiens GN=A2M PE=1 SV=2	1	auto	0	99	AIGYLNTGYQR	iTRAQ4plex@N-term		-0.0243744	1398.71	1399.72	1398.74	1399.74	1	20	86.1.1.1436.3	35.3079	1.1189	5.81355	1.48614	7.845	1.68726	6.50683	595.07	23.75	559.25	23.64	244.6	16.52	362.13	18.61	0
1	1099.8	1099.8	97.83	90.16	86.23	P01023	A2MG_HUMAN Alpha-2-macroglobulin OS=Homo sapiens GN=A2M PE=1 SV=2	1	auto	0	99	AIGYLNTGYQR	iTRAQ4plex@N-term		-0.0249848	1398.71	1399.72	1398.74	1399.74	1	20	86.1.1.1442.2	35.8217	1.1084	5.34887	1.2456	7.78285	1.57563	6.09696	705.98	25.87	657.26	25.61	243.22	16.7	401.2	19.55	0
1	1099.8	1099.8	97.83	90.16	86.23	P01023	A2MG_HUMAN Alpha-2-macroglobulin OS=Homo sapiens GN=A2M PE=1 SV=2	0	auto - discordant peptide type	0	99	AIGYLNTGYQR	iTRAQ4plex@N-term		-2.00275	1396.73	1397.74	1398.74	1399.74	1	18	86.1.1.1445.2	36.0941	1.00083	10.4309	1.05987	15.7001	1.08657	13.1496	196.66	13.64	165.32	12.88	57.65	8.12	77.07	8.61	0
1	1099.8	1099.8	97.83	90.16	86.23	P01023	A2MG_HUMAN Alpha-2-macroglobulin OS=Homo sapiens GN=A2M PE=1 SV=2	1	auto	0	99	AIGYLNTGYQR	iTRAQ4plex@N-term		-0.0301726	1398.71	700.361	1398.74	700.376	2	20	87.1.1.1564.2	36.2232	1.0387	3.8788	1.27629	5.45577	1.51989	4.39326	1393.64	36.32	1215.87	34.93	491.96	23.58	763.97	27.02	0
1	1099.8	1099.8	97.83	90.16	86.23	P01023	A2MG_HUMAN Alpha-2-macroglobulin OS=Homo sapiens GN=A2M PE=1 SV=2	1	auto	0	99	AIGYLNTGYQR	iTRAQ4plex@N-term		0.0153286	1398.75	700.384	1398.74	700.376	2	19	89.1.1.1649.3	36.7881	1.12931	7.9839	1.17525	11.9984	1.46745	9.3653	313.3	17.23	297.18	17.2	101.84	10.86	165.82	12.57	0
1	1099.8	1099.8	97.83	90.16	86.23	P01023	A2MG_HUMAN Alpha-2-macroglobulin OS=Homo sapiens GN=A2M PE=1 SV=2	1	auto	0	99	AIGYLNTGYQR	iTRAQ4plex@N-term		-0.0129761	1398.72	700.37	1398.74	700.376	2	19	90.1.1.1668.2	39.3453	1.14842	5.74676	1.4115	8.00656	1.72682	6.42647	600	23.85	578.76	24.02	234.24	16.28	373.69	18.87	0
1	1099.8	1099.8	97.83	90.16	86.23	P01023	A2MG_HUMAN Alpha-2-macroglobulin OS=Homo sapiens GN=A2M PE=1 SV=2	1	auto	0	99	AIGYLNTGYQR	iTRAQ4plex@N-term		-0.0205916	1398.72	700.366	1398.74	700.376	2	19	102.1.1.1449.2	39.0589	0.944066	6.84866	1.17234	9.6671	1.36353	7.80904	473.09	21.14	375.14	19.47	153.4	13.15	232.66	14.9	0
1	1099.8	1099.8	97.83	90.16	86.23	P01023	A2MG_HUMAN Alpha-2-macroglobulin OS=Homo sapiens GN=A2M PE=1 SV=2	1	auto	0	99	AIGYLNTGYQR	iTRAQ4plex@N-term		0.109882	1398.85	700.431	1398.74	700.376	2	14	1.1.1.1058.4	35.9164	1.20785	23.1842	1.10222	36.848	1.54652	27.2231	35.82	5.83	36.34	6	10.92	3.61	19.98	4.36	0
1	1099.8	1099.8	97.83	90.16	86.23	P01023	A2MG_HUMAN Alpha-2-macroglobulin OS=Homo sapiens GN=A2M PE=1 SV=2	0	auto - shared MS/MS	0	99	AIGYLNTGYQR	iTRAQ4plex@N-term		0.00310351	1398.74	700.378	1398.74	700.376	2	14	2.1.1.1423.2	36.7609	0.851943	13.2953	0.749251	22.6754	1.45449	14.3127	133.57	11.22	95.58	9.85	27.68	5.83	70.07	8.12	0
1	1099.8	1099.8	97.83	90.16	86.23	P01023	A2MG_HUMAN Alpha-2-macroglobulin OS=Homo sapiens GN=A2M PE=1 SV=2	0	auto - discordant peptide type	0	99	AIGYLNTGYQR	iTRAQ4plex@N-term; iTRAQ4plex(Y)@4		0.00858762	1542.85	772.432	1542.84	772.427	2	16	3.1.1.978.5	27.0662	1.14448	8.77849	2.03838	10.4761	1.60576	10.0717	258.36	15.65	248.36	15.78	145.66	12.45	149.63	12.04	0
1	1099.8	1099.8	97.83	90.16	86.23	P01023	A2MG_HUMAN Alpha-2-macroglobulin OS=Homo sapiens GN=A2M PE=1 SV=2	0	auto - discordant peptide type	0	99	AIGYLNTGYQR	No iTRAQ4plex@N-term		-0.00507764	1254.63	628.323	1254.64	628.325	2	18	3.1.1.1010.2	30.2591	0.930279	20.7719	1.1982	28.7304	0.995825	26.4593	51.87	7	40.53	6.4	17.19	4.36	18.63	4.24	0
1	1099.8	1099.8	97.83	90.16	86.23	P01023	A2MG_HUMAN Alpha-2-macroglobulin OS=Homo sapiens GN=A2M PE=1 SV=2	1	auto	0	99	AIGYLNTGYQR	iTRAQ4plex@N-term		-0.0372441	1398.7	700.357	1398.74	700.376	2	18	3.1.1.1037.4	32.9669	1.14661	2.67119	1.15153	4.07108	1.41208	3.18705	2776.64	51.31	2674.14	51.58	884.35	32.08	1414.14	36.72	0
1	1099.8	1099.8	97.83	90.16	86.23	P01023	A2MG_HUMAN Alpha-2-macroglobulin OS=Homo sapiens GN=A2M PE=1 SV=2	0	auto - discordant peptide type	0	99	AIGYLNTGYQR	iTRAQ4plex@N-term; Deamidated(N)@6		0.00431301	1399.73	700.87	1399.72	700.868	2	19	3.1.1.1059.4	35.247	1.19738	6.54831	0.95465	11.1039	1.33357	8.05118	450.95	20.69	453.53	21.19	119.07	12.04	216.9	14.35	0
1	1099.8	1099.8	97.83	90.16	86.23	P01023	A2MG_HUMAN Alpha-2-macroglobulin OS=Homo sapiens GN=A2M PE=1 SV=2	1	auto	0	99	AIGYLNTGYQR	iTRAQ4plex@N-term		0.00851331	1398.75	700.38	1398.74	700.376	2	15	4.1.1.1396.2	37.095	1.00812	12.9637	1.22978	18.3759	1.56202	14.4136	126.86	10.95	107.42	10.39	43.15	7	71.47	8.25	0
1	1099.8	1099.8	97.83	90.16	86.23	P01023	A2MG_HUMAN Alpha-2-macroglobulin OS=Homo sapiens GN=A2M PE=1 SV=2	1	auto	0	99	AIGYLNTGYQR	iTRAQ4plex@N-term		0.00517455	1398.74	700.379	1398.74	700.376	2	16	5.1.1.1091.2	35.3093	1.1786	10.9928	0.794355	20.4333	1.2895	13.6081	161.26	12.37	159.64	12.57	35.43	6.71	75	8.43	0
1	1099.8	1099.8	97.83	90.16	86.23	P01023	A2MG_HUMAN Alpha-2-macroglobulin OS=Homo sapiens GN=A2M PE=1 SV=2	1	auto	0	99	AIGYLNTGYQR	iTRAQ4plex@N-term		-0.000955759	1398.74	700.376	1398.74	700.376	2	14	8.1.1.932.4	33.6798	1.11207	9.03638	1.19248	13.3607	1.21787	11.2622	246.92	15.3	230.64	15.17	81.44	9.64	108.46	10.2	0
1	1099.8	1099.8	97.83	90.16	86.23	P01023	A2MG_HUMAN Alpha-2-macroglobulin OS=Homo sapiens GN=A2M PE=1 SV=2	1	auto	0	99	AIGYLNTGYQR	iTRAQ4plex@N-term		0.0136492	1398.75	700.383	1398.74	700.376	2	17	9.1.1.903.2	28.9989	0.963993	7.69716	1.37503	10.1825	1.37402	8.82155	370.3	18.71	299.83	17.41	140.83	12.45	183.51	13.27	0
1	1099.8	1099.8	97.83	90.16	86.23	P01023	A2MG_HUMAN Alpha-2-macroglobulin OS=Homo sapiens GN=A2M PE=1 SV=2	0	auto - discordant peptide type	0	99	AIGYLNTGYQR	No iTRAQ4plex@N-term; Deamidated(N)@6		0.00625847	1255.63	628.82	1255.62	628.817	2	15	11.1.1.931.3	30.5805	0.761612	19.5186	0.963201	27.751	1.03998	22.8541	66.89	7.94	42.79	6.63	17.82	4.47	25.09	4.9	0
1	1099.8	1099.8	97.83	90.16	86.23	P01023	A2MG_HUMAN Alpha-2-macroglobulin OS=Homo sapiens GN=A2M PE=1 SV=2	0	auto - discordant peptide type	0	99	AIGYLNTGYQR	iTRAQ4plex@N-term; Deamidated(N)@6		-0.0106026	1399.71	700.863	1399.72	700.868	2	17	11.1.1.965.2	34.0483	1.02322	4.9214	1.03966	7.55976	1.24298	5.93973	871.9	28.72	749.35	27.4	250.72	17.06	390.88	19.32	0
1	1099.8	1099.8	97.83	90.16	86.23	P01023	A2MG_HUMAN Alpha-2-macroglobulin OS=Homo sapiens GN=A2M PE=1 SV=2	1	auto	0	99	AIGYLNTGYQR	iTRAQ4plex@N-term		0.0198837	1398.76	700.386	1398.74	700.376	2	15	13.1.1.1039.3	31.3425	1.01508	7.30855	1.08536	10.9905	1.39306	8.45113	397.44	19.39	338.86	18.44	119.31	11.75	199.69	13.78	0
1	1099.8	1099.8	97.83	90.16	86.23	P01023	A2MG_HUMAN Alpha-2-macroglobulin OS=Homo sapiens GN=A2M PE=1 SV=2	0	auto - discordant peptide type	0	99	AIGYLNTGYQR	iTRAQ4plex@N-term; Deamidated(N)@6		-0.0519228	1399.67	700.842	1399.72	700.868	2	19	13.1.1.1060.2	33.4009	1.04328	3.83162	1.12121	5.73571	1.48756	4.37139	1423.11	36.7	1247.06	35.34	441.32	22.61	763.53	26.95	0
1	1099.8	1099.8	97.83	90.16	86.23	P01023	A2MG_HUMAN Alpha-2-macroglobulin OS=Homo sapiens GN=A2M PE=1 SV=2	0	auto - discordant peptide type	0	99	AIGYLNTGYQR	iTRAQ4plex@N-term; Deamidated(N)@6		-0.0925712	1399.63	700.822	1399.72	700.868	2	16	13.1.1.1062.4	33.6394	0.991205	3.21847	1.01946	4.94681	1.38738	3.70055	2077.94	44.33	1729.99	41.69	585.91	26.15	1039.78	31.44	0
1	1099.8	1099.8	97.83	90.16	86.23	P01023	A2MG_HUMAN Alpha-2-macroglobulin OS=Homo sapiens GN=A2M PE=1 SV=2	0	auto - discordant peptide type	0	99	AIGYLNTGYQR	iTRAQ4plex@N-term; Deamidated(Q)@10		0.0142591	1399.74	700.875	1399.72	700.868	2	18	14.1.1.1130.3	36.0353	1.08174	5.01068	1.17405	7.42535	1.47515	5.79427	815.06	27.78	740.56	27.2	264.67	17.46	433.65	20.32	0
1	1099.8	1099.8	97.83	90.16	86.23	P01023	A2MG_HUMAN Alpha-2-macroglobulin OS=Homo sapiens GN=A2M PE=1 SV=2	0	no quant - weak signal	0	99	AIGYLNTGYQR	No iTRAQ4plex@N-term		0.00525787	1254.64	1255.65	1254.64	1255.64	1	11	17.1.1.1241.3	28.7686							7.01	2.65	24.31	4.8	4.83	2.45	4.07	2	0
1	1099.8	1099.8	97.83	90.16	86.23	P01023	A2MG_HUMAN Alpha-2-macroglobulin OS=Homo sapiens GN=A2M PE=1 SV=2	0	auto - discordant peptide type	0	99	AIGYLNTGYQR	iTRAQ4plex@N-term; Oxidation(Y)@4		0.0316135	1414.76	708.389	1414.73	708.374	2	14	17.1.1.1249.2	29.5402	1.10048	5.28825	1.19468	7.82958	1.59141	5.99801	725.08	26.21	670.22	25.87	239.59	16.64	416.18	19.92	0
1	1099.8	1099.8	97.83	90.16	86.23	P01023	A2MG_HUMAN Alpha-2-macroglobulin OS=Homo sapiens GN=A2M PE=1 SV=2	0	auto - discordant peptide type	0	99	AIGYLNTGYQR	iTRAQ4plex@N-term		-0.143587	1398.59	700.304	1398.74	700.376	2	17	17.1.1.1264.3	30.9903	1.12758	1.8813	1.14432	2.85805	1.37459	2.25457	5649.1	73.18	5350.23	72.99	1787.95	45.55	2800.7	51.68	0
1	1099.8	1099.8	97.83	90.16	86.23	P01023	A2MG_HUMAN Alpha-2-macroglobulin OS=Homo sapiens GN=A2M PE=1 SV=2	0	auto - discordant peptide type	0	99	AIGYLNTGYQR	iTRAQ4plex@N-term		-0.146029	1398.59	700.303	1398.74	700.376	2	16	17.1.1.1265.2	31.0622	0.989787	2.22011	1.0294	3.3903	1.31618	2.5988	4370.56	64.29	3633.51	60.42	1244.37	38.01	2074.75	44.45	0
1	1099.8	1099.8	97.83	90.16	86.23	P01023	A2MG_HUMAN Alpha-2-macroglobulin OS=Homo sapiens GN=A2M PE=1 SV=2	0	auto - discordant peptide type	0	99	AIGYLNTGYQR	iTRAQ4plex@N-term		-0.138949	1398.6	700.307	1398.74	700.376	2	16	17.1.1.1272.2	31.7445	1.16881	2.37797	1.15004	3.64576	1.34817	2.8977	3467.1	57.35	3403.76	58.15	1102.83	35.83	1685.87	40.11	0
1	1099.8	1099.8	97.83	90.16	86.23	P01023	A2MG_HUMAN Alpha-2-macroglobulin OS=Homo sapiens GN=A2M PE=1 SV=2	0	auto - discordant peptide type	0	99	AIGYLNTGYQR	iTRAQ4plex@N-term		0.947563	1399.69	700.85	1398.74	700.376	2	16	17.1.1.1276.2	32.1344	1.0954	2.69963	1.16149	4.03137	1.36602	3.21604	2788.69	51.4	2565.78	50.61	895.87	32.12	1373.95	36.21	0
1	1099.8	1099.8	97.83	90.16	86.23	P01023	A2MG_HUMAN Alpha-2-macroglobulin OS=Homo sapiens GN=A2M PE=1 SV=2	0	auto - discordant peptide type	0	99	AIGYLNTGYQR	iTRAQ4plex@N-term; iTRAQ4plex(Y)@9		0.000239224	1542.84	772.427	1542.84	772.427	2	19	18.1.1.1186.2	28.6943	0.995581	4.16965	1.70321	5.12174	1.9046	4.34108	1239.27	34.23	1036.31	32.37	583.8	25.18	851.3	28.51	0
1	1099.8	1099.8	97.83	90.16	86.23	P01023	A2MG_HUMAN Alpha-2-macroglobulin OS=Homo sapiens GN=A2M PE=1 SV=2	1	auto	0	99	AIGYLNTGYQR	iTRAQ4plex@N-term		0.020744	1398.76	700.386	1398.74	700.376	2	16	18.1.1.1187.2	28.7998	1.26082	15.3631	1.57611	20.954	1.62668	17.9797	79.99	8.72	84.71	9.17	34.87	6.24	46.93	6.71	0
1	1099.8	1099.8	97.83	90.16	86.23	P01023	A2MG_HUMAN Alpha-2-macroglobulin OS=Homo sapiens GN=A2M PE=1 SV=2	1	auto	0	99	AIGYLNTGYQR	iTRAQ4plex@N-term		0.0176923	1398.76	700.385	1398.74	700.376	2	13	18.1.1.1194.5	29.5733	0.88801	11.4165	1.1393	16.0053	1.46653	12.4449	176.92	12.92	131.96	11.58	55.75	7.94	93.58	9.43	0
1	1099.8	1099.8	97.83	90.16	86.23	P01023	A2MG_HUMAN Alpha-2-macroglobulin OS=Homo sapiens GN=A2M PE=1 SV=2	0	auto - discordant peptide type	0	99	AIGYLNTGYQR	iTRAQ4plex@N-term		-0.166873	1398.57	700.293	1398.74	700.376	2	16	18.1.1.1221.2	32.0986	1.07633	1.7626	0.986838	2.8311	1.29953	2.12531	6601.29	79.07	5967.91	77.17	1801.79	46.22	3094.05	54.32	0
1	1099.8	1099.8	97.83	90.16	86.23	P01023	A2MG_HUMAN Alpha-2-macroglobulin OS=Homo sapiens GN=A2M PE=1 SV=2	0	auto - discordant peptide type	0	99	AIGYLNTGYQR	iTRAQ4plex@N-term		-0.168094	1398.57	700.292	1398.74	700.376	2	15	18.1.1.1227.2	32.6176	0.954521	2.04218	0.970056	3.16389	1.20793	2.43683	5278.09	70.63	4231.65	65.28	1416.13	40.6	2299.5	46.83	0
1	1099.8	1099.8	97.83	90.16	86.23	P01023	A2MG_HUMAN Alpha-2-macroglobulin OS=Homo sapiens GN=A2M PE=1 SV=2	0	auto - discordant peptide type	0	99	AIGYLNTGYQR	iTRAQ4plex@N-term; Deamidated(N)@6; Dehydrated(T)@7		0.0218596	1381.73	691.874	1381.71	691.863	2	15	18.1.1.1233.3	33.2333	1.18249	9.5463	1.20331	14.425	1.58103	11.0596	213.93	14.25	212.48	14.53	71.2	9.11	121.99	10.77	0
1	1099.8	1099.8	97.83	90.16	86.23	P01023	A2MG_HUMAN Alpha-2-macroglobulin OS=Homo sapiens GN=A2M PE=1 SV=2	1	auto	0	99	AIGYLNTGYQR	iTRAQ4plex@N-term		-0.00647695	1398.73	700.373	1398.74	700.376	2	18	18.1.1.1319.2	40.5954	1.02919	7.24013	1.1113	10.8083	1.33144	8.54835	401.57	19.49	347.14	18.65	123.43	11.92	192.84	13.57	0
1	1099.8	1099.8	97.83	90.16	86.23	P01023	A2MG_HUMAN Alpha-2-macroglobulin OS=Homo sapiens GN=A2M PE=1 SV=2	1	auto	0	99	AIGYLNTGYQR	iTRAQ4plex@N-term		-0.0235949	1398.71	700.364	1398.74	700.376	2	18	19.1.1.1282.3	32.598	1.1079	4.22349	1.38109	5.86461	1.6287	4.76302	1133.38	32.77	1054.69	32.47	432.94	22.09	665.78	25.2	0
1	1099.8	1099.8	97.83	90.16	86.23	P01023	A2MG_HUMAN Alpha-2-macroglobulin OS=Homo sapiens GN=A2M PE=1 SV=2	0	auto - discordant peptide type	0	99	AIGYLNTGYQR	Acetyl@N-term		0.000654693	1296.65	1297.65	1296.65	1297.65	1	13	19.1.1.1419.2	45.6513	1.99573	30.4567					16.62	4	27.86	5.2	10.2	3.32	0	0.53	0
1	1099.8	1099.8	97.83	90.16	86.23	P01023	A2MG_HUMAN Alpha-2-macroglobulin OS=Homo sapiens GN=A2M PE=1 SV=2	0	auto - discordant peptide type	0	99	AIGYLNTGYQR	iTRAQ4plex@N-term; Asn->Arg@6		-0.039362	1440.76	721.386	1440.8	721.405	2	17	20.1.1.1372.3	43.2691	1.71516	5.61467	1.29282	9.18573	1.61778	7.07362	517.85	22.27	746.03	26.93	185.17	15.03	302.16	16.97	0
1	1099.8	1099.8	97.83	90.16	86.23	P01023	A2MG_HUMAN Alpha-2-macroglobulin OS=Homo sapiens GN=A2M PE=1 SV=2	1	auto	0	99	AIGYLNTGYQR	iTRAQ4plex@N-term		0.011328	1398.75	700.382	1398.74	700.376	2	17	21.1.1.1235.4	33.0973	1.05573	7.00776	1.15403	10.3746	1.40438	8.18111	422.51	20	374.66	19.36	134.86	12.45	214.01	14.28	0
1	1099.8	1099.8	97.83	90.16	86.23	P01023	A2MG_HUMAN Alpha-2-macroglobulin OS=Homo sapiens GN=A2M PE=1 SV=2	0	auto - discordant peptide type	0	99	AIGYLNTGYQR	iTRAQ4plex@N-term; iTRAQ4plex(Y)@4; Leu->Pro@5		-0.033126	1526.78	764.395	1526.81	764.412	2	17	21.1.1.1447.3	52.5611	1.13492	6.2369	1.27587	9.04314	1.54891	7.19568	512.63	22.05	488.67	22.07	180.9	14.39	286.38	16.52	0
1	1099.8	1099.8	97.83	90.16	86.23	P01023	A2MG_HUMAN Alpha-2-macroglobulin OS=Homo sapiens GN=A2M PE=1 SV=2	1	auto	0	99	AIGYLNTGYQR	iTRAQ4plex@N-term		0.00753923	1398.75	700.38	1398.74	700.376	2	17	22.1.1.1376.2	36.0716	1.15408	5.38877	1.23771	7.9729	1.58932	6.19318	680.1	25.4	659.26	25.61	232.82	16.4	389.85	19.26	0
1	1099.8	1099.8	97.83	90.16	86.23	P01023	A2MG_HUMAN Alpha-2-macroglobulin OS=Homo sapiens GN=A2M PE=1 SV=2	1	auto	0	99	AIGYLNTGYQR	iTRAQ4plex@N-term		0.0149995	1398.75	700.384	1398.74	700.376	2	18	23.1.1.1296.2	34.5328	0.980544	7.64189	1.19719	10.8368	1.40926	8.71959	371.25	18.73	305.76	17.55	122.93	11.79	188.7	13.42	0
1	1099.8	1099.8	97.83	90.16	86.23	P01023	A2MG_HUMAN Alpha-2-macroglobulin OS=Homo sapiens GN=A2M PE=1 SV=2	1	auto	0	99	AIGYLNTGYQR	iTRAQ4plex@N-term		0.0203704	1398.76	700.386	1398.74	700.376	2	18	24.1.1.1291.3	35.04	1.16674	11.2945	1.26829	16.5555	1.51123	13.2352	153.91	12.08	150.83	12.25	53.99	7.87	83.89	8.94	0
1	1099.8	1099.8	97.83	90.16	86.23	P01023	A2MG_HUMAN Alpha-2-macroglobulin OS=Homo sapiens GN=A2M PE=1 SV=2	1	auto	0	99	AIGYLNTGYQR	iTRAQ4plex@N-term		0.0164717	1398.75	700.384	1398.74	700.376	2	18	26.1.1.1454.2	34.8082	1.21325	8.24984	1.1422	12.8737	1.45451	9.89318	282.29	16.37	287.67	16.88	89.18	10.25	148.09	11.87	0
1	1099.8	1099.8	97.83	90.16	86.23	P01023	A2MG_HUMAN Alpha-2-macroglobulin OS=Homo sapiens GN=A2M PE=1 SV=2	1	auto	0	99	AIGYLNTGYQR	iTRAQ4plex@N-term		-0.000922547	1398.74	700.376	1398.74	700.376	2	15	28.1.1.1825.2	36.3528	0.988732	14.5125	1.49231	18.6715	1.28791	17.1657	102.58	9.85	85.19	9.27	42.34	6.78	47.65	6.78	0
1	1099.8	1099.8	97.83	90.16	86.23	P01023	A2MG_HUMAN Alpha-2-macroglobulin OS=Homo sapiens GN=A2M PE=1 SV=2	1	auto	0	99	AIGYLNTGYQR	iTRAQ4plex@N-term		-0.000922547	1398.74	700.376	1398.74	700.376	2	14	28.1.1.1825.4	36.3898	1.13217	10.6436	1.29658	15.3111	1.53433	12.3123	176.15	12.92	167.51	12.92	63.17	8.49	97.48	9.64	0
1	1099.8	1099.8	97.83	90.16	86.23	P01023	A2MG_HUMAN Alpha-2-macroglobulin OS=Homo sapiens GN=A2M PE=1 SV=2	1	auto	0	99	AIGYLNTGYQR	iTRAQ4plex@N-term		0.0647157	1398.8	700.409	1398.74	700.376	2	15	29.1.1.1570.2	33.2924	1.1878	9.90223	1.07798	15.7691	1.3821	12.0148	198.12	13.71	197.66	14	59.07	8.37	98.76	9.7	0
1	1099.8	1099.8	97.83	90.16	86.23	P01023	A2MG_HUMAN Alpha-2-macroglobulin OS=Homo sapiens GN=A2M PE=1 SV=2	1	auto	0	99	AIGYLNTGYQR	iTRAQ4plex@N-term		0.0765565	1398.81	700.414	1398.74	700.376	2	16	30.1.1.1794.2	36.6453	1.17514	13.3712	1.7573	17.0623	1.57422	15.5444	109.62	10.2	108.2	10.39	53.28	7.62	62.24	7.75	0
1	1099.8	1099.8	97.83	90.16	86.23	P01023	A2MG_HUMAN Alpha-2-macroglobulin OS=Homo sapiens GN=A2M PE=1 SV=2	1	auto	0	99	AIGYLNTGYQR	iTRAQ4plex@N-term		0.0688661	1398.81	700.411	1398.74	700.376	2	17	30.1.1.1797.2	36.7182	1.34468	11.7253	0.952688	21.0159	2.15928	12.7689	132.41	11.22	149.55	12.12	34.89	6.71	103.12	9.85	0
1	1099.8	1099.8	97.83	90.16	86.23	P01023	A2MG_HUMAN Alpha-2-macroglobulin OS=Homo sapiens GN=A2M PE=1 SV=2	0	auto - discordant peptide type	0	99	AIGYLNTGYQR	No iTRAQ4plex@N-term		-0.00289247	1254.63	628.324	1254.64	628.325	2	15	37.1.1.981.3	31.8447	0.786721	19.6397	1.26158	24.82	0.645825	28.3572	64.74	7.81	42.78	6.63	22.59	4.9	15.08	3.87	0
1	1099.8	1099.8	97.83	90.16	86.23	P01023	A2MG_HUMAN Alpha-2-macroglobulin OS=Homo sapiens GN=A2M PE=1 SV=2	1	auto	0	99	AIGYLNTGYQR	iTRAQ4plex@N-term		-0.0254042	1398.71	700.364	1398.74	700.376	2	18	37.1.1.1002.3	34.3963	1.26478	2.79936	1.35983	4.08823	1.69594	3.23098	2401.49	47.77	2551.19	50.25	903.22	32.26	1468.94	37.4	0
1	1099.8	1099.8	97.83	90.16	86.23	P01023	A2MG_HUMAN Alpha-2-macroglobulin OS=Homo sapiens GN=A2M PE=1 SV=2	1	auto	0	99	AIGYLNTGYQR	iTRAQ4plex@N-term		-0.0561644	1398.68	700.348	1398.74	700.376	2	17	37.1.1.1004.3	34.6438	1.10581	2.86096	1.26981	4.11269	1.39789	3.39278	2470.53	48.38	2294.65	47.86	867.68	31.38	1245.59	34.51	0
1	1099.8	1099.8	97.83	90.16	86.23	P01023	A2MG_HUMAN Alpha-2-macroglobulin OS=Homo sapiens GN=A2M PE=1 SV=2	0	auto - discordant peptide type	0	99	AIGYLNTGYQR	iTRAQ4plex@N-term		-1.99845	1396.74	699.377	1398.74	700.376	2	17	37.1.1.1005.8	34.8349	1.09823	3.19303	1.19219	4.71821	1.41711	3.76187	1990.62	43.43	1836.23	42.81	656.39	27.46	1017.43	31.18	0
1	1099.8	1099.8	97.83	90.16	86.23	P01023	A2MG_HUMAN Alpha-2-macroglobulin OS=Homo sapiens GN=A2M PE=1 SV=2	0	auto - discordant peptide type	0	99	AIGYLNTGYQR	iTRAQ4plex@N-term; Deamidated(N)@6		0.012866	1399.73	700.875	1399.72	700.868	2	17	37.1.1.1021.2	36.7863	0.870408	8.55176	1.05227	12.3076	1.20042	9.93964	318.99	17.35	233.21	15.39	92.84	10.25	138.11	11.49	0
1	1099.8	1099.8	97.83	90.16	86.23	P01023	A2MG_HUMAN Alpha-2-macroglobulin OS=Homo sapiens GN=A2M PE=1 SV=2	1	auto	0	99	AIGYLNTGYQR	iTRAQ4plex@N-term		0.00282543	1398.74	700.378	1398.74	700.376	2	17	39.1.1.1122.2	36.5116	1.09532	7.26221	1.22391	10.5937	1.41613	8.5551	385.27	19.1	354.45	18.81	130.42	12.21	196.78	13.72	0
1	1099.8	1099.8	97.83	90.16	86.23	P01023	A2MG_HUMAN Alpha-2-macroglobulin OS=Homo sapiens GN=A2M PE=1 SV=2	1	auto	0	99	AIGYLNTGYQR	iTRAQ4plex@N-term		0.0264165	1398.76	700.389	1398.74	700.376	2	15	40.1.1.1291.4	38.0017	1.31027	17.7145	1.38407	25.9488	1.68013	20.6972	58.88	7.48	64.8	8	22.54	5.1	35.68	5.83	0
1	1099.8	1099.8	97.83	90.16	86.23	P01023	A2MG_HUMAN Alpha-2-macroglobulin OS=Homo sapiens GN=A2M PE=1 SV=2	1	auto	0	99	AIGYLNTGYQR	iTRAQ4plex@N-term		0.018967	1398.76	700.386	1398.74	700.376	2	17	41.1.1.983.2	35.8474	1.22885	9.79101	0.96524	16.5669	1.04782	13.235	199.01	13.75	205.41	14.25	53.13	8	75.21	8.49	0
1	1099.8	1099.8	97.83	90.16	86.23	P01023	A2MG_HUMAN Alpha-2-macroglobulin OS=Homo sapiens GN=A2M PE=1 SV=2	1	auto	0	99	AIGYLNTGYQR	iTRAQ4plex@N-term		0.0177238	1398.76	700.385	1398.74	700.376	2	17	43.1.1.1018.2	29.826	1.08242	7.48474	1.22668	10.8466	1.35746	8.91129	365.3	18.6	332.12	18.22	123.94	11.87	178.85	13.08	0
1	1099.8	1099.8	97.83	90.16	86.23	P01023	A2MG_HUMAN Alpha-2-macroglobulin OS=Homo sapiens GN=A2M PE=1 SV=2	1	auto	0	99	AIGYLNTGYQR	iTRAQ4plex@N-term		0.0242678	1398.76	700.388	1398.74	700.376	2	16	47.1.1.1086.5	31.9311	1.08651	9.3582	1.34123	13.0438	1.37649	11.1096	233.31	14.87	212.92	14.59	86.55	9.85	115.83	10.54	0
1	1099.8	1099.8	97.83	90.16	86.23	P01023	A2MG_HUMAN Alpha-2-macroglobulin OS=Homo sapiens GN=A2M PE=1 SV=2	0	auto - discordant peptide type	0	99	AIGYLNTGYQR	iTRAQ4plex@N-term; Deamidated(N)@6		-0.0714589	1399.65	700.832	1399.72	700.868	2	17	47.1.1.1102.3	33.8621	0.946572	3.45923	1.14734	4.92873	1.24111	4.08208	1851	41.82	1471.66	38.55	587.39	25.73	828.57	28.17	0
1	1099.8	1099.8	97.83	90.16	86.23	P01023	A2MG_HUMAN Alpha-2-macroglobulin OS=Homo sapiens GN=A2M PE=1 SV=2	0	auto - discordant peptide type	0	99	AIGYLNTGYQR	iTRAQ4plex@N-term; Deamidated(N)@6		0.0226649	1399.74	700.88	1399.72	700.868	2	15	48.1.1.1013.2	34.3418	0.998417	9.04454	1.11587	13.3402	1.42225	10.3333	262.22	15.75	219.9	14.87	80.93	9.64	134.51	11.31	0
1	1099.8	1099.8	97.83	90.16	86.23	P01023	A2MG_HUMAN Alpha-2-macroglobulin OS=Homo sapiens GN=A2M PE=1 SV=2	1	auto	0	99	AIGYLNTGYQR	iTRAQ4plex@N-term		0.000357223	1398.74	700.376	1398.74	700.376	2	17	48.1.1.1018.6	35.0153	1.05337	7.84566	1.37257	10.7184	1.43761	9.09833	338.01	17.89	299.06	17.32	128.32	11.96	175.26	12.97	0
1	1099.8	1099.8	97.83	90.16	86.23	P01023	A2MG_HUMAN Alpha-2-macroglobulin OS=Homo sapiens GN=A2M PE=1 SV=2	0	auto - discordant peptide type	0	99	AIGYLNTGYQR	iTRAQ4plex@N-term; Deamidated(N)@6		0.033651	1399.76	700.885	1399.72	700.868	2	15	48.1.1.1026.2	35.9083	0.981708	9.80295	1.14943	14.137	1.22101	11.7697	225.28	14.59	185.76	13.67	71.62	9	99.21	9.75	0
1	1099.8	1099.8	97.83	90.16	86.23	P01023	A2MG_HUMAN Alpha-2-macroglobulin OS=Homo sapiens GN=A2M PE=1 SV=2	0	auto - discordant peptide type	0	99	AIGYLNTGYQR	iTRAQ4plex@N-term; iTRAQ4plex(Y)@4		-0.0337421	1542.81	772.41	1542.84	772.427	2	18	51.1.1.1159.3	26.183	1.05143	3.93272	2.15127	4.48667	1.89874	4.17231	1352.13	35.78	1194.11	34.74	804.53	29.15	925.97	29.87	0
1	1099.8	1099.8	97.83	90.16	86.23	P01023	A2MG_HUMAN Alpha-2-macroglobulin OS=Homo sapiens GN=A2M PE=1 SV=2	0	auto - discordant peptide type	0	99	AIGYLNTGYQR	iTRAQ4plex@N-term; iTRAQ4plex(Y)@9		-0.0293477	1542.81	772.413	1542.84	772.427	2	19	51.1.1.1163.3	26.6647	0.932355	3.68192	1.87205	4.25116	1.73331	3.87141	1656.68	39.56	1297.38	36.36	857.8	30.17	1035.69	31.56	0
1	1099.8	1099.8	97.83	90.16	86.23	P01023	A2MG_HUMAN Alpha-2-macroglobulin OS=Homo sapiens GN=A2M PE=1 SV=2	0	auto - discordant peptide type	0	99	AIGYLNTGYQR	No iTRAQ4plex@N-term		-0.041942	1254.59	628.304	1254.64	628.325	2	14	51.1.1.1183.2	29.1044	0.677271	20.0227	1.07859	25.5599	0.610115	27.9886	69.12	8.06	39.32	6.4	20.62	4.69	15.21	3.87	0
1	1099.8	1099.8	97.83	90.16	86.23	P01023	A2MG_HUMAN Alpha-2-macroglobulin OS=Homo sapiens GN=A2M PE=1 SV=2	0	auto - discordant peptide type	0	99	AIGYLNTGYQR	iTRAQ4plex@N-term; Oxidation(Y)@4		0.0213561	1414.75	708.384	1414.73	708.374	2	15	51.1.1.1189.2	29.8495	1.09003	6.00352	1.31433	8.45955	1.44539	7.00997	565.82	23.15	518.04	22.76	205.69	15.23	294.97	16.79	0
1	1099.8	1099.8	97.83	90.16	86.23	P01023	A2MG_HUMAN Alpha-2-macroglobulin OS=Homo sapiens GN=A2M PE=1 SV=2	0	auto - discordant peptide type	0	99	AIGYLNTGYQR	iTRAQ4plex@N-term		-0.134581	1398.6	700.309	1398.74	700.376	2	15	51.1.1.1201.3	31.317	0.997247	2.20413	1.05051	3.3422	1.31797	2.58607	4414.49	64.61	3697.69	60.94	1282.66	38.54	2098.45	44.74	0
1	1099.8	1099.8	97.83	90.16	86.23	P01023	A2MG_HUMAN Alpha-2-macroglobulin OS=Homo sapiens GN=A2M PE=1 SV=2	0	auto - discordant peptide type	0	99	AIGYLNTGYQR	iTRAQ4plex@N-term		-0.138609	1398.6	700.307	1398.74	700.376	2	17	51.1.1.1203.4	31.5717	1.0695	2.34252	1.19169	3.42797	1.36557	2.77199	3755.03	59.63	3373.21	58.09	1237.67	37.6	1849.44	42.02	0
1	1099.8	1099.8	97.83	90.16	86.23	P01023	A2MG_HUMAN Alpha-2-macroglobulin OS=Homo sapiens GN=A2M PE=1 SV=2	0	auto - discordant peptide type	0	99	AIGYLNTGYQR	iTRAQ4plex@N-term		-2.01541	1396.72	699.369	1398.74	700.376	2	19	51.1.1.1205.7	31.846	0.971123	2.27595	1.16784	3.2487	1.31201	2.65889	4210.26	63.09	3434.24	58.83	1359.95	39.2	1992.33	43.76	0
1	1099.8	1099.8	97.83	90.16	86.23	P01023	A2MG_HUMAN Alpha-2-macroglobulin OS=Homo sapiens GN=A2M PE=1 SV=2	0	auto - discordant peptide type	0	99	AIGYLNTGYQR	iTRAQ4plex@N-term		-0.142393	1398.6	700.305	1398.74	700.376	2	15	51.1.1.1206.4	31.9183	1.14091	2.56181	1.29014	3.70052	1.52579	2.97557	3029.02	53.59	2902.7	53.78	1080.86	35.13	1666.9	39.88	0
1	1099.8	1099.8	97.83	90.16	86.23	P01023	A2MG_HUMAN Alpha-2-macroglobulin OS=Homo sapiens GN=A2M PE=1 SV=2	0	auto - discordant peptide type	0	99	AIGYLNTGYQR	iTRAQ4plex@N-term; Iodo(Y)@4		0.04039	1524.67	763.345	1524.63	763.324	2	17	51.1.1.1289.7	42.3083	1.19772	11.8505	1.42818	16.5538	1.29188	14.7845	138.02	11.45	138.85	11.75	54.52	7.81	64.31	7.87	0
1	1099.8	1099.8	97.83	90.16	86.23	P01023	A2MG_HUMAN Alpha-2-macroglobulin OS=Homo sapiens GN=A2M PE=1 SV=2	0	auto - discordant peptide type	0	99	AIGYLNTGYQR	iTRAQ4plex@N-term; iTRAQ4plex(Y)@9		-0.00843697	1542.83	515.284	1542.84	515.287	3	15	52.1.1.1086.2	29.0207	1.06942	3.31668	1.63922	4.21969	1.4848	3.82323	1877.59	42.17	1686.54	41.16	851.27	30.41	1005.5	31.11	0
1	1099.8	1099.8	97.83	90.16	86.23	P01023	A2MG_HUMAN Alpha-2-macroglobulin OS=Homo sapiens GN=A2M PE=1 SV=2	0	no quant - weak signal	0	99	AIGYLNTGYQR	No iTRAQ4plex@N-term		0.0125312	1254.65	1255.66	1254.64	1255.64	1	11	52.1.1.1102.2	31.0283							12.54	3.46	17.48	4.12	4.19	2.24	3.02	1.73	0
1	1099.8	1099.8	97.83	90.16	86.23	P01023	A2MG_HUMAN Alpha-2-macroglobulin OS=Homo sapiens GN=A2M PE=1 SV=2	0	auto - discordant peptide type	0	99	AIGYLNTGYQR	iTRAQ4plex@N-term		-0.165948	1398.57	700.293	1398.74	700.376	2	16	52.1.1.1113.3	32.3887	0.934883	2.04809	1.05239	3.02639	1.22755	2.41435	5318.08	70.88	4175.99	64.94	1547.97	42.06	2354.54	47.4	0
1	1099.8	1099.8	97.83	90.16	86.23	P01023	A2MG_HUMAN Alpha-2-macroglobulin OS=Homo sapiens GN=A2M PE=1 SV=2	0	auto - discordant peptide type	0	99	AIGYLNTGYQR	iTRAQ4plex@N-term		-0.155573	1398.58	700.298	1398.74	700.376	2	15	52.1.1.1114.2	32.4925	0.890396	1.8322	0.911479	2.85345	1.20522	2.13959	6845.48	80.39	5119.58	72	1725.76	44.88	2975.67	53.22	0
1	1099.8	1099.8	97.83	90.16	86.23	P01023	A2MG_HUMAN Alpha-2-macroglobulin OS=Homo sapiens GN=A2M PE=1 SV=2	0	auto - discordant peptide type	0	99	AIGYLNTGYQR	iTRAQ4plex@N-term		-0.151911	1398.59	700.3	1398.74	700.376	2	17	52.1.1.1114.7	32.54	1.08641	1.56481	1.07493	2.41984	1.37907	1.85298	8334.52	88.85	7605.4	87.12	2477.94	53.83	4145.54	62.83	0
1	1099.8	1099.8	97.83	90.16	86.23	P01023	A2MG_HUMAN Alpha-2-macroglobulin OS=Homo sapiens GN=A2M PE=1 SV=2	0	auto - discordant peptide type	0	99	AIGYLNTGYQR	iTRAQ4plex@N-term		-0.145563	1398.59	700.303	1398.74	700.376	2	15	52.1.1.1124.2	33.304	1.07485	2.16664	1.05619	3.36686	1.37278	2.56259	4373.57	64.36	3948.5	62.79	1277.64	38.69	2165.46	45.43	0
1	1099.8	1099.8	97.83	90.16	86.23	P01023	A2MG_HUMAN Alpha-2-macroglobulin OS=Homo sapiens GN=A2M PE=1 SV=2	0	auto - discordant peptide type	0	99	AIGYLNTGYQR	iTRAQ4plex@N-term		-0.154596	1398.58	700.299	1398.74	700.376	2	15	52.1.1.1125.2	33.3787	1.18323	2.09099	1.1737	3.19431	1.47706	2.47853	4454.76	65.02	4427.31	66.29	1446.14	41.09	2373.21	47.54	0
1	1099.8	1099.8	97.83	90.16	86.23	P01023	A2MG_HUMAN Alpha-2-macroglobulin OS=Homo sapiens GN=A2M PE=1 SV=2	0	auto - discordant peptide type	0	99	AIGYLNTGYQR	iTRAQ4plex@N-term		-7.06265	1391.68	696.845	1398.74	700.376	2	15	52.1.1.1127.2	33.5699	1.10481	3.68064	0.665682	7.30283	0.899031	5.11571	1489.1	37.56	1381.84	37.04	274.17	18.79	482.85	21.49	0
1	1099.8	1099.8	97.83	90.16	86.23	P01023	A2MG_HUMAN Alpha-2-macroglobulin OS=Homo sapiens GN=A2M PE=1 SV=2	0	auto - discordant peptide type	0	99	AIGYLNTGYQR	Acetyl@N-term		-0.010852	1296.64	649.325	1296.65	649.33	2	16	53.1.1.1452.7	45.9579	0.845546	17.5186	1.04355	24.9533	1.00695	21.5394	77.4	8.54	54.97	7.48	22.34	5	28.11	5.2	0
1	1099.8	1099.8	97.83	90.16	86.23	P01023	A2MG_HUMAN Alpha-2-macroglobulin OS=Homo sapiens GN=A2M PE=1 SV=2	0	auto - discordant peptide type	0	99	AIGYLNTGYQR	iTRAQ4plex@N-term; Gly->Val@8		-0.0377811	1440.75	721.381	1440.78	721.4	2	16	54.1.1.1421.2	43.2782	1.70991	7.21218	1.41807	11.2193	1.14595	10.2573	314.29	17.35	451.39	20.95	123.27	12.04	129.9	11.23	0
1	1099.8	1099.8	97.83	90.16	86.23	P01023	A2MG_HUMAN Alpha-2-macroglobulin OS=Homo sapiens GN=A2M PE=1 SV=2	1	auto	0	99	AIGYLNTGYQR	iTRAQ4plex@N-term		0.0134196	1398.75	700.383	1398.74	700.376	2	16	55.1.1.1485.4	33.3784	0.865699	11.3106	1.34939	14.4701	1.11085	13.5325	183.35	13.15	133.32	11.66	68.43	8.6	73.46	8.43	0
1	1099.8	1099.8	97.83	90.16	86.23	P01023	A2MG_HUMAN Alpha-2-macroglobulin OS=Homo sapiens GN=A2M PE=1 SV=2	0	auto - discordant peptide type	0	99	AIGYLNTGYQR	iTRAQ4plex@N-term; iTRAQ4plex(Y)@4; Leu->Pro@5		-0.034897	1526.77	764.394	1526.81	764.412	2	17	55.1.1.1682.2	52.6409	1.22883	6.77738	1.43586	9.55514	1.58163	7.94713	415.95	19.87	429.32	20.64	165.19	13.67	237.28	15.07	0
1	1099.8	1099.8	97.83	90.16	86.23	P01023	A2MG_HUMAN Alpha-2-macroglobulin OS=Homo sapiens GN=A2M PE=1 SV=2	0	no quant - weak signal	0	99	AIGYLNTGYQR	iTRAQ4plex@N-term; Ile->Pro@2		-0.00199492	1382.7	1383.71	1382.71	1383.71	1	13	55.1.1.1733.6	59.2026							1.08	1	0	0.07	0	0.05	1.08	1	0
1	1099.8	1099.8	97.83	90.16	86.23	P01023	A2MG_HUMAN Alpha-2-macroglobulin OS=Homo sapiens GN=A2M PE=1 SV=2	1	auto	0	99	AIGYLNTGYQR	iTRAQ4plex@N-term		0.00551351	1398.74	700.379	1398.74	700.376	2	14	56.1.1.1456.3	36.6217	1.3456	13.7407	1.7281	18.3612	1.42358	17.1257	96.68	9.59	109.27	10.39	46.21	7.14	49.64	6.93	0
1	1099.8	1099.8	97.83	90.16	86.23	P01023	A2MG_HUMAN Alpha-2-macroglobulin OS=Homo sapiens GN=A2M PE=1 SV=2	1	auto	0	99	AIGYLNTGYQR	iTRAQ4plex@N-term		0.00994881	1398.75	700.381	1398.74	700.376	2	17	57.1.1.1475.2	34.402	1.06536	8.04989	1.35964	11.0865	1.4249	9.38788	318.94	17.38	285.4	16.91	119.94	11.58	163.91	12.53	0
1	1099.8	1099.8	97.83	90.16	86.23	P01023	A2MG_HUMAN Alpha-2-macroglobulin OS=Homo sapiens GN=A2M PE=1 SV=2	1	auto	0	99	AIGYLNTGYQR	iTRAQ4plex@N-term		-0.00920539	1398.73	700.371	1398.74	700.376	2	18	58.1.1.1513.2	34.7982	1.15784	5.73068	1.15967	8.75068	1.54045	6.66011	599.91	23.85	583.42	24.08	192.42	15	333.31	17.81	0
1	1099.8	1099.8	97.83	90.16	86.23	P01023	A2MG_HUMAN Alpha-2-macroglobulin OS=Homo sapiens GN=A2M PE=1 SV=2	1	auto	0	99	AIGYLNTGYQR	iTRAQ4plex@N-term		0.0117207	1398.75	700.382	1398.74	700.376	2	14	60.1.1.1647.2	34.1117	0.99018	7.88098	1.07561	11.7916	1.35928	9.12693	346.86	18.11	288.48	17.03	103.19	10.91	170.05	12.73	0
1	1099.8	1099.8	97.83	90.16	86.23	P01023	A2MG_HUMAN Alpha-2-macroglobulin OS=Homo sapiens GN=A2M PE=1 SV=2	1	auto	0	99	AIGYLNTGYQR	iTRAQ4plex@N-term		0.00168912	1398.74	700.377	1398.74	700.376	2	15	62.1.1.1961.2	36.2336	1.22362	13.1683	1.63087	17.6295	2.08208	14.1609	110.58	10.25	113.65	10.63	49.88	7.48	83.04	8.89	0
1	1099.8	1099.8	97.83	90.16	86.23	P01023	A2MG_HUMAN Alpha-2-macroglobulin OS=Homo sapiens GN=A2M PE=1 SV=2	1	auto	0	99	AIGYLNTGYQR	iTRAQ4plex@N-term		0.00168912	1398.74	700.377	1398.74	700.376	2	15	62.1.1.1961.5	36.277	1.11772	9.22185	1.10073	14.2323	1.35444	11.0762	236.33	14.97	221.87	14.87	71.95	9.17	115.45	10.49	0
1	1099.8	1099.8	97.83	90.16	86.23	P01023	A2MG_HUMAN Alpha-2-macroglobulin OS=Homo sapiens GN=A2M PE=1 SV=2	1	auto	0	99	AIGYLNTGYQR	iTRAQ4plex@N-term		0.0424989	1398.78	700.397	1398.74	700.376	2	16	64.1.1.2024.2	36.2222	1.18792	11.6022	1.2141	17.4279	1.3668	14.144	144.37	11.7	144.05	11.96	48.48	7.48	71.17	8.25	0
1	1099.8	1099.8	97.83	90.16	86.23	P01023	A2MG_HUMAN Alpha-2-macroglobulin OS=Homo sapiens GN=A2M PE=1 SV=2	1	auto	0	99	AIGYLNTGYQR	iTRAQ4plex@N-term		-0.00518686	1398.73	700.374	1398.74	700.376	2	17	68.1.1.1215.2	36.2406	1.06727	6.13921	1.50903	8.08715	1.51947	7.01381	548.09	22.78	491.33	22.2	228.76	15.87	300.37	16.97	0
1	1099.8	1099.8	97.83	90.16	86.23	P01023	A2MG_HUMAN Alpha-2-macroglobulin OS=Homo sapiens GN=A2M PE=1 SV=2	0	auto - discordant peptide type	0	99	AIGYLNTGYQR	No iTRAQ4plex@N-term		-0.00231313	1254.63	628.324	1254.64	628.325	2	16	71.1.1.1211.2	33.7016	0.680844	23.7385	0.706693	37.3925	0.708029	30.9769	48.91	6.78	27.97	5.39	9.56	3.32	12.49	3.46	0
1	1099.8	1099.8	97.83	90.16	86.23	P01023	A2MG_HUMAN Alpha-2-macroglobulin OS=Homo sapiens GN=A2M PE=1 SV=2	1	auto	0	99	AIGYLNTGYQR	iTRAQ4plex@N-term		0.021094	1398.76	700.387	1398.74	700.376	2	15	71.1.1.1216.8	34.4098	1.02105	14.0168	1.3951	18.7987	1.3944	16.2663	107.81	10.1	92.46	9.64	41.6	6.78	54.22	7.21	0
1	1099.8	1099.8	97.83	90.16	86.23	P01023	A2MG_HUMAN Alpha-2-macroglobulin OS=Homo sapiens GN=A2M PE=1 SV=2	1	auto	0	99	AIGYLNTGYQR	iTRAQ4plex@N-term		-0.0284656	1398.71	700.362	1398.74	700.376	2	18	71.1.1.1235.3	36.7008	1.17072	2.79457	1.27683	4.08764	1.48495	3.29867	2509.85	48.8	2468.02	49.54	886.36	31.87	1344.23	35.82	0
1	1099.8	1099.8	97.83	90.16	86.23	P01023	A2MG_HUMAN Alpha-2-macroglobulin OS=Homo sapiens GN=A2M PE=1 SV=2	1	auto	0	99	AIGYLNTGYQR	iTRAQ4plex@N-term		-0.0438462	1398.69	700.354	1398.74	700.376	2	17	71.1.1.1236.5	36.8485	1.06796	3.17147	1.35513	4.37725	1.42654	3.69983	2051.84	44.08	1840.54	42.94	769.05	29.33	1055.7	31.8	0
1	1099.8	1099.8	97.83	90.16	86.23	P01023	A2MG_HUMAN Alpha-2-macroglobulin OS=Homo sapiens GN=A2M PE=1 SV=2	0	auto - discordant peptide type	0	99	AIGYLNTGYQR	iTRAQ4plex@N-term; Deamidated(N)@6		0.0147212	1399.74	700.875	1399.72	700.868	2	18	71.1.1.1256.6	39.3732	1.0837	8.76729	1.20051	12.8455	1.3752	10.3925	266.05	15.87	242.17	15.56	88.34	10.05	131.96	11.23	0
1	1099.8	1099.8	97.83	90.16	86.23	P01023	A2MG_HUMAN Alpha-2-macroglobulin OS=Homo sapiens GN=A2M PE=1 SV=2	1	auto	0	99	AIGYLNTGYQR	iTRAQ4plex@N-term		0.00403243	1398.74	700.378	1398.74	700.376	2	15	73.1.1.1297.5	39.1513	0.97016	19.7175	1.06654	29.3845	1.29754	23.0579	56.07	7.28	45.69	6.78	16.54	4.36	26.24	5	0
1	1099.8	1099.8	97.83	90.16	86.23	P01023	A2MG_HUMAN Alpha-2-macroglobulin OS=Homo sapiens GN=A2M PE=1 SV=2	1	auto	0	99	AIGYLNTGYQR	iTRAQ4plex@N-term		-0.000362057	1398.74	700.376	1398.74	700.376	2	14	73.1.1.1300.3	39.509	1.17835	11.6693	1.28589	17.0172	1.28978	14.4953	143.34	11.66	141.87	11.87	50.98	7.62	66.68	8	0
1	1099.8	1099.8	97.83	90.16	86.23	P01023	A2MG_HUMAN Alpha-2-macroglobulin OS=Homo sapiens GN=A2M PE=1 SV=2	1	auto	0	99	AIGYLNTGYQR	iTRAQ4plex@N-term		-0.0319761	1398.71	700.36	1398.74	700.376	2	13	74.1.1.1625.3	40.5498	1.22274	26.4737	1.88435	32.9005			27.38	5.1	28.12	5.29	14.27	3.87	4.7	2.24	0
1	1099.8	1099.8	97.83	90.16	86.23	P01023	A2MG_HUMAN Alpha-2-macroglobulin OS=Homo sapiens GN=A2M PE=1 SV=2	1	auto	0	99	AIGYLNTGYQR	iTRAQ4plex@N-term		0.00778639	1398.75	700.38	1398.74	700.376	2	16	75.1.1.1137.2	38.3557	0.83643	12.9518	1.38206	16.3243	1.70636	13.1997	143.15	11.62	100.57	10.15	54.72	7.75	88.1	9.17	0
1	1099.8	1099.8	97.83	90.16	86.23	P01023	A2MG_HUMAN Alpha-2-macroglobulin OS=Homo sapiens GN=A2M PE=1 SV=2	1	auto	0	99	AIGYLNTGYQR	iTRAQ4plex@N-term		0.00770307	1398.75	700.38	1398.74	700.376	2	16	76.1.1.1103.3	37.4214	0.945729	11.4101	1.37011	15.0305	1.39061	12.956	170.39	12.69	135.35	11.7	64.57	8.43	85.46	9.06	0
1	1099.8	1099.8	97.83	90.16	86.23	P01023	A2MG_HUMAN Alpha-2-macroglobulin OS=Homo sapiens GN=A2M PE=1 SV=2	1	auto	0	99	AIGYLNTGYQR	iTRAQ4plex@N-term		0.011161	1398.75	700.382	1398.74	700.376	2	18	77.1.1.1163.9	32.1286	0.946376	8.12212	1.05236	12.0272	1.06734	10.1268	335.49	17.8	266.68	16.4	97.65	10.54	129.15	11.14	0
1	1099.8	1099.8	97.83	90.16	86.23	P01023	A2MG_HUMAN Alpha-2-macroglobulin OS=Homo sapiens GN=A2M PE=1 SV=2	0	auto - discordant peptide type	0	99	AIGYLNTGYQR	iTRAQ4plex@N-term; Deamidated(N)@6		0.0412926	1399.76	700.889	1399.72	700.868	2	17	79.1.1.1083.3	35.0842	0.962352	3.13313	1.00406	4.79108	1.27258	3.67883	2231.33	45.92	1803.62	42.61	619.66	26.81	1024.15	31.23	0
1	1099.8	1099.8	97.83	90.16	86.23	P01023	A2MG_HUMAN Alpha-2-macroglobulin OS=Homo sapiens GN=A2M PE=1 SV=2	0	auto - discordant peptide type	0	99	AIGYLNTGYQR	iTRAQ4plex@N-term; Deamidated(N)@6		-0.0151032	1399.71	700.861	1399.72	700.868	2	16	79.1.1.1098.3	37.0177	1.08574	4.71784	1.08295	7.25048	1.23986	5.79822	917.41	29.48	836.64	28.9	274.79	17.86	410.25	19.8	0
1	1099.8	1099.8	97.83	90.16	86.23	P01023	A2MG_HUMAN Alpha-2-macroglobulin OS=Homo sapiens GN=A2M PE=1 SV=2	0	auto - discordant peptide type	0	99	AIGYLNTGYQR	iTRAQ4plex@N-term; Deamidated(N)@6		0.0298111	1399.75	700.883	1399.72	700.868	2	15	80.1.1.1179.3	36.4561	0.942937	9.70161	1.18842	13.8286	2.4607	9.2163	236.02	14.93	186.93	13.75	77.58	9.54	209.47	14.04	0
1	1099.8	1099.8	97.83	90.16	86.23	P01023	A2MG_HUMAN Alpha-2-macroglobulin OS=Homo sapiens GN=A2M PE=1 SV=2	1	auto	0	99	AIGYLNTGYQR	iTRAQ4plex@N-term		0.0037052	1398.74	700.378	1398.74	700.376	2	16	80.1.1.1181.2	36.6947	0.900005	9.36742	1.23801	12.7216	1.59901	9.97796	260.56	15.68	196.97	14.14	89.22	10	150.27	11.96	0
1	1099.8	1099.8	97.83	90.16	86.23	P01023	A2MG_HUMAN Alpha-2-macroglobulin OS=Homo sapiens GN=A2M PE=1 SV=2	0	auto - discordant peptide type	0	99	AIGYLNTGYQR	iTRAQ4plex@N-term; iTRAQ4plex(Y)@4; Deamidated(N)@6		0.0267217	1543.85	515.624	1543.82	515.615	3	14	81.1.1.1163.4	28.4198	0.804362	10.6633	1.20139	14.0115	1.25692	11.8853	216.44	14.28	146.23	12.25	71.92	8.89	98.12	9.7	0
1	1099.8	1099.8	97.83	90.16	86.23	P01023	A2MG_HUMAN Alpha-2-macroglobulin OS=Homo sapiens GN=A2M PE=1 SV=2	1	auto	0	99	AIGYLNTGYQR	iTRAQ4plex@N-term		0.0296631	1398.77	700.391	1398.74	700.376	2	17	81.1.1.1212.2	34.5921	0.950696	7.52448	0.880042	12.1999	1.10646	9.25095	389.43	19.18	310.97	17.69	94.79	10.58	155.41	12.17	0
1	1099.8	1099.8	97.83	90.16	86.23	P01023	A2MG_HUMAN Alpha-2-macroglobulin OS=Homo sapiens GN=A2M PE=1 SV=2	0	auto - discordant peptide type	0	99	AIGYLNTGYQR	iTRAQ4plex@N-term; Deamidated(N)@6		-0.0853454	1399.64	700.826	1399.72	700.868	2	18	81.1.1.1230.2	36.7895	0.989992	3.35964	1.04199	5.09638	1.27102	3.98098	1908.79	42.49	1587.22	39.94	550.11	25.22	875.03	28.88	0
1	1099.8	1099.8	97.83	90.16	86.23	P01023	A2MG_HUMAN Alpha-2-macroglobulin OS=Homo sapiens GN=A2M PE=1 SV=2	0	auto - discordant peptide type	0	99	AIGYLNTGYQR	iTRAQ4plex@N-term; Deamidated(N)@6		0.0112545	1399.73	700.874	1399.72	700.868	2	13	82.1.1.1305.4	37.5811	0.80274	10.5134	1.13751	14.1	1.04689	12.5194	222.81	14.49	150.23	12.41	70.1	8.77	84.13	9	0
1	1099.8	1099.8	97.83	90.16	86.23	P01023	A2MG_HUMAN Alpha-2-macroglobulin OS=Homo sapiens GN=A2M PE=1 SV=2	1	auto	0	99	AIGYLNTGYQR	iTRAQ4plex@N-term		0.0384985	1398.78	700.395	1398.74	700.376	2	12	82.1.1.1312.6	38.5084	0.726925	9.80076	0.985391	13.5283	1.02399	11.3572	274.12	16.06	167.37	13.15	74.71	9.11	101.24	9.85	0
1	1099.8	1099.8	97.83	90.16	86.23	P01023	A2MG_HUMAN Alpha-2-macroglobulin OS=Homo sapiens GN=A2M PE=1 SV=2	0	auto - discordant peptide type	0	99	AIGYLNTGYQR	iTRAQ4plex@N-term; Deamidated(Q)@10		-0.00253922	1399.72	700.867	1399.72	700.868	2	16	82.1.1.1321.2	39.6205	1.04646	5.54563	1.13916	8.23419	1.4114	6.44716	678.22	25.34	596.13	24.43	213.69	15.68	345.25	18.14	0
1	1099.8	1099.8	97.83	90.16	86.23	P01023	A2MG_HUMAN Alpha-2-macroglobulin OS=Homo sapiens GN=A2M PE=1 SV=2	0	no quant - weak signal	0	99	AIGYLNTGYQR	iTRAQ4plex@N-term		-0.0224169	1398.72	1399.72	1398.74	1399.74	1	11	83.1.1.1312.8	35.2132							11.53	3.32	14.25	3.74	5.34	2.45	6.23	2.45	0
1	1099.8	1099.8	97.83	90.16	86.23	P01023	A2MG_HUMAN Alpha-2-macroglobulin OS=Homo sapiens GN=A2M PE=1 SV=2	0	auto - discordant peptide type	0	99	AIGYLNTGYQR	iTRAQ4plex@N-term; Deamidated(Q)@10		-0.0408842	1399.68	700.848	1399.72	700.868	2	19	83.1.1.1321.2	36.2737	1.0425	4.17221	1.37885	5.66773	1.44	4.81697	1202.27	33.73	1052.75	32.51	458.51	22.58	624.42	24.45	0
1	1099.8	1099.8	97.83	90.16	86.23	P01023	A2MG_HUMAN Alpha-2-macroglobulin OS=Homo sapiens GN=A2M PE=1 SV=2	1	auto	0	99	AIGYLNTGYQR	iTRAQ4plex@N-term		-0.0108598	1398.73	700.371	1398.74	700.376	2	19	84.1.1.1297.3	37.5232	1.13108	4.16244	1.29589	5.96808	1.35311	5.02508	1152.96	33.06	1095.36	33.05	413.25	21.63	562.68	23.22	0
1	1099.8	1099.8	97.83	90.16	86.23	P01023	A2MG_HUMAN Alpha-2-macroglobulin OS=Homo sapiens GN=A2M PE=1 SV=2	0	auto - discordant peptide type	0	99	AIGYLNTGYQR	iTRAQ4plex@N-term; Tyr->Trp@9; Dioxidation(R)@11		-0.00219454	1453.74	727.878	1453.74	727.879	2	16	84.1.1.1318.3	40.1774	1.04725	5.98548	1.1994	8.66029	1.27891	7.2042	582.09	23.47	512.02	22.65	193.1	14.8	268.5	16.03	0
1	1099.8	1099.8	97.83	90.16	86.23	P01023	A2MG_HUMAN Alpha-2-macroglobulin OS=Homo sapiens GN=A2M PE=1 SV=2	0	no quant - weak signal	0	99	AIGYLNTGYQR	No iTRAQ4plex@N-term		0.0115437	1254.65	1255.65	1254.64	1255.64	1	15	85.1.1.1512.2	31.8494							0.92	1	7.47	2.65	1.71	1.41	0	0.09	0
1	1099.8	1099.8	97.83	90.16	86.23	P01023	A2MG_HUMAN Alpha-2-macroglobulin OS=Homo sapiens GN=A2M PE=1 SV=2	0	no quant - weak signal	0	99	AIGYLNTGYQR	No iTRAQ4plex@N-term		0.0106893	1254.65	1255.65	1254.64	1255.64	1	12	85.1.1.1529.7	34.0399							2.02	1.41	6.28	2.45	2.87	1.73	0	0.15	0
1	1099.8	1099.8	97.83	90.16	86.23	P01023	A2MG_HUMAN Alpha-2-macroglobulin OS=Homo sapiens GN=A2M PE=1 SV=2	0	auto - discordant peptide type	0	99	AIGYLNTGYQR	iTRAQ4plex@N-term		-0.14082	1398.6	700.306	1398.74	700.376	2	15	85.1.1.1530.2	34.085	1.05035	2.37638	1.06444	3.64401	1.28405	2.85618	3684.61	59.06	3250.66	57.03	1084.78	35.5	1706.42	40.34	0
1	1099.8	1099.8	97.83	90.16	86.23	P01023	A2MG_HUMAN Alpha-2-macroglobulin OS=Homo sapiens GN=A2M PE=1 SV=2	0	auto - discordant peptide type	0	99	AIGYLNTGYQR	iTRAQ4plex@N-term		-7.07992	1391.66	696.836	1398.74	700.376	2	15	85.1.1.1533.4	34.4903	1.03531	4.51934	0.661654	8.71939	0.657719	6.99143	1024.95	31.14	891.29	29.82	187.57	15.33	243.14	15.31	0
1	1099.8	1099.8	97.83	90.16	86.23	P01023	A2MG_HUMAN Alpha-2-macroglobulin OS=Homo sapiens GN=A2M PE=1 SV=2	0	auto - discordant peptide type	0	99	AIGYLNTGYQR	iTRAQ4plex@N-term; iTRAQ4plex(Y)@9		-0.0100848	1542.83	515.284	1542.84	515.287	3	15	86.1.1.1404.2	31.3036	1.11934	3.53166	1.71267	4.48738	1.68411	3.95764	1614.27	39.12	1517.7	38.99	764.68	28.88	980.53	30.68	0
1	1099.8	1099.8	97.83	90.16	86.23	P01023	A2MG_HUMAN Alpha-2-macroglobulin OS=Homo sapiens GN=A2M PE=1 SV=2	0	no quant - weak signal	0	99	AIGYLNTGYQR	No iTRAQ4plex@N-term		0.0137518	1254.65	1255.66	1254.64	1255.64	1	12	86.1.1.1422.2	33.5939							7.24	2.65	13.54	3.61	2.42	1.73	0	0.13	0
1	1099.8	1099.8	97.83	90.16	86.23	P01023	A2MG_HUMAN Alpha-2-macroglobulin OS=Homo sapiens GN=A2M PE=1 SV=2	0	auto - discordant peptide type	0	99	AIGYLNTGYQR	iTRAQ4plex@N-term		-0.154934	1398.58	700.299	1398.74	700.376	2	15	86.1.1.1434.2	35.0823	1.34434	2.01427	1.00832	3.45721	1.42882	2.49421	4491.48	65.38	5071.62	70.61	1252.62	39.28	2314.62	46.88	0
1	1099.8	1099.8	97.83	90.16	86.23	P01023	A2MG_HUMAN Alpha-2-macroglobulin OS=Homo sapiens GN=A2M PE=1 SV=2	0	auto - discordant peptide type	0	99	AIGYLNTGYQR	iTRAQ4plex@N-term		-0.154934	1398.58	700.299	1398.74	700.376	2	15	86.1.1.1434.6	35.1276	1.07277	2.15874	1.21074	3.14341	1.45589	2.50186	4413.86	64.65	3977.16	63.07	1478.08	41.11	2317.72	47.01	0
1	1099.8	1099.8	97.83	90.16	86.23	P01023	A2MG_HUMAN Alpha-2-macroglobulin OS=Homo sapiens GN=A2M PE=1 SV=2	0	auto - discordant peptide type	0	99	AIGYLNTGYQR	iTRAQ4plex@N-term		-0.156765	1398.58	700.298	1398.74	700.376	2	16	86.1.1.1435.2	35.1867	0.979432	1.9035	0.961523	2.98918	1.19405	2.29801	5980.22	75.19	4919.7	70.31	1590.4	43.13	2575.45	49.54	0
1	1099.8	1099.8	97.83	90.16	86.23	P01023	A2MG_HUMAN Alpha-2-macroglobulin OS=Homo sapiens GN=A2M PE=1 SV=2	0	auto - discordant peptide type	0	99	AIGYLNTGYQR	iTRAQ4plex@N-term		-0.141994	1398.6	700.305	1398.74	700.376	2	15	86.1.1.1436.2	35.2986	1.08681	1.85066	0.916664	3.09517	1.27134	2.25186	5953	75.09	5434.2	73.59	1509.3	42.66	2729.68	50.92	0
1	1099.8	1099.8	97.83	90.16	86.23	P01023	A2MG_HUMAN Alpha-2-macroglobulin OS=Homo sapiens GN=A2M PE=1 SV=2	0	auto - discordant peptide type	0	99	AIGYLNTGYQR	iTRAQ4plex@N-term		-0.142971	1398.59	700.305	1398.74	700.376	2	16	86.1.1.1441.2	35.7686	1.11282	2.14613	1.05763	3.37174	1.36039	2.5707	4371.68	64.37	4086.2	63.8	1278.83	38.79	2144.99	45.2	0
1	1099.8	1099.8	97.83	90.16	86.23	P01023	A2MG_HUMAN Alpha-2-macroglobulin OS=Homo sapiens GN=A2M PE=1 SV=2	0	auto - discordant peptide type	0	99	AIGYLNTGYQR	iTRAQ4plex@N-term		-0.140407	1398.6	700.306	1398.74	700.376	2	16	86.1.1.1447.2	36.296	1.10998	2.21689	1.12442	3.38114	1.42272	2.61359	4103.87	62.36	3826.09	61.76	1276.3	38.55	2105.85	44.78	0
1	1099.8	1099.8	97.83	90.16	86.23	P01023	A2MG_HUMAN Alpha-2-macroglobulin OS=Homo sapiens GN=A2M PE=1 SV=2	1	auto	0	99	AIGYLNTGYQR	iTRAQ4plex@N-term		-0.0325259	1398.71	700.36	1398.74	700.376	2	19	88.1.1.1581.2	38.7659	1.0849	3.75957	1.28729	5.34249	1.46114	4.36788	1446.3	37.01	1317.94	36.3	514.95	24.15	762.19	26.98	0
1	1099.8	1099.8	97.83	90.16	86.23	P01023	A2MG_HUMAN Alpha-2-macroglobulin OS=Homo sapiens GN=A2M PE=1 SV=2	0	auto - discordant peptide type	0	99	AIGYLNTGYQR	iTRAQ4plex@N-term; Asn->Arg@6		-0.0341685	1440.76	721.388	1440.8	721.405	2	15	88.1.1.1667.2	47.5542	1.72701	7.74092	1.11897	13.5727	1.22692	10.7223	271.38	16.12	393.66	19.54	83.99	10.25	120.09	10.72	0
1	1099.8	1099.8	97.83	90.16	86.23	P01023	A2MG_HUMAN Alpha-2-macroglobulin OS=Homo sapiens GN=A2M PE=1 SV=2	1	auto	0	99	AIGYLNTGYQR	iTRAQ4plex@N-term		0.0153432	1398.75	700.384	1398.74	700.376	2	17	90.1.1.1665.6	39.1206	1.0544	6.46404	1.37241	8.8581	1.64837	7.15873	497.51	21.7	440.61	21.02	188.85	14.56	295.78	16.79	0
1	1099.8	1099.8	97.83	90.16	86.23	P01023	A2MG_HUMAN Alpha-2-macroglobulin OS=Homo sapiens GN=A2M PE=1 SV=2	0	auto - discordant peptide type	0	99	AIGYLNTGYQR	iTRAQ4plex@N-term		-8.01412	1390.72	696.369	1398.74	700.376	2	15	91.1.1.1770.5	37.5663	1.01696	17.8427	0.995231	27.6856	0.771114	25.8131	66.59	7.94	56.88	7.55	18.33	4.58	18.52	4.24	0
1	1099.8	1099.8	97.83	90.16	86.23	P01023	A2MG_HUMAN Alpha-2-macroglobulin OS=Homo sapiens GN=A2M PE=1 SV=2	1	auto	0	99	AIGYLNTGYQR	iTRAQ4plex@N-term		0.00605943	1398.74	700.379	1398.74	700.376	2	17	91.1.1.1771.2	37.6213	0.995644	7.68574	1.19073	10.9888	1.43969	8.74622	363.73	18.55	304.18	17.49	119.79	11.66	188.87	13.42	0
1	1099.8	1099.8	97.83	90.16	86.23	P01023	A2MG_HUMAN Alpha-2-macroglobulin OS=Homo sapiens GN=A2M PE=1 SV=2	1	auto	0	99	AIGYLNTGYQR	iTRAQ4plex@N-term		-0.00884036	1398.73	700.372	1398.74	700.376	2	14	92.1.1.1750.2	37.9106	1.20523	11.0177	1.43366	15.4364	1.47222	13.1608	159.08	12.29	161.04	12.65	63.08	8.43	84.47	9	0
1	1099.8	1099.8	97.83	90.16	86.23	P01023	A2MG_HUMAN Alpha-2-macroglobulin OS=Homo sapiens GN=A2M PE=1 SV=2	1	auto	0	99	AIGYLNTGYQR	iTRAQ4plex@N-term		0.0169426	1398.75	700.385	1398.74	700.376	2	15	95.1.1.1818.3	37.461	1.09216	14.3344	1.32434	20.1434	1.48984	16.5824	99.21	9.7	91.01	9.54	36.34	6.4	53.31	7.14	0
1	1099.8	1099.8	97.83	90.16	86.23	P01023	A2MG_HUMAN Alpha-2-macroglobulin OS=Homo sapiens GN=A2M PE=1 SV=2	1	auto	0	99	AIGYLNTGYQR	iTRAQ4plex@N-term		0.0293153	1398.77	700.391	1398.74	700.376	2	15	97.1.1.2066.2	36.2175	1.12336	13.0825	1.07848	20.4138	1.3657	15.7003	117.1	10.54	110.49	10.49	34.93	6.4	57.68	7.42	0
1	1099.8	1099.8	97.83	90.16	86.23	P01023	A2MG_HUMAN Alpha-2-macroglobulin OS=Homo sapiens GN=A2M PE=1 SV=2	1	auto	0	99	AIGYLNTGYQR	iTRAQ4plex@N-term		0.0321229	1398.77	700.392	1398.74	700.376	2	16	98.1.1.2375.2	39.3838	1.35764	15.7338	1.97	20.0826	2.00612	17.5954	73.54	8.37	83.86	9.11	40.07	6.63	53.21	7.14	0
1	1099.8	1099.8	97.83	90.16	86.23	P01023	A2MG_HUMAN Alpha-2-macroglobulin OS=Homo sapiens GN=A2M PE=1 SV=2	0	auto - discordant peptide type	0	99	AIGYLNTGYQRQ	iTRAQ4plex@N-term; Gln->Asp@10	cleaved Q-L@C-term; missed R-Q@11	0.0150293	1513.78	757.897	1513.76	757.89	2	15	14.1.1.1143.3	37.3991	1.07325	9.01281	1.45443	12.0872	1.50725	10.3407	253.41	15.49	228.44	15.13	101.94	10.63	137.76	11.49	0
1	1099.8	1099.8	97.83	90.16	86.23	P01023	A2MG_HUMAN Alpha-2-macroglobulin OS=Homo sapiens GN=A2M PE=1 SV=2	0	auto - discordant peptide type	0	99	AIGYLNTGYQRQ	iTRAQ4plex@N-term	cleaved Q-L@C-term; missed R-Q@11	-0.0178901	1526.78	764.396	1526.8	764.405	2	16	23.1.1.1473.2	52.5688	1.16842	6.5391	1.13671	10.0996	1.46139	7.75155	458.56	20.86	450.03	21.14	144.17	13	241.7	15.17	0
1	1099.8	1099.8	97.83	90.16	86.23	P01023	A2MG_HUMAN Alpha-2-macroglobulin OS=Homo sapiens GN=A2M PE=1 SV=2	0	auto - discordant peptide type	0	99	AIGYLNTGYQRQ	iTRAQ4plex@N-term; Gln->Val@12	cleaved Q-L@C-term; missed R-Q@11	0.0636846	1497.87	749.942	1497.81	749.91	2	19	29.1.1.1818.2	43.0356	1.29521	10.1409	1.71682	13.4667	1.62662	11.9619	180.9	13.11	196.8	13.96	85.9	9.75	106.13	10.1	0
1	1099.8	1099.8	97.83	90.16	86.23	P01023	A2MG_HUMAN Alpha-2-macroglobulin OS=Homo sapiens GN=A2M PE=1 SV=2	0	auto - discordant peptide type	0	99	AIGYLNTGYQRQ	iTRAQ4plex@N-term	cleaved Q-L@C-term; missed R-Q@11	-0.0122697	1526.78	764.399	1526.8	764.405	2	15	57.1.1.1627.2	52.5918	1.17361	6.9275	1.34057	9.9419	1.68427	7.85327	407.92	19.67	402.11	20	151.25	13.15	247.8	15.36	0
1	1099.8	1099.8	97.83	90.16	86.23	P01023	A2MG_HUMAN Alpha-2-macroglobulin OS=Homo sapiens GN=A2M PE=1 SV=2	0	auto - discordant peptide type	0	99	AIGYLNTGYQRQ	iTRAQ4plex@N-term; Gln->Asp@10	cleaved Q-L@C-term; missed R-Q@11	0.0134682	1513.78	757.896	1513.76	757.89	2	16	82.1.1.1333.4	41.2103	1.04774	11.0423	1.28961	15.4276	1.14303	13.8593	171.13	12.73	150.6	12.29	61.04	8.25	70.55	8.25	0
1	1099.8	1099.8	97.83	90.16	86.23	P01023	A2MG_HUMAN Alpha-2-macroglobulin OS=Homo sapiens GN=A2M PE=1 SV=2	0	auto - discordant peptide type	0	99	AIGYLNTGYQRQ	iTRAQ4plex@N-term	cleaved Q-L@C-term; missed R-Q@11	-0.003394	1526.79	764.404	1526.8	764.405	2	15	91.1.1.1945.2	57.3645	1.02594	8.97975	1.35673	12.1981	1.30997	10.6648	262.09	15.75	225.85	15.07	98.35	10.44	123.83	10.91	0
1	1099.8	1099.8	97.83	90.16	86.23	P01023	A2MG_HUMAN Alpha-2-macroglobulin OS=Homo sapiens GN=A2M PE=1 SV=2	0	auto - discordant peptide type	0	99	AIGYLNTGYQRQ	iTRAQ4plex@N-term; Gln->Val@12	cleaved Q-L@C-term; missed R-Q@11	-0.00407858	1497.8	749.908	1497.81	749.91	2	18	96.1.1.2306.2	47.953	1.16241	9.40606	1.23069	14.0043	1.6921	10.6152	222.45	14.53	217.19	14.7	75.72	9.38	135.76	11.36	0
1	1099.8	1099.8	97.83	90.16	86.23	P01023	A2MG_HUMAN Alpha-2-macroglobulin OS=Homo sapiens GN=A2M PE=1 SV=2	0	auto - discordant peptide type	0	99	AIGYLNTGYQRQ	iTRAQ4plex@N-term; Gln->Val@12	cleaved Q-L@C-term; missed R-Q@11	-0.00139315	1497.8	749.91	1497.81	749.91	2	18	96.1.1.2306.8	48.0401	1.27734	10.5523	1.62864	14.2375	1.43406	12.9378	168.34	12.65	180.61	13.38	75.83	9.17	87.07	9.17	0
1	1099.8	1099.8	97.83	90.16	86.23	P01023	A2MG_HUMAN Alpha-2-macroglobulin OS=Homo sapiens GN=A2M PE=1 SV=2	0	auto - discordant peptide type	0	99	ALFCLESAWK	No iTRAQ4plex@N-term; Methylthio(C)@4; iTRAQ4plex(K)@10	cleaved N-A@N-term	0.00749177	1356.68	679.346	1356.67	679.342	2	17	23.1.1.1596.2	65.1946	0.823718	15.1055	1.10893	20.7147	1.06136	18.0521	106.06	10	73.38	8.66	32.53	6	40.6	6.25	0
1	1099.8	1099.8	97.83	90.16	86.23	P01023	A2MG_HUMAN Alpha-2-macroglobulin OS=Homo sapiens GN=A2M PE=1 SV=2	0	auto - discordant peptide type	0	99	ALFCLESAWK	iTRAQ4plex@N-term; Methylthio(C)@4; iTRAQ4plex(K)@10	cleaved N-A@N-term	0.012935	1500.78	751.399	1500.77	751.393	2	17	24.1.1.1683.2	69.5136	1.02402	7.45583	1.35465	10.1789	1.67605	8.1407	380.46	18.97	327.24	18.14	142.55	12.65	229.99	14.8	0
1	1099.8	1099.8	97.83	90.16	86.23	P01023	A2MG_HUMAN Alpha-2-macroglobulin OS=Homo sapiens GN=A2M PE=1 SV=2	0	auto - discordant peptide type	0	99	ALFCLESAWK	iTRAQ4plex@N-term; Methylthio(C)@4; iTRAQ4plex(K)@10	cleaved N-A@N-term	0.0100211	1500.78	751.398	1500.77	751.393	2	14	25.1.1.1730.2	68.5488	1.04052	19.1585	1.22883	27.4049	1.42639	22.1549	57.05	7.35	49.86	7.07	19.39	4.69	29.35	5.29	0
1	1099.8	1099.8	97.83	90.16	86.23	P01023	A2MG_HUMAN Alpha-2-macroglobulin OS=Homo sapiens GN=A2M PE=1 SV=2	0	auto - discordant peptide type	0	99	ALFCLESAWK	No iTRAQ4plex@N-term; Methylthio(C)@4; iTRAQ4plex(K)@10	cleaved N-A@N-term	0.0208318	1356.69	679.352	1356.67	679.342	2	16	57.1.1.1736.3	64.9779	0.808237	19.5878	0.62313	36.202	1.43748	20.8122	63.65	7.75	43.21	6.63	10.97	3.74	33	5.57	0
1	1099.8	1099.8	97.83	90.16	86.23	P01023	A2MG_HUMAN Alpha-2-macroglobulin OS=Homo sapiens GN=A2M PE=1 SV=2	0	auto - discordant peptide type	0	99	ALFCLESAWK	No iTRAQ4plex@N-term; Methylthio(C)@4; iTRAQ4plex(K)@10	cleaved N-A@N-term	0.00939837	1356.68	679.347	1356.67	679.342	2	15	91.1.1.2045.3	69.3741	0.862461	17.5177	0.704531	30.6075	0.916326	22.389	76.31	8.49	55.28	7.48	14.87	4.24	25.22	4.9	0
1	1099.8	1099.8	97.83	90.16	86.23	P01023	A2MG_HUMAN Alpha-2-macroglobulin OS=Homo sapiens GN=A2M PE=1 SV=2	0	auto - discordant peptide type	0	99	ALLAYAF	iTRAQ4plex@N-term	cleaved F-A@C-term	0.000464553	911.524	912.532	911.524	912.531	1	12	3.1.1.1334.2	63.8376	1.21246	4.89823	1.62808	6.49655	1.35429	6.04082	802.59	27.6	817.35	28.51	361.41	19.92	392.03	19.47	0
1	1099.8	1099.8	97.83	90.16	86.23	P01023	A2MG_HUMAN Alpha-2-macroglobulin OS=Homo sapiens GN=A2M PE=1 SV=2	0	auto - discordant peptide type	0	99	ALLAYAF	iTRAQ4plex@N-term	cleaved F-A@C-term	-0.0057039	911.518	912.525	911.524	912.531	1	12	28.1.1.2297.3	66.1868	1.24813	6.44171	2.01476	7.93611	1.73246	7.37982	457.87	20.86	480.01	21.86	255.15	16.58	286.1	16.61	0
1	1099.8	1099.8	97.83	90.16	86.23	P01023	A2MG_HUMAN Alpha-2-macroglobulin OS=Homo sapiens GN=A2M PE=1 SV=2	0	auto - discordant peptide type	0	99	ALLAYAF	iTRAQ4plex@N-term	cleaved F-A@C-term	-0.0122956	911.512	912.519	911.524	912.531	1	12	28.1.1.2298.2	66.2718	1.19844	5.2173	1.67643	6.82189	1.48993	6.2067	712.18	26	716.89	26.72	330.22	19.03	382.71	19.21	0
1	1099.8	1099.8	97.83	90.16	86.23	P01023	A2MG_HUMAN Alpha-2-macroglobulin OS=Homo sapiens GN=A2M PE=1 SV=2	0	auto - discordant peptide type	0	99	ALLAYAF	iTRAQ4plex@N-term	cleaved F-A@C-term	0.0240603	911.548	912.555	911.524	912.531	1	11	29.1.1.2055.2	65.0647	1.14294	2.7893	1.62965	3.63841	1.56663	3.21962	2556.39	49.23	2454.13	49.52	1152.26	35.57	1444.47	37.27	0
1	1099.8	1099.8	97.83	90.16	86.23	P01023	A2MG_HUMAN Alpha-2-macroglobulin OS=Homo sapiens GN=A2M PE=1 SV=2	0	auto - discordant peptide type	0	99	ALLAYAF	iTRAQ4plex@N-term	cleaved F-A@C-term	0.0348635	911.559	912.566	911.524	912.531	1	11	29.1.1.2060.2	65.4176	1.14442	4.43043	1.60742	5.80426	1.40851	5.30211	1012.42	30.98	973.18	31.18	450.11	22.2	514.32	22.27	0
1	1099.8	1099.8	97.83	90.16	86.23	P01023	A2MG_HUMAN Alpha-2-macroglobulin OS=Homo sapiens GN=A2M PE=1 SV=2	0	auto - discordant peptide type	0	99	ALLAYAF	iTRAQ4plex@N-term	cleaved F-A@C-term	0.023511	911.547	912.555	911.524	912.531	1	12	30.1.1.2364.2	66.1508	1.19562	4.87469	1.53975	6.61676	1.70859	5.53329	816.56	27.84	820.03	28.57	347.75	19.72	503.2	21.93	0
1	1099.8	1099.8	97.83	90.16	86.23	P01023	A2MG_HUMAN Alpha-2-macroglobulin OS=Homo sapiens GN=A2M PE=1 SV=2	0	auto - discordant peptide type	0	99	ALLAYAF	iTRAQ4plex@N-term	cleaved F-A@C-term	-1.9627	909.561	910.568	911.524	912.531	1	11	30.1.1.2365.4	66.2695	1.08548	4.36497	1.29803	6.1716	1.37542	5.18661	1072.6	31.87	977.93	31.27	385.08	20.83	532.09	22.62	0
1	1099.8	1099.8	97.83	90.16	86.23	P01023	A2MG_HUMAN Alpha-2-macroglobulin OS=Homo sapiens GN=A2M PE=1 SV=2	0	auto - discordant peptide type	0	99	ALLAYAF	iTRAQ4plex@N-term	cleaved F-A@C-term	0.021802	911.546	912.553	911.524	912.531	1	11	30.1.1.2366.4	66.3615	1.18312	3.72967	1.54296	5.03269	1.53454	4.37396	1402.61	36.48	1393.84	37.26	598.58	25.79	776.3	27.3	0
1	1099.8	1099.8	97.83	90.16	86.23	P01023	A2MG_HUMAN Alpha-2-macroglobulin OS=Homo sapiens GN=A2M PE=1 SV=2	0	auto - discordant peptide type	0	99	ALLAYAF	iTRAQ4plex@N-term	cleaved F-A@C-term	0.0246096	911.548	912.556	911.524	912.531	1	10	30.1.1.2366.5	66.3689	1.18028	3.99905	1.71819	5.16677	1.80667	4.44879	1222.53	34.06	1211.97	34.77	580.98	25.28	796.62	27.63	0
1	1099.8	1099.8	97.83	90.16	86.23	P01023	A2MG_HUMAN Alpha-2-macroglobulin OS=Homo sapiens GN=A2M PE=1 SV=2	0	auto - discordant peptide type	0	99	ALLAYAF	iTRAQ4plex@N-term	cleaved F-A@C-term	-0.0149928	911.509	912.516	911.524	912.531	1	12	37.1.1.1243.2	65.2483	1.16359	5.81092	1.51684	7.86729	1.65566	6.61481	583	23.52	569.79	23.83	244.59	16.52	348.14	18.25	0
1	1099.8	1099.8	97.83	90.16	86.23	P01023	A2MG_HUMAN Alpha-2-macroglobulin OS=Homo sapiens GN=A2M PE=1 SV=2	0	auto - discordant peptide type	0	99	ALLAYAF	iTRAQ4plex@N-term	cleaved F-A@C-term	-0.0238346	911.5	912.507	911.524	912.531	1	12	62.1.1.2445.2	66.1292	1.15088	5.89712	1.49022	8.00412	1.48183	6.94208	569.42	23.24	550.44	23.43	234.7	16.16	304.33	17.09	0
1	1099.8	1099.8	97.83	90.16	86.23	P01023	A2MG_HUMAN Alpha-2-macroglobulin OS=Homo sapiens GN=A2M PE=1 SV=2	0	auto - discordant peptide type	0	99	ALLAYAF	iTRAQ4plex@N-term	cleaved F-A@C-term	-0.00529759	911.519	912.526	911.524	912.531	1	11	64.1.1.2769.2	65.9636	1.20283	4.60264	1.69552	6.00054	1.57151	5.38294	913.39	29.44	922.8	30.32	428.34	21.68	517.71	22.32	0
1	1099.8	1099.8	97.83	90.16	86.23	P01023	A2MG_HUMAN Alpha-2-macroglobulin OS=Homo sapiens GN=A2M PE=1 SV=2	0	auto - discordant peptide type	0	99	ALLAYAF	iTRAQ4plex@N-term	cleaved F-A@C-term	0.00556667	911.529	912.537	911.524	912.531	1	10	64.1.1.2781.4	66.708	1.08165	7.99263	1.40863	10.9105	1.61903	8.97219	320.94	17.44	291.58	17.09	125.04	11.83	187.41	13.38	0
1	1099.8	1099.8	97.83	90.16	86.23	P01023	A2MG_HUMAN Alpha-2-macroglobulin OS=Homo sapiens GN=A2M PE=1 SV=2	0	no quant - weak signal	0	99	ALLAYAF	Acetyl@N-term	cleaved F-A@C-term	0.0110659	809.443	810.451	809.432	810.44	1	10	65.1.1.3142.3	79.3054							1.06	1	0.98	1	1.02	1	0	0.05	0
1	1099.8	1099.8	97.83	90.16	86.23	P01023	A2MG_HUMAN Alpha-2-macroglobulin OS=Homo sapiens GN=A2M PE=1 SV=2	0	auto - discordant peptide type	0	99	ALLAYAF	iTRAQ4plex@N-term	cleaved F-A@C-term	-0.0118625	911.512	912.519	911.524	912.531	1	10	71.1.1.1491.4	69.3414	0.962931	9.62932	1.52582	12.1587	1.28322	11.3179	236.98	14.97	191.67	13.93	100.01	10.39	109.68	10.3	0
1	1099.8	1099.8	97.83	90.16	86.23	P01023	A2MG_HUMAN Alpha-2-macroglobulin OS=Homo sapiens GN=A2M PE=1 SV=2	0	auto - discordant peptide type	0	99	ALLAYAF	iTRAQ4plex@N-term	cleaved F-A@C-term	-0.0257089	911.498	912.505	911.524	912.531	1	12	96.1.1.2670.2	70.5068	1.02166	5.53377	1.29129	7.6891	1.43501	6.35607	691.19	25.57	593.13	24.41	246.86	16.64	357.74	18.49	0
1	1099.8	1099.8	97.83	90.16	86.23	P01023	A2MG_HUMAN Alpha-2-macroglobulin OS=Homo sapiens GN=A2M PE=1 SV=2	0	auto - discordant peptide type	0	99	ALLAYAF	iTRAQ4plex@N-term	cleaved F-A@C-term	-0.0255258	911.498	912.506	911.524	912.531	1	10	96.1.1.2670.8	70.5932	0.975852	10.0754	1.55415	12.7529	1.75731	10.688	214.7	14.25	175.98	13.34	92.29	10.05	136.08	11.4	0
1	1099.8	1099.8	97.83	90.16	86.23	P01023	A2MG_HUMAN Alpha-2-macroglobulin OS=Homo sapiens GN=A2M PE=1 SV=2	0	auto - discordant peptide type	0	99	ALLAYAF	iTRAQ4plex@N-term	cleaved F-A@C-term	-0.00139134	911.522	912.53	911.524	912.531	1	11	98.1.1.3182.3	70.4844	1.15494	3.35826	1.61913	4.40317	1.48843	3.95387	1753.49	40.78	1701.02	41.21	785.26	29.36	941.34	30.1	0
1	1099.8	1099.8	97.83	90.16	86.23	P01023	A2MG_HUMAN Alpha-2-macroglobulin OS=Homo sapiens GN=A2M PE=1 SV=2	0	auto - discordant peptide type	0	99	ALLAYAF	iTRAQ4plex@N-term	cleaved F-A@C-term	-1.98992	909.534	910.541	911.524	912.531	1	12	98.1.1.3182.6	70.5219	1.18931	4.07573	1.23068	6.08307	1.32416	5.02723	1169.69	33.32	1168.46	34.06	398.15	21.4	558.63	23.14	0
1	1099.8	1099.8	97.83	90.16	86.23	P01023	A2MG_HUMAN Alpha-2-macroglobulin OS=Homo sapiens GN=A2M PE=1 SV=2	1	auto	0	99	ALLAYAFALAGNQDK	iTRAQ4plex@N-term; iTRAQ4plex(K)@15		-0.00823819	1853.02	927.518	1853.03	927.522	2	20	5.1.1.1433.3	70.362	1.23515	22.7534	1.70327	29.8138	1.40097	27.8678	36.85	5.92	38.23	6.16	17.36	4.36	18.62	4.24	0
1	1099.8	1099.8	97.83	90.16	86.23	P01023	A2MG_HUMAN Alpha-2-macroglobulin OS=Homo sapiens GN=A2M PE=1 SV=2	0	no quant - weak signal	0	99	ALLAYAFALAGNQDK	Delta:H(2)C(2)@N-term; iTRAQ4plex(K)@15		-0.0486877	1734.89	868.454	1734.94	868.479	2	19	5.1.1.1510.2	77.4246							12.57	3.46	16.36	4	5.11	2.45	8.39	2.83	0
1	1099.8	1099.8	97.83	90.16	86.23	P01023	A2MG_HUMAN Alpha-2-macroglobulin OS=Homo sapiens GN=A2M PE=1 SV=2	0	auto - discordant peptide type	0	99	ALLAYAFALAGNQDK	iTRAQ4plex@N-term; Deamidated(N)@12; iTRAQ4plex(K)@15		0.0125294	1854.03	928.02	1854.01	928.014	2	28	8.1.1.1264.2	69.4785	1.07779	8.68379	1.42799	11.6906	1.0799	11.2383	272.38	16.06	246.58	15.72	107.58	10.86	106.09	10.15	0
1	1099.8	1099.8	97.83	90.16	86.23	P01023	A2MG_HUMAN Alpha-2-macroglobulin OS=Homo sapiens GN=A2M PE=1 SV=2	0	auto - discordant peptide type	0	99	ALLAYAFALAGNQDK	iTRAQ4plex@N-term; Deamidated(N)@12; iTRAQ4plex(K)@15		-0.0141875	1854	928.007	1854.01	928.014	2	25	10.1.1.1381.2	71.2815	1.2207	8.09152	1.43156	11.4002	1.53388	9.56518	292.79	16.67	300.2	17.26	115.93	11.45	161.98	12.45	0
1	1099.8	1099.8	97.83	90.16	86.23	P01023	A2MG_HUMAN Alpha-2-macroglobulin OS=Homo sapiens GN=A2M PE=1 SV=2	1	auto	0	99	ALLAYAFALAGNQDK	iTRAQ4plex@N-term; iTRAQ4plex(K)@15		0.00296718	1853.03	927.523	1853.03	927.522	2	23	13.1.1.1392.2	68.1326	1.32936	7.4581	1.52433	10.483	1.49546	9.0995	330.07	17.72	368.55	19.08	139.16	12.53	178.03	13.08	0
1	1099.8	1099.8	97.83	90.16	86.23	P01023	A2MG_HUMAN Alpha-2-macroglobulin OS=Homo sapiens GN=A2M PE=1 SV=2	0	auto - discordant peptide type	0	99	ALLAYAFALAGNQDK	No iTRAQ4plex@N-term; iTRAQ4plex(K)@15		-0.00480525	1708.92	855.468	1708.93	855.471	2	23	14.1.1.1373.2	61.7819	0.684308	14.5882	1.3738	16.9273	1.08087	16.2533	129.72	11.05	74.56	8.83	49.29	7.21	50.57	7	0
1	1099.8	1099.8	97.83	90.16	86.23	P01023	A2MG_HUMAN Alpha-2-macroglobulin OS=Homo sapiens GN=A2M PE=1 SV=2	0	auto - discordant peptide type	0	99	ALLAYAFALAGNQDK	No iTRAQ4plex@N-term; iTRAQ4plex(K)@15		-0.00834517	1708.92	855.467	1708.93	855.471	2	21	14.1.1.1439.2	68.7247	1.02512	15.5288	1.44959	20.5584	1.65591	17.0284	87.72	9.11	75.53	8.72	35.17	6.24	52.39	7.07	0
1	1099.8	1099.8	97.83	90.16	86.23	P01023	A2MG_HUMAN Alpha-2-macroglobulin OS=Homo sapiens GN=A2M PE=1 SV=2	1	auto	0	99	ALLAYAFALAGNQDK	iTRAQ4plex@N-term; iTRAQ4plex(K)@15		-0.00599666	1853.02	618.682	1853.03	618.684	3	22	14.1.1.1452.2	69.8595	1.07777	7.48556	1.33773	10.4205	1.40688	8.79455	366.38	18.63	331.67	18.22	135.56	12.33	185.91	13.34	0
1	1099.8	1099.8	97.83	90.16	86.23	P01023	A2MG_HUMAN Alpha-2-macroglobulin OS=Homo sapiens GN=A2M PE=1 SV=2	1	auto	0	99	ALLAYAFALAGNQDK	iTRAQ4plex@N-term; iTRAQ4plex(K)@15		-0.0159825	1853.01	927.514	1853.03	927.522	2	26	14.1.1.1482.5	73.1079	1.28913	10.2673	1.28299	15.3972	1.17151	13.53	176.72	12.96	191.35	13.75	62.71	8.49	74.67	8.49	0
1	1099.8	1099.8	97.83	90.16	86.23	P01023	A2MG_HUMAN Alpha-2-macroglobulin OS=Homo sapiens GN=A2M PE=1 SV=2	0	auto - discordant peptide type	0	99	ALLAYAFALAGNQDK	iTRAQ4plex@N-term; iTRAQ4plex(Y)@5; iTRAQ4plex(K)@15		0.0283622	1997.16	666.727	1997.13	666.718	3	28	15.1.1.1432.2	57.3413	1.06433	5.30345	1.60788	6.78115	1.33705	6.331	736.11	26.4	658.06	25.71	327.36	18.84	354.98	18.52	0
1	1099.8	1099.8	97.83	90.16	86.23	P01023	A2MG_HUMAN Alpha-2-macroglobulin OS=Homo sapiens GN=A2M PE=1 SV=2	1	auto	0	99	ALLAYAFALAGNQDK	iTRAQ4plex@N-term; iTRAQ4plex(K)@15		-0.0153305	1853.01	927.514	1853.03	927.522	2	27	15.1.1.1523.2	66.9678	1.22468	5.37318	1.55752	7.29591	1.50089	6.4068	663.46	25.1	682.47	26.04	285.81	17.83	359.15	18.57	0
1	1099.8	1099.8	97.83	90.16	86.23	P01023	A2MG_HUMAN Alpha-2-macroglobulin OS=Homo sapiens GN=A2M PE=1 SV=2	0	auto - discordant peptide type	0	99	ALLAYAFALAGNQDK	iTRAQ4plex@N-term; iTRAQ4plex(K)@15		-2.00369	1851.03	926.52	1853.03	927.522	2	27	15.1.1.1527.6	67.4749	1.09086	8.45701	1.27422	12.0506	1.21334	10.5091	285.02	16.43	261.15	16.16	100.45	10.63	124.73	10.96	0
1	1099.8	1099.8	97.83	90.16	86.23	P01023	A2MG_HUMAN Alpha-2-macroglobulin OS=Homo sapiens GN=A2M PE=1 SV=2	1	auto	0	99	ALLAYAFALAGNQDK	iTRAQ4plex@N-term; iTRAQ4plex(K)@15		0.000999235	1853.03	618.684	1853.03	618.684	3	20	15.1.1.1536.2	68.3662	1.15536	13.5536	1.42973	18.6644	1.06109	17.9988	107.55	10.1	104.37	10.2	42.53	6.86	41.16	6.32	0
1	1099.8	1099.8	97.83	90.16	86.23	P01023	A2MG_HUMAN Alpha-2-macroglobulin OS=Homo sapiens GN=A2M PE=1 SV=2	0	auto - discordant peptide type	0	99	ALLAYAFALAGNQDK	iTRAQ4plex@N-term; No iTRAQ4plex(K)@15		-0.00680553	1708.92	855.467	1708.93	855.471	2	24	15.1.1.1544.2	69.2308	0.768884	15.0246	1.32008	18.5503	1.06996	17.5039	112.54	10.3	72.68	8.66	41.09	6.63	43.43	6.48	0
1	1099.8	1099.8	97.83	90.16	86.23	P01023	A2MG_HUMAN Alpha-2-macroglobulin OS=Homo sapiens GN=A2M PE=1 SV=2	1	auto	0	99	ALLAYAFALAGNQDK	iTRAQ4plex@N-term; iTRAQ4plex(K)@15		-0.00361198	1853.03	927.52	1853.03	927.522	2	24	15.1.1.1576.2	72.7186	1.04923	10.4017	2.00825	12.1616	1.74011	11.3362	193.32	13.53	170.37	13.11	107.38	10.68	121.33	10.82	0
1	1099.8	1099.8	97.83	90.16	86.23	P01023	A2MG_HUMAN Alpha-2-macroglobulin OS=Homo sapiens GN=A2M PE=1 SV=2	1	auto	0	99	ALLAYAFALAGNQDK	iTRAQ4plex@N-term; iTRAQ4plex(K)@15		0.00179458	1853.03	927.523	1853.03	927.522	2	21	16.1.1.1513.4	67.7028	1.41687	12.045	1.76963	16.2281	1.7145	14.2984	122.79	10.82	146.13	12	60.1	8.19	75.93	8.55	0
1	1099.8	1099.8	97.83	90.16	86.23	P01023	A2MG_HUMAN Alpha-2-macroglobulin OS=Homo sapiens GN=A2M PE=1 SV=2	0	auto - discordant peptide type	0	99	ALLAYAFALAGNQDK	Delta:H(2)C(2)@N-term; iTRAQ4plex(K)@15		-0.0383901	1734.9	868.459	1734.94	868.479	2	21	16.1.1.1615.5	78.5735	1.14992	14.432	0.944735	24.2538	1.28916	17.765	94.91	9.49	91.67	9.54	24.8	5.48	44.13	6.48	0
1	1099.8	1099.8	97.83	90.16	86.23	P01023	A2MG_HUMAN Alpha-2-macroglobulin OS=Homo sapiens GN=A2M PE=1 SV=2	0	auto - discordant peptide type	0	99	ALLAYAFALAGNQDK	Acetyl@N-term; iTRAQ4plex(K)@15		0.00586626	1750.94	876.479	1750.94	876.476	2	22	16.1.1.1621.3	78.9593	1.85379	8.46533	1.40118	13.5203	1.01787	12.797	220.8	14.56	343.8	18.25	85.57	10.1	81.06	8.89	0
1	1099.8	1099.8	97.83	90.16	86.23	P01023	A2MG_HUMAN Alpha-2-macroglobulin OS=Homo sapiens GN=A2M PE=1 SV=2	0	auto - discordant peptide type	0	99	ALLAYAFALAGNQDK	No iTRAQ4plex@N-term; Methyl(L)@3; iTRAQ4plex(K)@15		-0.0553174	1722.89	862.451	1722.94	862.479	2	22	16.1.1.1622.4	79.0831	0.794834	9.74778	1.19982	12.8082	1.50679	10.157	261.05	15.68	174.28	13.38	86.63	9.8	141.87	11.62	0
1	1099.8	1099.8	97.83	90.16	86.23	P01023	A2MG_HUMAN Alpha-2-macroglobulin OS=Homo sapiens GN=A2M PE=1 SV=2	0	auto - discordant peptide type	0	99	ALLAYAFALAGNQDK	iTRAQ4plex@N-term; Leu->Pro@2; iTRAQ4plex(K)@15		-0.0283855	1836.97	919.492	1837	919.506	2	21	19.1.1.1797.6	81.7826	0.952708	24.4392	1.43684	31.5257	1.23958	28.9636	37.04	5.92	29.64	5.48	14.72	4	16.56	4	0
1	1099.8	1099.8	97.83	90.16	86.23	P01023	A2MG_HUMAN Alpha-2-macroglobulin OS=Homo sapiens GN=A2M PE=1 SV=2	1	auto	0	99	ALLAYAFALAGNQDK	iTRAQ4plex@N-term; iTRAQ4plex(K)@15		0.0156956	1853.04	927.53	1853.03	927.522	2	20	22.1.1.1745.2	71.3449	1.20217	22.2402	1.10098	35.1574	1.34078	27.3723	38.98	6.08	39.36	6.24	11.87	3.74	18.85	4.24	0
1	1099.8	1099.8	97.83	90.16	86.23	P01023	A2MG_HUMAN Alpha-2-macroglobulin OS=Homo sapiens GN=A2M PE=1 SV=2	1	auto	0	99	ALLAYAFALAGNQDK	iTRAQ4plex@N-term; iTRAQ4plex(K)@15		-0.00487779	1853.02	927.519	1853.03	927.522	2	27	37.1.1.1291.2	71.377	1.21854	5.45239	1.42387	7.69764	1.58556	6.37246	645.62	24.76	660.79	25.61	254.26	16.97	369.21	18.79	0
1	1099.8	1099.8	97.83	90.16	86.23	P01023	A2MG_HUMAN Alpha-2-macroglobulin OS=Homo sapiens GN=A2M PE=1 SV=2	0	auto - discordant peptide type	0	99	ALLAYAFALAGNQDK	iTRAQ4plex@N-term; Deamidated(N)@12; iTRAQ4plex(K)@15		-0.0146861	1854	928.006	1854.01	928.014	2	26	42.1.1.1357.2	71.4075	0.970983	6.908	1.56019	8.6847	1.44117	7.81173	458.05	20.81	373.57	19.44	197.66	14.63	238.09	15.13	0
1	1099.8	1099.8	97.83	90.16	86.23	P01023	A2MG_HUMAN Alpha-2-macroglobulin OS=Homo sapiens GN=A2M PE=1 SV=2	0	auto - discordant peptide type	0	99	ALLAYAFALAGNQDK	iTRAQ4plex@N-term; Deamidated(N)@12; iTRAQ4plex(K)@15		-0.0147415	1854	928.006	1854.01	928.014	2	23	44.1.1.1425.2	72.1951	1.04388	9.0096	1.4243	12.0525	1.34274	10.6607	257.78	15.62	226.02	15.07	101.55	10.58	124.84	10.95	0
1	1099.8	1099.8	97.83	90.16	86.23	P01023	A2MG_HUMAN Alpha-2-macroglobulin OS=Homo sapiens GN=A2M PE=1 SV=2	0	auto - discordant peptide type	0	99	ALLAYAFALAGNQDK	No iTRAQ4plex@N-term; iTRAQ4plex(K)@15		-0.0243017	1708.9	855.459	1708.93	855.471	2	22	48.1.1.1234.2	62.3289	0.77774	14.17	0.992427	20.1148	1.32775	15.2848	125.25	10.86	81.82	9.17	34.38	6.24	59.98	7.55	0
1	1099.8	1099.8	97.83	90.16	86.23	P01023	A2MG_HUMAN Alpha-2-macroglobulin OS=Homo sapiens GN=A2M PE=1 SV=2	0	auto - discordant peptide type	0	99	ALLAYAFALAGNQDK	No iTRAQ4plex@N-term; iTRAQ4plex(K)@15		-0.0101419	1708.92	855.466	1708.93	855.471	2	25	48.1.1.1236.6	62.6499	0.832715	14.7765	1.35553	18.6777	1.41835	15.9763	110.29	10.2	77.14	8.89	41.35	6.71	56.42	7.35	0
1	1099.8	1099.8	97.83	90.16	86.23	P01023	A2MG_HUMAN Alpha-2-macroglobulin OS=Homo sapiens GN=A2M PE=1 SV=2	1	auto	0	99	ALLAYAFALAGNQDK	iTRAQ4plex@N-term; iTRAQ4plex(K)@15		-0.0366941	1852.99	618.671	1853.03	618.684	3	21	48.1.1.1289.2	69.3357	1.20812	4.84987	1.69032	6.34281	1.62461	5.61623	820.61	27.91	832.71	28.79	383.65	20.54	480.84	21.49	0
1	1099.8	1099.8	97.83	90.16	86.23	P01023	A2MG_HUMAN Alpha-2-macroglobulin OS=Homo sapiens GN=A2M PE=1 SV=2	1	auto	0	99	ALLAYAFALAGNQDK	iTRAQ4plex@N-term; iTRAQ4plex(K)@15		-0.0158206	1853.01	618.678	1853.03	618.684	3	21	48.1.1.1299.2	70.2703	1.26841	7.59154	1.40139	10.9186	1.49981	9.13327	326.21	17.61	347.54	18.55	126.44	12	176.46	13	0
1	1099.8	1099.8	97.83	90.16	86.23	P01023	A2MG_HUMAN Alpha-2-macroglobulin OS=Homo sapiens GN=A2M PE=1 SV=2	0	auto - discordant peptide type	0	99	ALLAYAFALAGNQDK	No iTRAQ4plex@N-term; Ala->Trp@4; iTRAQ4plex(K)@15		-0.0376739	1823.93	912.973	1823.97	912.992	2	22	48.1.1.1351.2	76.8616	0.867264	11.9758	1.14551	16.5821	1.37245	13.2636	163.21	12.41	118.89	11	51.71	7.62	80.79	8.78	0
1	1099.8	1099.8	97.83	90.16	86.23	P01023	A2MG_HUMAN Alpha-2-macroglobulin OS=Homo sapiens GN=A2M PE=1 SV=2	1	auto	0	99	ALLAYAFALAGNQDK	iTRAQ4plex@N-term; iTRAQ4plex(K)@15		-0.00485883	1853.02	927.519	1853.03	927.522	2	19	48.1.1.1367.5	78.5592	1.22419	21.6111	1.68055	28.411	1.54123	25.5657	41.07	6.25	42.23	6.48	19.09	4.58	22.83	4.69	0
1	1099.8	1099.8	97.83	90.16	86.23	P01023	A2MG_HUMAN Alpha-2-macroglobulin OS=Homo sapiens GN=A2M PE=1 SV=2	0	auto - discordant peptide type	0	99	ALLAYAFALAGNQDK	iTRAQ4plex@N-term; iTRAQ4plex(Y)@5; iTRAQ4plex(K)@15		0.0031541	1997.13	666.719	1997.13	666.718	3	25	49.1.1.1232.2	57.8641	0.994765	5.64129	1.77175	6.77919	1.33185	6.61633	677.8	25.32	566.33	23.94	332.15	18.79	325.59	17.78	0
1	1099.8	1099.8	97.83	90.16	86.23	P01023	A2MG_HUMAN Alpha-2-macroglobulin OS=Homo sapiens GN=A2M PE=1 SV=2	1	auto	0	99	ALLAYAFALAGNQDK	iTRAQ4plex@N-term; iTRAQ4plex(K)@15		0.0242707	1853.05	618.692	1853.03	618.684	3	19	49.1.1.1306.2	67.0649	1.83675	18.8411	1.51514	28.9628	1.07957	27.7956	44.79	6.56	69.1	8.19	18.77	4.69	17.44	4.12	0
1	1099.8	1099.8	97.83	90.16	86.23	P01023	A2MG_HUMAN Alpha-2-macroglobulin OS=Homo sapiens GN=A2M PE=1 SV=2	1	auto	0	99	ALLAYAFALAGNQDK	iTRAQ4plex@N-term; iTRAQ4plex(K)@15		0.0242707	1853.05	618.692	1853.03	618.684	3	20	49.1.1.1306.6	67.1225	1.15009	8.22994	1.31265	11.7926	1.33552	10.0329	292.1	16.64	282.17	16.76	106.05	10.95	140.7	11.62	0
1	1099.8	1099.8	97.83	90.16	86.23	P01023	A2MG_HUMAN Alpha-2-macroglobulin OS=Homo sapiens GN=A2M PE=1 SV=2	1	auto	0	99	ALLAYAFALAGNQDK	iTRAQ4plex@N-term; iTRAQ4plex(K)@15		-0.0143167	1853.01	927.515	1853.03	927.522	2	26	49.1.1.1312.9	67.9489	1.10434	5.70699	1.32567	8.03272	1.32405	6.90053	621.61	24.27	576.59	24	227.92	16	296.85	16.89	0
1	1099.8	1099.8	97.83	90.16	86.23	P01023	A2MG_HUMAN Alpha-2-macroglobulin OS=Homo sapiens GN=A2M PE=1 SV=2	0	auto - discordant peptide type	0	99	ALLAYAFALAGNQDK	iTRAQ4plex@N-term; Lys->Gln@15		0.0344575	1708.93	855.47	1708.89	855.453	2	21	49.1.1.1327.3	69.8223	1.0074	16.3474	2.22808	18.0494	1.1109	20.6633	80.34	8.72	67.98	8.31	49.51	7.14	32.19	5.66	0
1	1099.8	1099.8	97.83	90.16	86.23	P01023	A2MG_HUMAN Alpha-2-macroglobulin OS=Homo sapiens GN=A2M PE=1 SV=2	1	auto	0	99	ALLAYAFALAGNQDK	iTRAQ4plex@N-term; iTRAQ4plex(K)@15		-0.0162698	1853.01	927.514	1853.03	927.522	2	23	49.1.1.1351.2	72.9428	0.895469	12.0711	1.54489	14.8392	1.63355	12.7548	157.83	12.21	118.71	11	67.44	8.54	92.99	9.43	0
1	1099.8	1099.8	97.83	90.16	86.23	P01023	A2MG_HUMAN Alpha-2-macroglobulin OS=Homo sapiens GN=A2M PE=1 SV=2	1	auto	0	99	ALLAYAFALAGNQDK	iTRAQ4plex@N-term; iTRAQ4plex(K)@15		0.0106596	1853.04	927.527	1853.03	927.522	2	22	50.1.1.1403.9	68.2401	1.34297	15.2321	1.90363	19.5484	1.33353	19.4405	78.82	8.66	88.91	9.38	41.5	6.71	37.91	6.08	0
1	1099.8	1099.8	97.83	90.16	86.23	P01023	A2MG_HUMAN Alpha-2-macroglobulin OS=Homo sapiens GN=A2M PE=1 SV=2	0	auto - discordant peptide type	0	99	ALLAYAFALAGNQDK	iTRAQ4plex@N-term; iTRAQ4plex(K)@15		-0.990864	1852.04	927.026	1853.03	927.522	2	21	54.1.1.1669.6	71.3245	1.20231	15.519	0.901283	27.315	1.61432	17.9123	80.07	8.72	80.86	8.94	19.96	5	46.62	6.63	0
1	1099.8	1099.8	97.83	90.16	86.23	P01023	A2MG_HUMAN Alpha-2-macroglobulin OS=Homo sapiens GN=A2M PE=1 SV=2	0	auto - discordant peptide type	0	99	ALLAYAFALAGNQDK	iTRAQ4plex@N-term; Dehydrated(D)@14; iTRAQ4plex(K)@15		-0.00698679	1835.01	918.513	1835.02	918.517	2	21	54.1.1.1683.2	72.7472	1.21556	14.662	1.75667	18.8348	1.17091	19.0954	89.53	9.22	91.41	9.54	43.5	6.86	37.81	6.08	0
1	1099.8	1099.8	97.83	90.16	86.23	P01023	A2MG_HUMAN Alpha-2-macroglobulin OS=Homo sapiens GN=A2M PE=1 SV=2	0	auto - discordant peptide type	0	99	ALLAYAFALAGNQDK	No iTRAQ4plex@N-term; iTRAQ4plex(K)@15		-0.0216731	1708.91	855.46	1708.93	855.471	2	20	68.1.1.1620.3	65.6485	0.500211	24.5959	1.57389	23.6367	1.06471	24.3574	58.67	7.42	24.65	5.2	25.54	5.1	22.53	4.69	0
1	1099.8	1099.8	97.83	90.16	86.23	P01023	A2MG_HUMAN Alpha-2-macroglobulin OS=Homo sapiens GN=A2M PE=1 SV=2	1	auto	0	99	ALLAYAFALAGNQDK	iTRAQ4plex@N-term; iTRAQ4plex(K)@15		2.45384e-05	1853.03	618.684	1853.03	618.684	3	21	71.1.1.1508.2	71.4915	1.20235	9.37245	1.44332	13.0867	1.53935	11.0209	220.19	14.46	222.37	14.87	87.9	9.95	122.25	10.82	0
1	1099.8	1099.8	97.83	90.16	86.23	P01023	A2MG_HUMAN Alpha-2-macroglobulin OS=Homo sapiens GN=A2M PE=1 SV=2	0	auto - discordant peptide type	0	99	ALLAYAFALAGNQDK	No iTRAQ4plex@N-term; iTRAQ4plex(K)@15		-0.0200634	1708.91	855.461	1708.93	855.471	2	24	82.1.1.1544.3	67.7331	0.672023	12.4658	1.13014	15.6709	1.17627	13.3326	179.73	13	101.45	10.3	56.18	7.81	76.25	8.54	0
1	1099.8	1099.8	97.83	90.16	86.23	P01023	A2MG_HUMAN Alpha-2-macroglobulin OS=Homo sapiens GN=A2M PE=1 SV=2	0	auto - discordant peptide type	0	99	ALLAYAFALAGNQDK	No iTRAQ4plex@N-term; iTRAQ4plex(K)@15		-0.0226268	1708.9	855.46	1708.93	855.471	2	21	82.1.1.1547.2	68.115	0.741397	11.8872	0.971865	16.6409	0.975554	14.1212	183.74	13.15	114.42	10.86	49.39	7.42	64.65	7.87	0
1	1099.8	1099.8	97.83	90.16	86.23	P01023	A2MG_HUMAN Alpha-2-macroglobulin OS=Homo sapiens GN=A2M PE=1 SV=2	1	auto	0	99	ALLAYAFALAGNQDK	iTRAQ4plex@N-term; iTRAQ4plex(K)@15		-0.0255645	1853	618.675	1853.03	618.684	3	20	82.1.1.1572.2	71.4371	1.18788	5.85193	1.29439	8.54556	1.49247	6.92495	568	23.22	566.72	23.73	203.35	15.26	305.75	17.09	0
1	1099.8	1099.8	97.83	90.16	86.23	P01023	A2MG_HUMAN Alpha-2-macroglobulin OS=Homo sapiens GN=A2M PE=1 SV=2	0	auto - discordant peptide type	0	99	ALLAYAFALAGNQDK	iTRAQ4plex@N-term; iTRAQ4plex(Y)@5; iTRAQ4plex(K)@15		0.0271303	1997.16	666.727	1997.13	666.718	3	22	83.1.1.1535.2	63.6107	1.08324	6.45828	1.85148	7.85056	1.43026	7.57825	491.98	21.59	447.63	21.21	251.94	16.4	253.79	15.68	0
1	1099.8	1099.8	97.83	90.16	86.23	P01023	A2MG_HUMAN Alpha-2-macroglobulin OS=Homo sapiens GN=A2M PE=1 SV=2	1	auto	0	99	ALLAYAFALAGNQDK	iTRAQ4plex@N-term; iTRAQ4plex(K)@15		-0.0386454	1852.99	927.503	1853.03	927.522	2	27	83.1.1.1586.2	70.2788	1.25294	3.76973	1.73042	4.94292	1.74228	4.3108	1332.57	35.58	1402.39	37.32	637.78	26.53	837.38	28.34	0
1	1099.8	1099.8	97.83	90.16	86.23	P01023	A2MG_HUMAN Alpha-2-macroglobulin OS=Homo sapiens GN=A2M PE=1 SV=2	0	auto - discordant peptide type	0	99	ALLAYAFALAGNQDK	iTRAQ4plex@N-term; Lys->Gln@15		0.0357715	1708.93	855.471	1708.89	855.453	2	21	83.1.1.1593.2	71.2083	1.27865	15.0326	2.37801	17.5688	1.93201	16.7682	83.12	8.89	89.27	9.43	54.67	7.62	57.92	7.48	0
1	1099.8	1099.8	97.83	90.16	86.23	P01023	A2MG_HUMAN Alpha-2-macroglobulin OS=Homo sapiens GN=A2M PE=1 SV=2	1	auto	0	99	ALLAYAFALAGNQDK	iTRAQ4plex@N-term; iTRAQ4plex(K)@15		-0.014339	1853.01	927.515	1853.03	927.522	2	21	84.1.1.1573.2	71.8264	1.51964	13.3776	2.148	16.968	1.44354	17.1348	96.38	9.59	123.02	11	57.26	7.87	50.18	7	0
1	1099.8	1099.8	97.83	90.16	86.23	P01023	A2MG_HUMAN Alpha-2-macroglobulin OS=Homo sapiens GN=A2M PE=1 SV=2	1	auto	0	99	ALLAYAFALAGNQDK	iTRAQ4plex@N-term; iTRAQ4plex(K)@15		-0.0151935	1853.01	927.514	1853.03	927.522	2	20	84.1.1.1573.7	71.8986	1.49797	12.9985	1.88256	17.2954	1.44663	16.5504	102.71	9.9	129.23	11.27	53.48	7.68	53.59	7.21	0
1	1099.8	1099.8	97.83	90.16	86.23	P01023	A2MG_HUMAN Alpha-2-macroglobulin OS=Homo sapiens GN=A2M PE=1 SV=2	1	auto	0	99	ALLAYAFALAGNQDK	iTRAQ4plex@N-term; iTRAQ4plex(K)@15		-0.0025002	1853.03	927.521	1853.03	927.522	2	20	85.1.1.1826.3	70.8414	1.26677	12.9992	1.94924	16.2749	1.59123	15.387	111.55	10.3	118.69	10.86	60.14	8.06	64.02	7.88	0
1	1099.8	1099.8	97.83	90.16	86.23	P01023	A2MG_HUMAN Alpha-2-macroglobulin OS=Homo sapiens GN=A2M PE=1 SV=2	0	auto - discordant peptide type	0	99	ALLAYAFALAGNQDK	iTRAQ4plex@N-term; Asp->His@14; iTRAQ4plex(K)@15		-0.04598	1875.02	626.012	1875.06	626.028	3	18	3.1.1.1388.3	69.3895	1.28676	4.87699	1.59587	6.6601	1.57835	5.79846	784.76	27.31	848.17	28.98	346.39	19.67	446.74	20.72	0
1	1099.8	1099.8	97.83	90.16	86.23	P01023	A2MG_HUMAN Alpha-2-macroglobulin OS=Homo sapiens GN=A2M PE=1 SV=2	0	no quant - weak signal	0	99	ALLAYAFALAGNQDK	iTRAQ4plex@N-term; iTRAQ4plex(K)@15		-0.0104558	1853.02	618.68	1853.03	618.684	3	18	4.1.1.1824.4	71.7998							4.08	2	10.39	3.16	5.45	2.45	9.46	3	0
[truncated: 141,569 more rows]
